# Supplementary material for: Inter­molecular hydrogen bonding in N-methyl-N′-(pyridin-2-yl)benzene-1,2-di­amine
Source: Acta Crystallogr E Crystallogr Commun. 2022 Sep 27;78(Pt 10):1048–51. doi: 10.1107/S2056989022009173 (PMC9535833; doi:10.1107/S2056989022009173)
Supplement: Supplementary file 1 [file e-78-01048-sup1.cif]

##############################################################################
#                                                                            #
# This CIF contains the data in a paper accepted for publication in          #
# Acta Crystallographica Section E. It conforms to the requirements of       #
# Notes for Authors for Acta Crystallographica Section E, and has been       #
# peer reviewed under the auspices of the IUCr Commission on Journals.       #
#                                                                            #
# Full details of the Crystallographic Information File format               #
# are given in the paper "The Crystallographic Information File (CIF):       #
# a New Standard Archive File for Crystallography" by S. R. Hall, F. H.      #
# Allen and I. D. Brown [Acta Cryst. (1991), A47, 655-685].                  #
#                                                                            #
# The current version of the core CIF dictionary is obtainable from          #
# ftp://ftp.iucr.org/pub/cif_core.dic.                                       #
#                                                                            #
# Software is freely available for graphical display of the structure(s)     #
# in this CIF. For information consult the CIF software page                 #
# http://www.iucr.org/resources/cif/software.                                #
#                                                                            #
# This file may be used for bona fide research purposes within the           #
# scientific community so long as proper attribution is given to the journal # 
# article from which it was obtained.                                        #
#                                                                            #
##############################################################################
data_I
_audit_creation_method     'SHELXL-2018/3'
_journal_date_recd_electronic     2022-06-29
_journal_date_accepted     2022-09-15
_journal_name_full     'Acta Crystallographica, Section E'
_journal_year     2022
_journal_volume     78
_journal_issue     10
_journal_page_first     0
_journal_page_last     0
_journal_paper_category     GO
_journal_paper_doi     10.1107/S2056989022009173
_journal_coeditor_code     VM2268
_publ_contact_author_name     'Gavin Collis'
_publ_contact_author_address
;
CSIRO Manufacturing, Device and Engineering Systems Program,
Private Bag 10, Melbourne, Victoria 3169, Australia
;
_publ_contact_author_email     'Gavin.Collis@csiro.au'
_publ_contact_author_fax     '+61 3 9545 2446'
_publ_contact_author_phone     '+61 3 9545 2458'
_publ_section_title
;
Intermolecular hydrogen bonding in
<i>N</i>-methyl-<i>N</i>'-(pyridin-2-yl)benzene-1,2-diamine
;
_publ_section_title_footnote     .
loop_
    _publ_author_name
    _publ_author_footnote
    _publ_author_address
    'Collis, Gavin' .
;
CSIRO Manufacturing, Device and Engineering Systems Program, Private Bag 10,
Melbourne, Victoria 3169,
Australia
;
    'Bilyk, Alex' .
;
CSIRO Manufacturing, Device and Engineering Systems Program, Private Bag 10,
Melbourne, Victoria 3169,
Australia
;
    'Kazanori, Ueno' .
;
CSIRO Manufacturing, Device and Engineering Systems Program, Private Bag 10,
Melbourne, Victoria 3169,
Australia
;
    'Forsyth, Craig M.' .
;
School of Chemistry
Monash University
Clayton, Victoria 3800
Australia
;
_publ_section_synopsis
;
Unexpected dual intermolecular hydrogen bonding has been observed in a class of
<i>N</i>-aryl-substituted <i>ortho</i>-phenylene diamine compounds. Initially
detected in solution by the observation of unexplained signals in the ^1^H NMR
spectrum, it was further corroborated by two-dimensional COSY NMR spectroscopy
and solid-state X-ray crystallography data.
;
_chemical_name_systematic
;
<i>N</i>-methyl-<i>N</i>'-(Pyridin-2-yl)benzene-1,2-diamine
;
_chemical_name_common     ?
_chemical_formula_moiety     'C12 H13 N3'
_chemical_formula_sum     'C12 H13 N3'
_chemical_formula_iupac     'C12 H13 N3'
_chemical_formula_weight     199.25
_chemical_melting_point     ?
_chemical_absolute_configuration     unk
_space_group_crystal_system     orthorhombic
_space_group_name_H-M_alt     'P n a 21'
_space_group_name_Hall     'P 2c -2n'
loop_
    _space_group_symop_operation_xyz
    'x, y, z'
    '-x, -y, z+1/2'
    '-x+1/2, y+1/2, z+1/2'
    'x+1/2, -y+1/2, z'
_cell_length_a     13.4639(2)
_cell_length_b     7.85550(10)
_cell_length_c     20.1288(3)
_cell_angle_alpha     90
_cell_angle_beta     90
_cell_angle_gamma     90
_cell_volume     2128.94(5)
_cell_formula_units_Z     8
_cell_measurement_reflns_used     6421
_cell_measurement_theta_min     5.4730
_cell_measurement_theta_max     66.7540
_cell_measurement_temperature     123(2)
_exptl_crystal_description     prism
_exptl_crystal_colour     colourless
_exptl_crystal_size_max     0.25
_exptl_crystal_size_mid     0.13
_exptl_crystal_size_min     0.10
_exptl_crystal_density_diffrn     1.243
_exptl_crystal_density_meas     ?
_exptl_crystal_density_method     'not measured'
_exptl_crystal_F_000     848
_exptl_absorpt_coefficient_mu     0.604
_exptl_absorpt_correction_type     multi-scan
_exptl_absorpt_process_details
;
(CrysAlisPro; Rigaku OD, 2015)
;
_exptl_absorpt_correction_T_min     0.98931
_exptl_absorpt_correction_T_max     1.00000
_diffrn_ambient_temperature     123(2)
_diffrn_source     'fine focus sealed tube'
_diffrn_radiation_type     CuK\a
_diffrn_radiation_wavelength     1.54178
_diffrn_measurement_device_type     'Oxford Diffraction Gemini Ultra CCD'
_diffrn_measurement_method     '\w scans'
_diffrn_detector_area_resol_mean     10.3389
_diffrn_reflns_number     11852
_diffrn_reflns_av_R_equivalents     0.0220
_diffrn_reflns_av_unetI/netI     0.0214
_diffrn_reflns_theta_min     6.047
_diffrn_reflns_theta_max     66.823
_diffrn_reflns_theta_full     66.823
_diffrn_measured_fraction_theta_max     0.997
_diffrn_measured_fraction_theta_full     0.997
_diffrn_reflns_limit_h_min     -16
_diffrn_reflns_limit_h_max     15
_diffrn_reflns_limit_k_min     -9
_diffrn_reflns_limit_k_max     8
_diffrn_reflns_limit_l_min     -19
_diffrn_reflns_limit_l_max     23
_refine_special_details
;
 Refined as a 2-component inversion twin.
;
_reflns_number_total     3104
_reflns_number_gt     3018
_reflns_threshold_expression     'I > 2\s(I)'
_refine_ls_structure_factor_coef     Fsqd
_refine_ls_matrix_type     full
_refine_ls_R_factor_all     0.0294
_refine_ls_R_factor_gt     0.0285
_refine_ls_wR_factor_gt     0.0712
_refine_ls_wR_factor_ref     0.0721
_refine_ls_goodness_of_fit_ref     1.064
_refine_ls_restrained_S_all     1.063
_refine_ls_number_reflns     3104
_refine_ls_number_parameters     290
_refine_ls_number_restraints     1
_refine_ls_hydrogen_treatment     mixed
_refine_ls_weighting_scheme     calc
_refine_ls_weighting_details
              'w=1/[\s^2^(Fo^2^)+(0.0408P)^2^+0.2845P] where P=(Fo^2^+2Fc^2^)/3'
_atom_sites_solution_hydrogens     mixed
_atom_sites_solution_primary     ?
_atom_sites_solution_secondary     ?
_refine_ls_shift/su_max     0.000
_refine_ls_shift/su_mean     0.000
_refine_diff_density_max     0.117
_refine_diff_density_min     -0.156
_refine_ls_extinction_method     none
_refine_ls_extinction_coef     .
_refine_ls_abs_structure_details
;
 Refined as an inversion twin
;
_refine_ls_abs_structure_Flack     0.3(5)
loop_
    _atom_type_symbol
    _atom_type_description
    _atom_type_scat_dispersion_real
    _atom_type_scat_dispersion_imag
    _atom_type_scat_source
    'C' 'C' 0.0181 0.0091
                         'International Tables Vol C Tables 4.2.6.8 and 6.1.1.4'
    'H' 'H' 0.0000 0.0000
                         'International Tables Vol C Tables 4.2.6.8 and 6.1.1.4'
    'N' 'N' 0.0311 0.0180
                         'International Tables Vol C Tables 4.2.6.8 and 6.1.1.4'
_computing_data_collection
;
CrysAlisPro (Rigaku OD, 2015)
;
_computing_cell_refinement
;
CrysAlisPro (Rigaku OD, 2015)
;
_computing_data_reduction
;
CrysAlisPro (Rigaku OD, 2015)
;
_computing_structure_solution
;
<i>SHELXT2018/3</i> (Sheldrick, 2015a)
;
_computing_structure_refinement
;
<i>SHELXL2018/3</i> (Sheldrick, 2015b)
;
_computing_molecular_graphics
;
X-SEED (Barbour, 2001)
;
_computing_publication_material
;
publCIF (Westrip, 2010)
;
loop_
    _atom_site_type_symbol
    _atom_site_label
    _atom_site_fract_x
    _atom_site_fract_y
    _atom_site_fract_z
    _atom_site_U_iso_or_equiv
    _atom_site_adp_type
    _atom_site_calc_flag
    _atom_site_occupancy
    _atom_site_disorder_assembly
    _atom_site_disorder_group
    N N1 0.05732(12) 0.4385(2) 0.17463(9) 0.0216(4) Uani d 1 . .
    N N2 0.17895(11) 0.6413(2) 0.18021(8) 0.0197(3) Uani d 1 . .
    N N3 -0.12863(12) 0.4264(2) 0.23539(10) 0.0218(4) Uani d 1 . .
    N N4 0.20213(12) 0.5712(2) 0.32597(9) 0.0215(4) Uani d 1 . .
    N N5 0.08245(12) 0.3655(2) 0.31899(9) 0.0191(3) Uani d 1 . .
    N N6 0.38962(12) 0.5723(2) 0.26687(9) 0.0213(4) Uani d 1 . .
    C C1 0.10475(13) 0.5720(2) 0.14465(10) 0.0182(4) Uani d 1 . .
    C C2 0.07758(14) 0.6353(3) 0.08167(10) 0.0220(4) Uani d 1 . .
    H H2 0.024921 0.584736 0.057237 0.026 Uiso calc 1 . .
    C C3 0.12892(16) 0.7717(3) 0.05649(14) 0.0276(5) Uani d 1 . .
    H H3A 0.111761 0.816520 0.014189 0.033 Uiso calc 1 . .
    C C4 0.20612(16) 0.8445(3) 0.09273(12) 0.0286(5) Uani d 1 . .
    H H4A 0.242660 0.938570 0.075915 0.034 Uiso calc 1 . .
    C C5 0.22743(15) 0.7749(3) 0.15392(12) 0.0229(5) Uani d 1 . .
    H H5 0.279645 0.824378 0.179112 0.027 Uiso calc 1 . .
    C C6 -0.01999(14) 0.3405(2) 0.14590(10) 0.0200(4) Uani d 1 . .
    C C7 -0.00450(17) 0.2503(3) 0.08767(13) 0.0273(5) Uani d 1 . .
    H H7 0.058430 0.255938 0.066431 0.033 Uiso calc 1 . .
    C C8 -0.07908(18) 0.1521(3) 0.05989(12) 0.0325(5) Uani d 1 . .
    H H8 -0.068144 0.092462 0.019500 0.039 Uiso calc 1 . .
    C C9 -0.17014(17) 0.1423(3) 0.09204(12) 0.0316(5) Uani d 1 . .
    H H9 -0.221668 0.074427 0.073659 0.038 Uiso calc 1 . .
    C C10 -0.18668(15) 0.2303(3) 0.15057(13) 0.0244(5) Uani d 1 . .
    H H10 -0.249258 0.221028 0.172068 0.029 Uiso calc 1 . .
    C C11 -0.11291(14) 0.3325(2) 0.17851(10) 0.0192(4) Uani d 1 . .
    C C12 -0.21406(16) 0.3957(3) 0.27773(12) 0.0297(5) Uani d 1 . .
    H H12A -0.274707 0.430287 0.254431 0.045 Uiso calc 1 . .
    H H12B -0.207321 0.461959 0.318748 0.045 Uiso calc 1 . .
    H H12C -0.217817 0.274311 0.288601 0.045 Uiso calc 1 . .
    C C13 0.15406(13) 0.4378(2) 0.35580(10) 0.0179(4) Uani d 1 . .
    C C14 0.17762(14) 0.3787(3) 0.41966(11) 0.0235(4) Uani d 1 . .
    H H14 0.228036 0.432290 0.445205 0.028 Uiso calc 1 . .
    C C15 0.12622(17) 0.2417(3) 0.44443(14) 0.0281(5) Uani d 1 . .
    H H15 0.141481 0.198837 0.487358 0.034 Uiso calc 1 . .
    C C16 0.05185(16) 0.1657(3) 0.40675(12) 0.0277(5) Uani d 1 . .
    H H16 0.015320 0.071136 0.423112 0.033 Uiso calc 1 . .
    C C17 0.03327(15) 0.2328(3) 0.34494(12) 0.0230(5) Uani d 1 . .
    H H17 -0.017626 0.181957 0.318960 0.028 Uiso calc 1 . .
    C C18 0.28032(14) 0.6664(2) 0.35511(10) 0.0196(4) Uani d 1 . .
    C C19 0.26463(16) 0.7599(3) 0.41236(13) 0.0252(5) Uani d 1 . .
    H H19 0.200977 0.758902 0.432723 0.030 Uiso calc 1 . .
    C C20 0.34067(17) 0.8553(3) 0.44053(11) 0.0307(5) Uani d 1 . .
    H H20 0.329472 0.918276 0.480110 0.037 Uiso calc 1 . .
    C C21 0.43291(16) 0.8573(3) 0.41021(12) 0.0288(5) Uani d 1 . .
    H H21 0.485315 0.922046 0.429208 0.035 Uiso calc 1 . .
    C C22 0.44960(16) 0.7658(3) 0.35234(13) 0.0240(5) Uani d 1 . .
    H H22 0.513234 0.769323 0.331998 0.029 Uiso calc 1 . .
    C C23 0.37397(14) 0.6684(2) 0.32350(10) 0.0191(4) Uani d 1 . .
    C C24 0.47575(16) 0.6013(3) 0.22502(12) 0.0289(5) Uani d 1 . .
    H H24A 0.470921 0.530363 0.185112 0.043 Uiso calc 1 . .
    H H24B 0.536175 0.571693 0.249577 0.043 Uiso calc 1 . .
    H H24C 0.478297 0.721543 0.212130 0.043 Uiso calc 1 . .
    H H1 0.0701(18) 0.421(3) 0.2170(14) 0.027(7) Uiso d 1 . .
    H H3 -0.0774(19) 0.465(3) 0.2568(13) 0.026(6) Uiso d 1 . .
    H H4 0.1913(19) 0.585(3) 0.2824(16) 0.034(7) Uiso d 1 . .
    H H6 0.3354(18) 0.540(3) 0.2465(12) 0.022(6) Uiso d 1 . .
loop_
    _atom_site_aniso_label
    _atom_site_aniso_U_11
    _atom_site_aniso_U_22
    _atom_site_aniso_U_33
    _atom_site_aniso_U_12
    _atom_site_aniso_U_13
    _atom_site_aniso_U_23
    N1 0.0207(8) 0.0279(9) 0.0160(9) -0.0072(7) -0.0018(7) 0.0013(7)
    N2 0.0170(7) 0.0225(7) 0.0194(8) -0.0011(6) 0.0000(6) -0.0029(7)
    N3 0.0195(8) 0.0224(9) 0.0236(9) -0.0020(6) 0.0016(7) -0.0022(7)
    N4 0.0197(8) 0.0283(9) 0.0165(9) -0.0069(7) -0.0027(7) 0.0031(8)
    N5 0.0164(7) 0.0216(8) 0.0192(8) -0.0005(6) 0.0009(6) -0.0004(7)
    N6 0.0181(8) 0.0222(8) 0.0235(9) -0.0027(6) 0.0016(7) -0.0012(8)
    C1 0.0161(8) 0.0197(9) 0.0187(10) 0.0009(7) 0.0028(7) -0.0035(8)
    C2 0.0215(9) 0.0246(10) 0.0197(10) 0.0011(8) -0.0004(8) -0.0016(9)
    C3 0.0329(12) 0.0271(11) 0.0226(12) 0.0000(9) -0.0001(9) 0.0048(10)
    C4 0.0341(11) 0.0241(10) 0.0278(12) -0.0064(9) 0.0034(9) 0.0025(9)
    C5 0.0223(9) 0.0237(9) 0.0227(13) -0.0056(8) 0.0021(8) -0.0027(9)
    C6 0.0204(9) 0.0208(9) 0.0187(10) -0.0035(7) -0.0011(8) 0.0030(8)
    C7 0.0295(11) 0.0301(12) 0.0222(13) -0.0054(9) 0.0028(9) -0.0011(9)
    C8 0.0454(13) 0.0309(12) 0.0212(11) -0.0094(10) -0.0003(10) -0.0052(10)
    C9 0.0385(12) 0.0300(11) 0.0263(12) -0.0141(9) -0.0099(10) 0.0005(10)
    C10 0.0216(9) 0.0251(10) 0.0265(13) -0.0049(8) -0.0026(9) 0.0056(9)
    C11 0.0207(9) 0.0169(9) 0.0200(10) 0.0004(7) -0.0033(8) 0.0038(8)
    C12 0.0263(11) 0.0295(11) 0.0333(13) -0.0034(9) 0.0102(9) -0.0011(10)
    C13 0.0149(8) 0.0203(9) 0.0185(10) 0.0010(7) 0.0029(7) -0.0024(8)
    C14 0.0215(9) 0.0266(10) 0.0224(10) -0.0012(8) -0.0046(8) 0.0004(9)
    C15 0.0349(13) 0.0280(11) 0.0213(12) -0.0011(9) -0.0042(9) 0.0061(9)
    C16 0.0306(10) 0.0227(10) 0.0299(12) -0.0056(8) 0.0000(9) 0.0044(9)
    C17 0.0217(10) 0.0204(9) 0.0270(14) -0.0024(8) -0.0013(8) -0.0033(9)
    C18 0.0187(9) 0.0220(9) 0.0181(10) -0.0036(7) -0.0030(8) 0.0031(8)
    C19 0.0255(10) 0.0289(12) 0.0213(13) -0.0036(8) 0.0035(9) 0.0002(9)
    C20 0.0373(12) 0.0349(11) 0.0198(11) -0.0098(10) 0.0007(9) -0.0060(10)
    C21 0.0296(11) 0.0317(11) 0.0252(11) -0.0123(8) -0.0050(9) 0.0007(10)
    C22 0.0193(9) 0.0264(10) 0.0264(13) -0.0048(8) -0.0028(8) 0.0045(9)
    C23 0.0200(9) 0.0176(9) 0.0197(10) 0.0001(7) -0.0014(8) 0.0044(8)
    C24 0.0277(10) 0.0276(11) 0.0315(12) -0.0015(9) 0.0111(9) -0.0005(10)
_geom_special_details
;
 All esds (except the esd in the dihedral angle between two l.s. planes)
 are estimated using the full covariance matrix.  The cell esds are taken
 into account individually in the estimation of esds in distances, angles
 and torsion angles; correlations between esds in cell parameters are only
 used when they are defined by crystal symmetry.  An approximate (isotropic)
 treatment of cell esds is used for estimating esds involving l.s. planes.
;
loop_
    _geom_bond_atom_site_label_1
    _geom_bond_atom_site_label_2
    _geom_bond_site_symmetry_2
    _geom_bond_distance
    _geom_bond_publ_flag
    N1 C1 . 1.368(3) ?
    N1 C6 . 1.418(3) ?
    N2 C5 . 1.344(3) ?
    N2 C1 . 1.344(2) ?
    N3 C11 . 1.378(3) ?
    N3 C12 . 1.452(3) ?
    N4 C13 . 1.370(3) ?
    N4 C18 . 1.418(3) ?
    N5 C17 . 1.341(3) ?
    N5 C13 . 1.342(3) ?
    N6 C23 . 1.384(3) ?
    N6 C24 . 1.451(3) ?
    C1 C2 . 1.410(3) ?
    C2 C3 . 1.372(3) ?
    C3 C4 . 1.393(3) ?
    C4 C5 . 1.378(3) ?
    C6 C7 . 1.386(3) ?
    C6 C11 . 1.414(3) ?
    C7 C8 . 1.384(3) ?
    C8 C9 . 1.389(3) ?
    C9 C10 . 1.384(4) ?
    C10 C11 . 1.395(3) ?
    C13 C14 . 1.403(3) ?
    C14 C15 . 1.373(3) ?
    C15 C16 . 1.391(3) ?
    C16 C17 . 1.374(3) ?
    C18 C19 . 1.383(3) ?
    C18 C23 . 1.412(3) ?
    C19 C20 . 1.390(3) ?
    C20 C21 . 1.384(3) ?
    C21 C22 . 1.387(4) ?
    C22 C23 . 1.400(3) ?
loop_
    _geom_angle_atom_site_label_1
    _geom_angle_atom_site_label_2
    _geom_angle_atom_site_label_3
    _geom_angle_site_symmetry_1
    _geom_angle_site_symmetry_3
    _geom_angle
    _geom_angle_publ_flag
    C1 N1 C6 . . 125.37(18) ?
    C5 N2 C1 . . 117.88(18) ?
    C11 N3 C12 . . 121.38(17) ?
    C13 N4 C18 . . 124.93(17) ?
    C17 N5 C13 . . 117.96(18) ?
    C23 N6 C24 . . 120.93(17) ?
    N2 C1 N1 . . 115.00(17) ?
    N2 C1 C2 . . 121.89(18) ?
    N1 C1 C2 . . 123.09(18) ?
    C3 C2 C1 . . 118.5(2) ?
    C2 C3 C4 . . 120.2(2) ?
    C5 C4 C3 . . 117.4(2) ?
    N2 C5 C4 . . 124.1(2) ?
    C7 C6 C11 . . 120.20(18) ?
    C7 C6 N1 . . 120.80(18) ?
    C11 C6 N1 . . 118.97(17) ?
    C8 C7 C6 . . 121.2(2) ?
    C7 C8 C9 . . 118.9(2) ?
    C10 C9 C8 . . 120.7(2) ?
    C9 C10 C11 . . 121.1(2) ?
    N3 C11 C10 . . 122.23(18) ?
    N3 C11 C6 . . 119.83(17) ?
    C10 C11 C6 . . 117.92(19) ?
    N5 C13 N4 . . 114.92(17) ?
    N5 C13 C14 . . 121.87(18) ?
    N4 C13 C14 . . 123.21(18) ?
    C15 C14 C13 . . 118.6(2) ?
    C14 C15 C16 . . 120.1(2) ?
    C17 C16 C15 . . 117.4(2) ?
    N5 C17 C16 . . 124.1(2) ?
    C19 C18 C23 . . 120.39(18) ?
    C19 C18 N4 . . 120.74(18) ?
    C23 C18 N4 . . 118.84(17) ?
    C18 C19 C20 . . 120.9(2) ?
    C21 C20 C19 . . 119.2(2) ?
    C20 C21 C22 . . 120.64(19) ?
    C21 C22 C23 . . 120.9(2) ?
    N6 C23 C22 . . 121.96(19) ?
    N6 C23 C18 . . 120.07(17) ?
    C22 C23 C18 . . 117.95(19) ?
loop_
    _geom_hbond_atom_site_label_D
    _geom_hbond_atom_site_label_H
    _geom_hbond_atom_site_label_A
    _geom_hbond_site_symmetry_A
    _geom_hbond_distance_DH
    _geom_hbond_distance_HA
    _geom_hbond_distance_DA
    _geom_hbond_angle_DHA
    _geom_hbond_publ_flag
    N4 H4 N2 . 0.90(3) 2.11(3) 3.001(3) 173(2) yes
    N1 H1 N5 . 0.88(3) 2.11(3) 2.981(3) 173(2) yes
    N6 H6 N2 . 0.88(3) 2.62(2) 3.374(2) 145(2) yes
    N3 H3 N5 . 0.87(3) 2.61(3) 3.337(2) 142(2) yes
_shelx_space_group_comment
;
The symmetry employed for this shelxl refinement is uniquely defined
by the following loop, which should always be used as a source of
symmetry information in preference to the above space-group names.
They are only intended as comments.
;
_shelx_estimated_absorpt_T_min     ?
_shelx_estimated_absorpt_T_max     ?
_shelx_hkl_file
;
   0   0   3    0.27    0.09
   0   0   5   -0.04    0.13
   0   0   6   23.11    0.91
   0   0   7    0.08    0.15
   0   0   8  786.39    6.19
   0   0   9   -0.02    0.20
   0   0  10  284.97    4.31
   0   0 -11    0.01    0.08
   0   0  12  971.39    4.61
   0   0  12  975.47    4.66
   0   0 -12  997.87    7.92
   0   0  12  979.79    4.67
   0   0  12  954.01    4.68
   0   0  12  994.38    4.74
   0   0  12 1000.00    4.80
   0   0  13    0.01    0.10
   0   0  13    0.11    0.11
   0   0  13    0.12    0.12
   0   0 -13    0.26    0.14
   0   0  13    0.06    0.10
   0   0  13    0.09    0.11
   0   0  14   29.78    0.92
   0   0  14   31.10    0.93
   0   0  14   30.26    0.91
   0   0  14   30.63    0.94
   0   0  14   29.97    0.93
   0   0  15    0.26    0.18
   0   0  15    0.04    0.11
   0   0  15    0.20    0.13
   0   0  15    0.09    0.15
   0   0  15    0.01    0.13
   0   0  16   62.46    1.45
   0   0  16   59.03    1.40
   0   0  16   57.65    1.37
   0   0  16   60.08    1.36
   0   0  16   58.14    1.38
   0   0  17    0.05    0.15
   0   0  17    0.18    0.18
   0   0  17   -0.12    0.13
   0   0  17    0.04    0.16
   0   0  17   -0.03    0.16
   0   0  18    1.97    0.28
   0   0  18    2.59    0.35
   0   0  18    2.53    0.35
   0   0  18    2.20    0.31
   0   0  18    2.30    0.31
   0   0  19   -0.06    0.20
   0   0  19    0.02    0.16
   0   0  19   -0.09    0.12
   0   0  19   -0.05    0.15
   0   0  20    0.14    0.16
   0   0  20    0.07    0.17
   0   0  20   -0.04    0.13
   0   0  21    0.11    0.11
   0   0  21    0.17    0.17
   0   0  21    0.27    0.19
   0   0  22  164.18    1.96
   0   0  22  163.65    2.10
   0   0  23    0.06    0.13
  -1   0   1    0.05    0.04
  -1   0   2    1.75    0.16
  -1   0   3    0.08    0.09
  -1   0   4   -0.10    0.12
  -1   0   5    0.57    0.17
  -1   0   6    0.14    0.12
  -1   0   7    0.03    0.18
  -1   0   8   -0.04    0.14
  -1   0   9   -0.20    0.22
   1   0 -10    0.49    0.15
  -1   0  10   -0.36    0.26
  -1   0  11   -0.01    0.08
  -1   0  11   -0.23    0.19
  -1   0 -11    0.21    0.16
   1   0 -11   -0.34    0.15
  -1   0  11    0.02    0.07
   1   0  11    0.06    0.08
  -1   0  12   -0.38    0.27
  -1   0  12    0.26    0.11
  -1   0  12    0.02    0.10
   1   0  12   -0.25    0.11
  -1   0  12    0.00    0.08
  -1   0  12    0.05    0.10
  -1   0  12    0.08    0.11
  -1   0 -12   -0.04    0.06
   1   0  12    0.03    0.09
  -1   0  12    0.13    0.08
  -1   0  12    0.12    0.10
  -1   0  13    0.14    0.12
  -1   0  13    0.02    0.09
  -1   0  13    0.04    0.09
   1   0  13    0.09    0.10
  -1   0 -13   -0.05    0.18
  -1   0  13    0.17    0.12
   1   0  13    0.07    0.11
   1   0  13    0.14    0.09
   1   0  13    0.11    0.12
  -1   0  13    0.04    0.12
  -1   0  13    0.06    0.12
  -1   0  14    0.27    0.14
  -1   0  14    0.15    0.09
  -1   0  14    0.19    0.13
   1   0  14    0.14    0.14
   1   0  14    0.05    0.07
  -1   0  14    0.00    0.10
   1   0  14    0.08    0.11
   1   0  14    0.05    0.12
   1   0  14    0.01    0.12
   1   0  14   -0.04    0.08
  -1   0  14   -0.04    0.10
   1   0  14   -0.15    0.11
  -1   0  14    0.14    0.12
  -1   0  15    0.06    0.14
  -1   0  15   -0.01    0.11
   1   0  15    0.27    0.16
  -1   0  15    0.13    0.14
   1   0  15    0.08    0.12
  -1   0  15    0.05    0.13
   1   0  15    0.21    0.15
  -1   0  15    0.15    0.14
   1   0  15    0.05    0.14
   1   0  15   -0.03    0.10
   1   0  15   -0.10    0.10
  -1   0  16    0.02    0.16
  -1   0  16   -0.06    0.17
   1   0  16    0.04    0.15
   1   0  16    0.03    0.14
   1   0  16    0.01    0.15
   1   0  16    0.05    0.12
  -1   0  16   -0.07    0.18
  -1   0  16    0.07    0.14
  -1   0  16   -0.16    0.13
   1   0  16   -0.17    0.17
  -1   0  17    0.04    0.16
   1   0  17    0.03    0.14
   1   0  17   -0.05    0.14
  -1   0  17    0.17    0.21
   1   0  17    0.10    0.17
  -1   0  17    0.04    0.15
   1   0  17    0.02    0.17
   1   0  17    0.01    0.14
  -1   0  17   -0.06    0.17
  -1   0  17   -0.05    0.12
  -1   0  18    0.07    0.15
   1   0  18    0.09    0.19
   1   0  18    0.09    0.14
   1   0  18    0.10    0.16
   1   0  18    0.03    0.19
  -1   0  18    0.12    0.11
   1   0  18    0.00    0.13
  -1   0  18   -0.01    0.19
  -1   0  18    0.11    0.18
  -1   0  19   -0.11    0.13
  -1   0  19    0.17    0.19
   1   0  19   -0.14    0.16
   1   0  19   -0.03    0.17
  -1   0  19    0.09    0.17
  -1   0  19   -0.02    0.16
   1   0  19    0.01    0.20
   1   0  20   -0.09    0.17
  -1   0  20    0.11    0.18
   1   0  20    0.16    0.18
  -1   0  20    0.03    0.16
  -1   0  20    0.01    0.12
   1   0  20    0.03    0.14
   1   0  21    0.07    0.15
  -1   0  21   -0.07    0.17
  -1   0  21    0.12    0.16
   1   0  21    0.19    0.18
   1   0  21    0.01    0.12
  -1   0  21    0.03    0.11
   1   0  22    0.02    0.11
   1   0  22    0.11    0.16
  -1   0  22   -0.14    0.14
   1   0  22    0.06    0.13
   1   0  23   -0.28    0.12
   1   0  23   -0.11    0.12
   1   0  23    0.17    0.11
  -2   0   0    1.91    0.16
  -2   0   1   22.95    0.43
  -2   0   2   32.53    0.38
  -2   0   2   31.87    0.78
  -2   0   3  450.22    3.23
  -2   0   4   17.55    0.71
  -2   0   5  181.97    2.49
  -2   0   6  175.97    2.65
  -2   0   7  215.31    3.19
  -2   0   8   35.20    1.39
   2   0  -9   70.07    1.38
  -2   0   9   66.78    2.06
  -2   0  10    8.22    0.79
  -2   0 -10    8.13    0.74
  -2   0 -11    2.74    0.49
  -2   0  11    2.19    0.44
  -2   0  11    2.31    0.23
  -2   0  11    2.46    0.25
  -2   0  11    1.56    0.20
   2   0  11    2.15    0.22
  -2   0  11    1.94    0.21
   2   0  11    2.36    0.24
  -2   0  11    1.76    0.21
   2   0  11    2.32    0.23
  -2   0  12   54.54    1.17
   2   0  12   55.32    1.14
  -2   0  12   55.32    1.13
  -2   0  12   52.98    1.04
  -2   0  12   53.10    2.18
   2   0  12   55.14    1.15
  -2   0  12   54.21    1.14
   2   0  12   53.44    1.05
  -2   0  12   54.88    1.14
   2   0  12   55.69    1.09
   2   0  12   54.14    1.08
  -2   0  12   54.50    1.11
  -2   0 -12   54.20    2.11
  -2   0  12   54.20    1.14
  -2   0  13    0.61    0.14
  -2   0  13    0.47    0.15
   2   0  13    0.83    0.15
  -2   0  13    0.58    0.31
  -2   0  13    0.66    0.17
  -2   0  13    0.78    0.18
   2   0  13    0.66    0.14
   2   0  13    0.51    0.15
  -2   0  13    0.78    0.17
  -2   0  13    0.68    0.16
   2   0  13    0.76    0.16
  -2   0 -13    0.63    0.27
  -2   0  13    0.73    0.17
  -2   0  14    1.30    0.22
  -2   0  14    1.59    0.25
  -2   0  14    1.36    0.23
   2   0  14    1.41    0.23
   2   0  14    1.35    0.20
   2   0  14    1.39    0.20
  -2   0  14    1.51    0.23
  -2   0  14    1.61    0.23
   2   0  14    1.03    0.20
   2   0  14    1.65    0.22
  -2   0  14    1.46    0.24
  -2   0  14    1.66    0.22
  -2   0 -14    1.58    0.41
   2   0  15    0.82    0.21
  -2   0  15    1.10    0.22
  -2   0  15    1.06    0.21
  -2   0  15    0.73    0.21
  -2   0  15    0.96    0.18
   2   0  15    0.82    0.18
  -2   0 -15    1.39    0.38
   2   0  15    1.11    0.22
  -2   0  15    0.90    0.20
  -2   0  15    0.99    0.21
   2   0  15    0.75    0.16
   2   0  15    0.76    0.20
   2   0  15    1.20    0.22
  -2   0  16    3.05    0.35
  -2   0  16    3.36    0.36
  -2   0  16    3.28    0.32
  -2   0  16    2.99    0.35
   2   0  16    3.00    0.34
   2   0  16    3.01    0.35
   2   0  16    3.15    0.33
   2   0  16    3.39    0.32
   2   0  16    2.98    0.35
   2   0  16    3.18    0.31
  -2   0  16    3.08    0.35
   2   0  16    3.40    0.37
   2   0  17    3.84    0.40
  -2   0  17    4.12    0.36
   2   0  17    4.38    0.43
  -2   0  17    4.04    0.40
   2   0  17    4.55    0.39
   2   0  17    4.20    0.41
  -2   0  17    4.21    0.41
  -2   0  17    4.43    0.43
   2   0  17    4.33    0.42
  -2   0  18   23.62    0.94
  -2   0  18   22.83    0.91
   2   0  18   23.21    0.86
  -2   0  18   23.03    0.93
   2   0  18   24.46    0.95
   2   0  18   21.89    0.88
   2   0  18   24.32    0.95
   2   0  18   23.55    0.95
  -2   0  18   22.79    0.82
  -2   0  19    1.25    0.27
   2   0  19    1.91    0.32
  -2   0  19    1.31    0.22
   2   0  19    2.00    0.32
   2   0  19    1.84    0.29
  -2   0  19    2.21    0.32
   2   0  19    2.17    0.32
  -2   0  19    1.74    0.31
  -2   0  20    0.12    0.16
   2   0  20    0.17    0.17
   2   0  20    0.46    0.19
  -2   0  20    0.24    0.19
   2   0  20    0.16    0.16
   2   0  21    0.44    0.18
   2   0  21    0.78    0.21
   2   0  21    0.30    0.18
  -2   0  21    0.48    0.20
   2   0  22   13.94    0.62
   2   0  22   13.86    0.61
   2   0  22   13.50    0.60
   2   0  23    2.08    0.22
   2   0  23    1.95    0.23
   2   0  23    1.69    0.22
  -3   0   0    0.14    0.09
  -3   0   1    0.10    0.06
  -3   0  -1    0.03    0.10
  -3   0   2    0.32    0.13
  -3   0   2    0.45    0.08
  -3   0   3    0.17    0.14
  -3   0   3    0.01    0.02
  -3   0   4    0.10    0.14
  -3   0   5   -0.29    0.17
  -3   0   6    0.08    0.14
  -3   0   7    0.06    0.18
  -3   0   8    0.01    0.20
  -3   0  -9    0.13    0.18
  -3   0   9    0.46    0.25
  -3   0 -10   -0.21    0.23
  -3   0  10   -0.03    0.19
   3   0  11    0.01    0.08
   3   0  11    0.07    0.09
   3   0  11    0.16    0.11
  -3   0  11    0.10    0.09
  -3   0 -11   -0.24    0.23
  -3   0  11    0.14    0.11
   3   0  11    0.21    0.10
   3   0  11    0.09    0.09
  -3   0  11    0.42    0.25
  -3   0  11   -0.01    0.10
  -3   0  11    0.06    0.09
  -3   0  11    0.61    0.14
  -3   0  11    0.10    0.07
   3   0  12   -0.11    0.10
  -3   0  12    0.02    0.10
  -3   0  12   -0.01    0.09
  -3   0  12    0.04    0.11
  -3   0  12    0.04    0.10
   3   0  12    0.14    0.09
   3   0  12    0.00    0.10
   3   0  12   -0.02    0.08
  -3   0  12    0.00    0.10
  -3   0 -12   -0.32    0.22
  -3   0  12   -0.05    0.08
   3   0  12   -0.02    0.10
  -3   0  13    0.07    0.10
   3   0  13    0.02    0.12
   3   0  13    0.08    0.09
  -3   0  13    0.47    0.37
  -3   0  13    0.08    0.11
  -3   0  13    0.09    0.11
   3   0  13    0.00    0.07
   3   0  13    0.10    0.10
  -3   0  13    0.00    0.10
  -3   0  13   -0.02    0.11
  -3   0 -13   -0.15    0.14
   3   0  13    0.00    0.11
  -3   0  13    0.26    0.14
   3   0  13    0.02    0.10
  -3   0  14    0.00    0.14
   3   0  14    0.01    0.07
  -3   0  14    0.15    0.25
   3   0  14    0.09    0.12
  -3   0  14    0.05    0.11
   3   0  14    0.27    0.12
  -3   0  14    0.20    0.15
  -3   0  14   -0.06    0.13
  -3   0  14    0.05    0.16
  -3   0  14    0.07    0.13
   3   0  14    0.04    0.13
   3   0  15    0.03    0.12
  -3   0  15    0.06    0.15
  -3   0  15    0.12    0.14
   3   0  15    0.08    0.12
   3   0  15    0.19    0.13
  -3   0  15    0.02    0.15
  -3   0  15   -0.03    0.14
  -3   0  15   -0.01    0.14
   3   0  15    0.14    0.08
  -3   0 -15    0.45    0.23
   3   0  15   -0.04    0.14
   3   0  16   -0.02    0.09
  -3   0  16    0.10    0.16
  -3   0  16    0.04    0.16
   3   0  16    0.03    0.12
   3   0  16    0.08    0.19
   3   0  16   -0.09    0.17
   3   0  16   -0.01    0.11
   3   0  16    0.07    0.16
  -3   0  16   -0.06    0.17
  -3   0  16    0.02    0.18
   3   0  17    0.10    0.12
   3   0  17    0.25    0.17
  -3   0  17    0.10    0.18
   3   0  17    0.02    0.16
   3   0  17    0.14    0.19
   3   0  17    0.08    0.13
   3   0  17    0.15    0.17
  -3   0  17   -0.10    0.20
   3   0  17    0.22    0.13
  -3   0  17    0.23    0.19
  -3   0  18   -0.01    0.18
   3   0  18    0.00    0.18
   3   0  18   -0.29    0.17
   3   0  18   -0.19    0.19
  -3   0  18    0.05    0.16
  -3   0  18    0.04    0.18
   3   0  18   -0.13    0.18
   3   0  19   -0.01    0.20
  -3   0  19    0.05    0.19
   3   0  19   -0.04    0.16
   3   0  19    0.08    0.20
   3   0  19   -0.01    0.17
   3   0  20    0.08    0.18
   3   0  20   -0.02    0.16
   3   0  20    0.13    0.16
   3   0  21   -0.10    0.12
   3   0  21    0.13    0.13
   3   0  21    0.13    0.14
   3   0  22    0.14    0.11
   3   0  22    0.04    0.13
   3   0  22    0.05    0.12
   3   0  23    0.10    0.09
   3   0  23   -0.08    0.11
   3   0  23    0.12    0.11
  -4   0   0   36.01    0.95
  -4   0  -1    1.00    0.20
  -4   0   1    1.23    0.17
  -4   0  -2    2.37    0.31
  -4   0   2    2.68    0.32
  -4   0   2    2.35    0.19
  -4   0   3    3.32    0.18
  -4   0   3    3.25    0.36
  -4   0  -3    3.30    0.38
  -4   0   4  230.30    3.05
  -4   0   5   86.58    1.97
  -4   0   6    9.29    0.70
  -4   0   7   22.18    1.14
  -4   0  -7   21.12    1.17
  -4   0   8   40.54    1.63
  -4   0  -8   40.00    1.68
  -4   0  -9    0.47    0.24
  -4   0   9   -0.01    0.19
  -4   0  10   49.64    1.03
  -4   0  10   48.75    1.99
   4   0  10   50.36    1.04
   4   0  10   48.13    1.00
  -4   0  10   51.35    1.07
   4   0  10   49.69    1.03
   4   0  10   50.53    1.06
  -4   0  10   49.77    1.04
  -4   0 -10   51.37    2.09
  -4   0  10   49.46    0.99
  -4   0  10   49.30    1.04
   4   0  11    4.76    0.34
  -4   0  11    4.79    0.34
  -4   0  11    4.90    0.36
   4   0  11    4.47    0.34
   4   0  11    4.96    0.35
  -4   0  11    5.13    0.69
  -4   0 -11    4.20    0.64
   4   0  11    4.58    0.34
  -4   0  11    5.01    0.37
   4   0  11    4.57    0.33
  -4   0  11    5.33    0.37
  -4   0  11    4.49    0.35
  -4   0  12    4.40    0.35
   4   0  12    4.32    0.35
  -4   0  12    4.15    0.35
  -4   0  12    4.23    0.35
   4   0  12    4.15    0.33
  -4   0  12    3.87    0.32
   4   0  12    4.24    0.34
  -4   0  12    4.88    0.38
  -4   0 -12    3.47    0.61
   4   0  12    3.88    0.32
   4   0  12    4.13    0.34
  -4   0  12    4.32    0.69
  -4   0  13   32.98    0.99
   4   0  13   33.73    0.98
   4   0  13   34.71    0.98
  -4   0  13   33.44    0.99
  -4   0  13   33.33    1.94
  -4   0 -13   32.18    1.89
  -4   0  13   33.50    0.95
  -4   0  13   33.94    0.99
  -4   0  13   33.55    0.98
   4   0  13   33.70    0.98
   4   0  13   33.81    0.96
   4   0  13   34.21    0.96
  -4   0  14   26.28    0.91
   4   0  14   26.89    0.90
   4   0  14   27.19    0.89
  -4   0  14   27.17    0.89
   4   0  14   27.52    0.90
   4   0  14   28.93    0.94
  -4   0  14   25.43    0.90
  -4   0  14   27.93    0.94
  -4   0 -14   26.56    1.79
  -4   0  14   27.74    0.93
  -4   0  14   26.51    1.83
   4   0  14   26.55    0.90
   4   0  15    2.23    0.29
   4   0  15    2.79    0.35
  -4   0  15    2.75    0.33
  -4   0  15    2.44    0.32
  -4   0  15    2.80    0.34
   4   0  15    2.78    0.30
  -4   0  15    3.10    0.64
  -4   0  15    2.90    0.35
  -4   0 -15    2.14    0.52
  -4   0  15    2.98    0.35
   4   0  15    2.91    0.34
  -4   0  16  150.96    2.32
   4   0  16  154.29    2.18
  -4   0  16  153.31    2.32
  -4   0 -16  143.66    4.35
  -4   0  16  151.44    2.28
   4   0  16  149.38    2.20
  -4   0  16  150.27    2.20
   4   0  16  149.57    2.27
   4   0  16  150.45    2.32
   4   0  17   21.27    0.88
   4   0  17   21.26    0.88
   4   0  17   22.46    0.92
  -4   0  17   21.38    0.90
   4   0  17   22.20    0.87
  -4   0  17   20.82    0.87
   4   0  18   16.36    0.77
   4   0  18   15.38    0.77
   4   0  18   15.98    0.75
   4   0  18   16.14    0.77
   4   0  19   10.52    0.61
   4   0  19   11.96    0.64
   4   0  19   11.96    0.66
   4   0  19   11.35    0.64
   4   0  20    4.65    0.40
   4   0  20    4.87    0.42
   4   0  20    5.19    0.43
   4   0  21    1.39    0.24
   4   0  21    1.11    0.21
   4   0  21    1.06    0.21
   4   0  22    2.35    0.25
   4   0  22    3.16    0.30
   4   0  22    2.88    0.28
   4   0  23    2.73    0.25
   4   0  23    2.66    0.24
  -5   0   0    0.05    0.08
  -5   0  -1    0.07    0.11
  -5   0   1    0.16    0.09
  -5   0  -2    0.12    0.13
  -5   0   2   -0.09    0.07
  -5   0  -3    0.22    0.16
  -5   0   3    0.22    0.16
  -5   0   3    0.24    0.06
  -5   0   4   -0.02    0.17
  -5   0  -4   -0.06    0.19
  -5   0   5   -0.08    0.16
  -5   0  -5   -0.13    0.19
  -5   0  -6    0.17    0.17
  -5   0   6    0.14    0.16
  -5   0  -7   -0.59    0.27
  -5   0   7   -0.16    0.19
  -5   0   8    0.23    0.21
  -5   0  -8    0.24    0.23
  -5   0   9   -0.02    0.09
   5   0   9    0.21    0.10
  -5   0  -9    0.00    0.20
   5   0   9   -0.02    0.08
   5   0   9    0.02    0.09
   5   0  10    0.38    0.12
   5   0  10    0.15    0.10
   5   0  10    0.18    0.08
   5   0  10    0.10    0.10
  -5   0  10   -0.01    0.09
  -5   0  10    0.17    0.10
  -5   0  10    0.12    0.12
   5   0  10    0.09    0.09
  -5   0 -10    0.10    0.18
  -5   0  10   -0.17    0.20
  -5   0  11    0.04    0.11
   5   0  11   -0.11    0.11
  -5   0  11    0.24    0.26
   5   0  11    0.10    0.11
   5   0  11    0.00    0.12
   5   0  11    0.10    0.11
  -5   0  11   -0.04    0.08
   5   0  11    0.01    0.07
  -5   0 -11    0.06    0.21
  -5   0  11    0.14    0.10
   5   0  12   -0.04    0.12
  -5   0  12    0.03    0.11
   5   0  12   -0.12    0.11
  -5   0 -12    0.05    0.13
   5   0  12   -0.04    0.11
   5   0  12    0.14    0.10
   5   0  12   -0.02    0.12
  -5   0  12    0.24    0.13
  -5   0  13   -0.09    0.11
  -5   0  13   -0.01    0.13
   5   0  13   -0.07    0.13
  -5   0  13    0.26    0.21
  -5   0 -13   -0.43    0.25
   5   0  13    0.02    0.12
   5   0  13    0.12    0.13
   5   0  13    0.03    0.11
  -5   0  13    0.04    0.12
   5   0  13   -0.02    0.10
   5   0  14    0.01    0.18
  -5   0  14    0.07    0.17
  -5   0  14   -0.13    0.16
   5   0  14    0.28    0.18
   5   0  14   -0.07    0.16
  -5   0  14    0.01    0.15
  -5   0 -14    0.35    0.30
  -5   0  14   -0.11    0.20
   5   0  14    0.13    0.13
   5   0  15    0.03    0.14
  -5   0 -15   -0.01    0.16
   5   0  15   -0.06    0.18
  -5   0  15    0.21    0.21
  -5   0  15   -0.03    0.15
  -5   0  15   -0.08    0.16
   5   0  15   -0.01    0.17
  -5   0  15    0.23    0.32
   5   0  16    0.19    0.19
  -5   0  16   -0.12    0.19
   5   0  16    0.06    0.18
   5   0  16    0.07    0.14
  -5   0  16    0.01    0.13
  -5   0  16    0.19    0.21
  -5   0  17    0.14    0.20
   5   0  17   -0.10    0.20
   5   0  17    0.05    0.15
  -5   0  17   -0.02    0.14
   5   0  17    0.05    0.18
   5   0  17    0.24    0.20
   5   0  18    0.07    0.17
   5   0  18    0.06    0.19
   5   0  18    0.21    0.16
   5   0  18    0.00    0.17
   5   0  19   -0.14    0.20
   5   0  19   -0.04    0.14
   5   0  19   -0.12    0.18
   5   0  20    0.04    0.15
   5   0  20    0.10    0.16
   5   0  20    0.07    0.16
   5   0  21    0.24    0.17
   5   0  21   -0.08    0.12
   5   0  21   -0.01    0.11
   5   0  22   -0.01    0.10
   5   0  22    0.02    0.09
   5   0  22   -0.08    0.12
  -6   0   0    1.02    0.21
  -6   0   1   86.46    1.68
  -6   0  -1   83.89    1.94
  -6   0   2   11.58    0.77
  -6   0   2   10.89    0.54
  -6   0  -2   12.52    0.80
  -6   0  -3  116.19    2.54
  -6   0   3  110.39    2.43
  -6   0   4   43.71    1.59
  -6   0  -4   42.18    1.62
  -6   0  -5    0.99    0.31
  -6   0   5    1.18    0.30
  -6   0  -6    3.05    0.51
  -6   0   6    3.31    0.52
  -6   0  -7    9.50    0.90
  -6   0   7   10.39    0.89
  -6   0   8  117.72    1.59
  -6   0  -8  119.71    3.29
   6   0   8  113.75    1.62
  -6   0   8  115.89    3.05
   6   0   9  107.90    1.65
  -6   0   9  108.45    1.56
  -6   0  -9  106.79    3.25
  -6   0   9  106.84    1.60
  -6   0   9  112.16    3.16
  -6   0   9  104.04    1.49
   6   0   9  107.38    1.58
   6   0  10   13.67    0.55
   6   0  10   13.90    0.60
  -6   0  10   14.20    0.58
  -6   0  10   14.64    0.62
   6   0  10   14.61    0.64
  -6   0 -10   14.89    1.28
  -6   0  10   13.99    0.58
  -6   0  10   15.53    1.23
  -6   0  11   10.60    0.51
  -6   0  11    9.93    0.54
  -6   0  11   10.75    1.09
  -6   0  11    9.89    0.51
   6   0  11   10.38    0.50
   6   0  11   10.06    0.54
  -6   0 -11    8.62    1.02
  -6   0  11    9.35    0.49
   6   0  11   11.42    0.56
   6   0  11   10.54    0.54
  -6   0  12   38.40    1.02
  -6   0  12   37.49    1.07
   6   0  12   37.35    0.99
  -6   0  12   35.10    2.03
   6   0  12   37.22    1.07
  -6   0 -12   37.83    2.19
  -6   0  12   38.72    1.04
   6   0  12   37.98    1.04
   6   0  12   38.00    1.05
  -6   0  13  317.53    3.02
  -6   0  13  319.04    3.12
  -6   0 -13  313.24    6.47
  -6   0  13  316.66    6.41
   6   0  13  319.65    3.22
  -6   0  13  319.58    3.20
   6   0  13  314.69    3.15
   6   0  13  320.62    3.01
   6   0  13  323.61    3.13
  -6   0  14   43.90    2.45
  -6   0  14   43.11    1.15
   6   0  14   41.72    1.18
   6   0  14   41.92    1.13
  -6   0 -14   42.33    2.44
  -6   0  14   42.28    1.17
   6   0  14   40.85    1.15
  -6   0  14   43.12    1.22
   6   0  14   42.45    1.21
   6   0  15   74.38    1.54
   6   0  15   72.77    1.61
  -6   0  15   73.72    1.52
  -6   0  15   75.77    1.60
   6   0  15   72.95    1.57
   6   0  15   73.73    1.61
  -6   0  15   72.51    1.60
   6   0  16    5.69    0.44
   6   0  16    5.63    0.48
  -6   0  16    5.38    0.48
  -6   0  16    4.99    0.41
   6   0  16    5.69    0.48
  -6   0 -17    2.48    0.29
   6   0  17    2.12    0.32
   6   0  17    2.42    0.31
   6   0  17    2.53    0.36
  -6   0  17    2.67    0.30
  -6   0  17    1.89    0.33
   6   0  18    4.02    0.37
   6   0  18    3.91    0.39
   6   0  18    3.71    0.40
   6   0  19   38.31    1.09
   6   0  19   38.09    1.11
   6   0  19   37.51    1.06
   6   0  20   53.61    1.22
   6   0  20   53.76    1.23
   6   0  20   51.42    1.17
   6   0  21   44.84    1.04
   6   0  21   43.76    1.01
   6   0  21   43.15    0.99
   6   0  22    1.10    0.16
   6   0  22    1.50    0.19
  -7   0   0    0.17    0.11
  -7   0   1    0.36    0.13
  -7   0  -1    0.06    0.06
  -7   0   2    0.12    0.15
  -7   0  -2   -0.15    0.16
  -7   0  -3    0.36    0.19
  -7   0   3   -0.22    0.17
  -7   0  -4   -0.25    0.16
  -7   0   4   -0.40    0.23
  -7   0   4   -0.05    0.10
  -7   0   5    0.34    0.21
  -7   0   5    0.02    0.09
  -7   0  -5   -0.17    0.19
  -7   0   6    0.07    0.08
  -7   0  -6   -0.38    0.24
  -7   0   6   -0.27    0.18
   7   0   6    0.04    0.07
   7   0   7    0.02    0.09
  -7   0   7    0.00    0.09
  -7   0   7    0.11    0.16
  -7   0  -7   -0.12    0.23
  -7   0   8   -0.07    0.24
  -7   0   8   -0.07    0.09
   7   0   8    0.03    0.11
   7   0   9    0.02    0.10
  -7   0   9    0.00    0.10
   7   0   9   -0.23    0.12
  -7   0   9    0.03    0.11
  -7   0   9   -0.06    0.10
  -7   0  10    0.05    0.08
   7   0  10    0.03    0.12
  -7   0 -10    0.12    0.25
  -7   0  10    0.26    0.14
  -7   0  10    0.05    0.09
   7   0  10    0.07    0.13
  -7   0 -11    0.25    0.27
  -7   0  11    0.33    0.26
   7   0  11    0.25    0.15
   7   0  11    0.35    0.17
  -7   0  11    0.06    0.14
   7   0  11    0.00    0.12
  -7   0  11    0.10    0.10
  -7   0  11    0.02    0.12
  -7   0  11    0.13    0.11
  -7   0  12    0.47    0.32
   7   0  12    0.00    0.15
   7   0  12    0.09    0.16
  -7   0 -12   -0.68    0.35
  -7   0  12    0.06    0.12
  -7   0  12   -0.28    0.14
  -7   0  12   -0.07    0.16
   7   0  12    0.10    0.16
   7   0  13    0.04    0.10
  -7   0  13    0.08    0.17
   7   0  13   -0.02    0.18
   7   0  13    0.19    0.17
  -7   0  13    0.18    0.29
   7   0  13    0.00    0.16
  -7   0  13    0.01    0.13
   7   0  14   -0.05    0.18
   7   0  14    0.31    0.21
  -7   0  14    0.14    0.13
   7   0  14    0.14    0.18
   7   0  14   -0.12    0.12
  -7   0  14   -0.08    0.20
   7   0  15    0.15    0.17
   7   0  15   -0.06    0.10
   7   0  15   -0.01    0.22
  -7   0  15   -0.05    0.19
  -7   0  15   -0.01    0.13
  -7   0  16    0.07    0.11
   7   0  16   -0.09    0.19
  -7   0 -16    0.14    0.16
   7   0  16    0.02    0.22
   7   0  16    0.14    0.10
  -7   0  16    0.11    0.20
  -7   0 -17   -0.02    0.12
  -7   0  17    0.27    0.22
   7   0  17    0.00    0.16
   7   0  17    0.30    0.14
  -7   0  17    0.01    0.13
   7   0  18    0.28    0.18
  -7   0 -18   -0.09    0.10
   7   0  18    0.03    0.17
   7   0  19    0.04    0.13
   7   0  19    0.13    0.14
   7   0  19    0.11    0.14
   7   0  20   -0.04    0.12
   7   0  20   -0.15    0.12
   7   0  20   -0.19    0.12
   7   0  21   -0.11    0.12
   7   0  21   -0.07    0.10
   7   0  21    0.22    0.11
  -8   0   0   19.81    1.15
  -8   0   0   19.39    0.68
  -8   0  -1   86.49    1.42
  -8   0   1   85.44    1.44
  -8   0  -1   82.64    2.24
  -8   0   2   14.42    1.03
  -8   0   2   14.12    0.60
  -8   0  -2   13.15    0.94
  -8   0  -2   15.03    0.59
  -8   0  -3   95.39    2.66
  -8   0   3   93.66    1.54
  -8   0   3   94.29    2.65
  -8   0  -3   92.49    1.46
  -8   0  -4  105.97    2.95
  -8   0   4  105.43    1.66
  -8   0  -4  106.32    1.55
  -8   0   4  106.98    2.89
  -8   0   5   82.77    1.49
   8   0   5   86.50    1.36
  -8   0  -5   82.09    1.36
  -8   0  -5   83.00    2.71
  -8   0   5   82.59    2.63
  -8   0   6   23.16    0.81
   8   0   6   22.28    0.73
  -8   0   6   22.89    1.44
  -8   0  -6   23.36    1.50
  -8   0   7    4.28    0.64
  -8   0  -7    4.80    0.73
   8   0   7    4.95    0.36
  -8   0   7    4.53    0.38
  -8   0  -8   35.36    1.99
   8   0   8   36.18    0.99
  -8   0   8   35.88    1.03
  -8   0   8   34.77    1.90
  -8   0   9  117.25    1.87
   8   0   9  114.62    1.77
  -8   0  -9  112.39    3.70
   8   0   9  113.54    1.81
  -8   0   9  115.73    1.83
  -8   0   9  109.24    3.46
   8   0  10   57.82    1.34
  -8   0  10   58.04    1.33
  -8   0 -10   52.82    2.63
  -8   0  10   54.86    1.30
   8   0  10   54.81    1.27
  -8   0  10   53.05    2.49
  -8   0  11   51.63    1.26
  -8   0  11   48.01    2.47
   8   0  11   53.10    1.32
  -8   0  11   53.86    1.22
  -8   0  11   50.93    1.30
   8   0  11   51.05    1.26
  -8   0 -11   51.22    2.67
   8   0  11   52.33    1.27
  -8   0  12   35.91    1.02
  -8   0  12   34.26    2.12
  -8   0  12   34.74    1.02
  -8   0  12   34.10    1.09
   8   0  12   32.90    1.07
   8   0  12   33.77    1.05
   8   0  12   32.73    1.03
  -8   0 -12   31.32    2.14
   8   0  13  212.27    2.66
   8   0  13  213.32    2.64
  -8   0  13  214.90    2.52
   8   0  13  214.73    2.77
  -8   0  13  207.35    2.70
   8   0  14    9.32    0.58
  -8   0  14    9.63    0.61
   8   0  14    8.12    0.54
   8   0  14    9.54    0.62
   8   0  14    9.04    0.57
  -8   0  14    9.91    0.55
  -8   0  15    6.08    0.43
   8   0  15    6.76    0.50
   8   0  15    6.68    0.52
  -8   0  15    6.39    0.51
   8   0  15    6.23    0.48
  -8   0 -15    5.72    0.46
  -8   0  16   13.75    0.62
   8   0  16   13.96    0.68
   8   0  16   14.14    0.72
  -8   0 -16   12.83    0.65
  -8   0  16   13.14    0.69
  -8   0 -17  179.41    2.29
  -8   0  17  181.25    2.13
   8   0  17  181.40    2.35
  -8   0  17  180.35    2.40
  -8   0 -18    8.05    0.45
   8   0  18    7.87    0.48
   8   0  18    8.13    0.49
   8   0  19    0.61    0.17
   8   0  19    0.81    0.18
   8   0  19    0.83    0.18
   8   0  20    5.47    0.34
   8   0  20    5.72    0.35
   8   0  20    5.32    0.34
  -9   0   0    0.06    0.09
  -9   0   0    0.16    0.10
  -9   0   0   -0.02    0.07
  -9   0  -1    0.21    0.16
  -9   0  -1   -0.02    0.07
  -9   0  -1    0.23    0.13
  -9   0   1    0.13    0.11
  -9   0   1    0.05    0.12
  -9   0   2    0.02    0.12
  -9   0  -2    0.00    0.08
  -9   0  -2    0.08    0.08
  -9   0  -2    0.15    0.17
  -9   0   2    0.17    0.12
  -9   0  -3    0.04    0.10
  -9   0  -3    0.03    0.10
  -9   0  -3    0.24    0.18
  -9   0   3    0.29    0.18
  -9   0   3    0.02    0.12
  -9   0  -4    0.11    0.11
  -9   0   4    0.36    0.18
  -9   0   4    0.00    0.12
  -9   0  -5    0.05    0.10
  -9   0  -5    0.21    0.16
  -9   0   5   -0.23    0.17
   9   0   5    0.01    0.08
  -9   0   5    0.29    0.14
  -9   0   6    0.09    0.11
   9   0   6    0.03    0.08
  -9   0   7   -0.02    0.10
  -9   0   7   -0.01    0.13
   9   0   7    0.38    0.14
  -9   0  -7   -0.27    0.21
  -9   0   7    0.22    0.18
  -9   0  -8    0.26    0.20
  -9   0   8   -0.12    0.18
   9   0   8    0.08    0.11
   9   0   8   -0.07    0.12
  -9   0   8    0.18    0.13
   9   0   9    0.20    0.15
  -9   0  -9    0.15    0.19
  -9   0   9   -0.03    0.14
  -9   0   9   -0.08    0.15
   9   0   9    0.00    0.12
  -9   0  10   -0.09    0.14
  -9   0  10    0.14    0.17
   9   0  10    0.02    0.13
  -9   0  10    0.51    0.27
  -9   0 -10   -0.48    0.38
   9   0  10    0.18    0.15
   9   0  11   -0.09    0.19
  -9   0  11   -0.07    0.18
   9   0  11    0.08    0.14
  -9   0  11    0.05    0.12
   9   0  11    0.12    0.14
  -9   0  11   -0.03    0.14
  -9   0  11   -0.04    0.12
   9   0  12    0.03    0.17
   9   0  12   -0.01    0.14
   9   0  12    0.14    0.13
  -9   0  12   -0.01    0.11
  -9   0  12    0.11    0.17
  -9   0  12    0.03    0.12
   9   0  12    0.10    0.18
  -9   0  13   -0.02    0.13
   9   0  13    0.16    0.14
   9   0  13   -0.06    0.15
  -9   0  13    0.01    0.10
   9   0  13    0.11    0.19
   9   0  13   -0.02    0.11
  -9   0 -13   -0.11    0.19
  -9   0  13    0.07    0.17
   9   0  14    0.10    0.15
  -9   0  14    0.10    0.18
  -9   0 -14    0.05    0.18
   9   0  14    0.12    0.13
  -9   0  14    0.16    0.11
   9   0  14    0.02    0.18
   9   0  14   -0.09    0.16
   9   0  15    0.22    0.17
   9   0  15   -0.06    0.13
  -9   0 -15   -0.05    0.15
  -9   0  15   -0.05    0.17
   9   0  16    0.03    0.13
  -9   0 -16   -0.07    0.13
  -9   0  16    0.19    0.17
  -9   0 -17    0.03    0.11
   9   0  17   -0.26    0.13
  -9   0  17   -0.03    0.14
   9   0  18    0.00    0.09
  -9   0 -18    0.06    0.09
   9   0  18    0.07    0.12
   9   0  19   -0.05    0.10
   9   0  19    0.19    0.10
   9   0  19    0.10    0.09
 -10   0   0   10.22    0.58
 -10   0  -1  141.02    2.10
 -10   0   1  145.38    2.14
 -10   0  -1  147.15    1.92
 -10   0   2   97.75    1.78
 -10   0  -2   98.09    1.63
 -10   0  -2   95.47    1.72
 -10   0  -3   99.25    1.73
 -10   0  -3   97.21    1.69
 -10   0  -4   48.11    1.20
 -10   0   4   50.15    1.30
 -10   0  -4   48.80    1.21
 -10   0  -5   15.83    1.32
 -10   0   5   15.27    1.26
 -10   0   5   15.61    0.74
 -10   0  -5   15.96    0.72
 -10   0  -6   69.88    2.87
 -10   0  -6   76.32    1.58
  10   0   6   75.54    1.41
 -10   0   6   75.59    1.63
 -10   0   6   75.92    2.86
 -10   0  -7    2.72    0.33
  10   0   7    2.53    0.28
  10   0   7    2.80    0.30
 -10   0  -7    3.51    0.68
 -10   0   7    2.57    0.29
 -10   0   7    3.03    0.36
 -10   0   8    2.41    0.33
  10   0   8    2.61    0.30
 -10   0  -8    3.06    0.37
 -10   0  -8    2.17    0.54
 -10   0   8    1.98    0.28
  10   0   8    2.55    0.28
  10   0   9   22.87    0.85
 -10   0   9   23.11    0.89
 -10   0   9   23.07    0.91
  10   0   9   23.32    0.83
 -10   0  -9   23.40    0.92
  10   0  10    2.98    0.33
  10   0  10    2.94    0.32
 -10   0  10    3.35    0.37
 -10   0 -10    3.66    0.41
 -10   0  10    2.84    0.34
  10   0  11    1.21    0.23
 -10   0 -11    0.85    0.25
 -10   0  11    0.73    0.21
  10   0  11    1.30    0.25
  10   0  11    0.70    0.19
 -10   0  11    0.88    0.21
  10   0  12   10.02    0.60
 -10   0  12    9.61    0.56
 -10   0 -12   10.06    0.63
  10   0  12    9.46    0.55
 -10   0  12   10.57    0.62
  10   0  12    9.43    0.58
  10   0  13   37.16    1.06
  10   0  13   36.25    1.11
 -10   0  13   35.64    1.10
 -10   0 -13   38.25    1.17
  10   0  13   37.04    1.00
 -10   0  13   37.57    1.05
  10   0  13   36.47    1.09
  10   0  14    6.27    0.47
 -10   0  14    6.42    0.48
  10   0  14    5.99    0.41
 -10   0 -14    6.44    0.48
 -10   0 -15    1.19    0.24
 -10   0  15    1.45    0.24
  10   0  15    1.04    0.19
  10   0  15    1.15    0.22
 -10   0  16   47.70    1.15
 -10   0 -16   45.75    1.12
  10   0  16   46.50    1.03
  10   0  17   23.96    0.74
 -10   0 -17   22.97    0.74
 -10   0  17   24.85    0.78
  10   0  17   25.25    0.71
  10   0  18   41.87    0.88
 -10   0 -18   41.23    0.87
 -11   0   0    0.00    0.16
 -11   0   1   -0.02    0.17
 -11   0  -1    0.41    0.14
 -11   0  -1    0.10    0.16
 -11   0   2    0.24    0.21
 -11   0  -2    0.00    0.16
 -11   0  -2    0.10    0.12
 -11   0  -3   -0.18    0.15
 -11   0  -3   -0.03    0.12
 -11   0   3    0.12    0.18
 -11   0  -4    0.30    0.14
 -11   0   4   -0.10    0.19
 -11   0   5   -0.02    0.17
 -11   0  -5    0.00    0.13
 -11   0   6    0.06    0.17
 -11   0   6   -0.09    0.12
 -11   0  -6    0.14    0.17
  11   0   7    0.17    0.12
 -11   0  -7    0.19    0.19
 -11   0   7    0.06    0.10
 -11   0   7   -0.04    0.18
 -11   0   8    0.12    0.19
  11   0   8    0.24    0.12
 -11   0  -8    0.13    0.16
  11   0   8    0.01    0.10
 -11   0   8    0.01    0.15
 -11   0   9    0.00    0.15
 -11   0  -9   -0.09    0.16
  11   0   9    0.00    0.11
  11   0   9    0.03    0.11
 -11   0   9    0.22    0.18
 -11   0 -10   -0.02    0.18
 -11   0  10    0.01    0.17
  11   0  10   -0.01    0.11
 -11   0  10   -0.05    0.14
  11   0  10   -0.16    0.12
  11   0  11    0.01    0.10
 -11   0 -11    0.03    0.18
 -11   0  11   -0.11    0.16
 -11   0  11    0.06    0.12
  11   0  11   -0.02    0.16
  11   0  12   -0.03    0.11
 -11   0  12   -0.18    0.14
 -11   0  12    0.03    0.16
 -11   0 -12    0.10    0.18
  11   0  12    0.05    0.15
  11   0  13   -0.17    0.15
 -11   0  13    0.18    0.12
 -11   0  13   -0.05    0.14
 -11   0 -13    0.05    0.16
 -11   0  14   -0.02    0.13
 -11   0 -14   -0.10    0.14
  11   0  14    0.11    0.13
 -11   0  15    0.07    0.10
 -11   0 -15    0.04    0.12
  11   0  15    0.01    0.11
 -11   0  16    0.11    0.10
 -11   0 -16    0.10    0.10
 -11   0 -17    0.04    0.07
 -12   0   0   23.03    0.93
 -12   0  -1   49.13    1.34
 -12   0   1   50.05    1.37
 -12   0  -2   61.69    1.48
 -12   0   2   65.66    1.58
 -12   0  -2   63.01    1.34
 -12   0   3   52.39    1.42
 -12   0  -3   51.37    1.25
 -12   0  -4    8.45    0.53
 -12   0   4    9.30    0.63
 -12   0  -5    4.24    0.39
 -12   0   5    3.85    0.42
 -12   0   5    4.15    0.39
 -12   0   6   20.52    0.80
 -12   0  -6   19.80    0.82
 -12   0   6   22.11    0.92
 -12   0   7    0.70    0.23
 -12   0   7    0.57    0.15
 -12   0  -7    0.77    0.23
 -12   0   7    0.68    0.20
 -12   0   8    5.20    0.43
 -12   0   8    5.25    0.46
 -12   0  -8    6.20    0.48
 -12   0  -9   19.08    0.81
 -12   0   9   18.98    0.78
 -12   0   9   18.62    0.80
 -12   0  10   23.47    0.87
 -12   0 -10   22.21    0.86
  12   0  10   24.04    0.87
 -12   0  10   21.12    0.82
  12   0  11    5.18    0.41
 -12   0  11    4.75    0.39
 -12   0  11    5.14    0.40
 -12   0 -11    4.09    0.39
  12   0  12    1.98    0.27
 -12   0 -12    1.83    0.28
 -12   0  12    1.67    0.23
 -12   0  12    1.96    0.26
 -12   0  13   24.64    0.80
 -12   0 -13   26.26    0.86
 -12   0  13   24.52    0.74
  12   0  13   25.04    0.80
 -12   0  14    7.84    0.43
  12   0  14    7.90    0.43
 -12   0 -14    8.77    0.47
 -12   0  15    4.10    0.30
 -12   0 -15    3.85    0.30
 -13   0   0   -0.06    0.18
 -13   0  -1   -0.10    0.16
 -13   0   1   -0.12    0.19
 -13   0   2   -0.07    0.18
 -13   0   3    0.08    0.18
 -13   0   3    0.04    0.16
 -13   0  -3    0.03    0.10
 -13   0  -4    0.04    0.10
 -13   0   4    0.23    0.18
 -13   0   4    0.11    0.19
 -13   0   5    0.22    0.19
 -13   0  -5   -0.01    0.12
 -13   0   5   -0.04    0.15
 -13   0   6    0.07    0.18
 -13   0   6   -0.05    0.13
 -13   0   6    0.00    0.12
 -13   0  -6    0.18    0.13
 -13   0  -7    0.05    0.13
 -13   0   7   -0.01    0.12
 -13   0   7    0.09    0.16
 -13   0   7   -0.04    0.10
 -13   0  -8    0.13    0.15
 -13   0   8   -0.08    0.12
 -13   0   8    0.05    0.15
 -13   0   9   -0.08    0.13
 -13   0   9    0.11    0.15
 -13   0  -9    0.03    0.12
 -13   0 -10    0.01    0.11
 -13   0  10   -0.05    0.13
  13   0  10    0.01    0.13
 -13   0  10    0.06    0.11
 -13   0 -10   -0.08    0.13
  13   0  11   -0.09    0.11
 -13   0  11    0.12    0.11
 -13   0 -11    0.00    0.12
 -13   0  11    0.04    0.12
 -13   0  12    0.09    0.09
  13   0  12   -0.10    0.11
 -13   0 -12    0.15    0.12
 -13   0  12    0.03    0.09
 -13   0 -13   -0.01    0.10
  13   0  13   -0.09    0.10
 -13   0  13   -0.01    0.07
 -13   0 -14    0.20    0.10
 -14   0   0   -0.14    0.16
 -14   0   1    1.56    0.27
 -14   0  -1    1.96    0.29
 -14   0   2   12.94    0.63
 -14   0   2   12.92    0.67
 -14   0   3   34.33    0.99
 -14   0   3   35.13    1.08
 -14   0   4   52.97    1.21
 -14   0   4   55.04    1.21
 -14   0   4   54.67    1.33
 -14   0   5   31.15    0.90
 -14   0   5   32.97    1.03
 -14   0   5   31.67    0.91
 -14   0   6    8.88    0.48
 -14   0   6    8.91    0.47
 -14   0   6    8.34    0.52
 -14   0  -7    2.79    0.28
 -14   0   7    2.68    0.27
 -14   0   7    3.12    0.33
 -14   0   8   19.30    0.67
 -14   0  -8   18.41    0.66
  14   0   8   19.90    0.71
 -14   0   8   20.23    0.74
 -14   0  -9   13.11    0.51
  14   0   9   14.85    0.59
 -14   0   9   14.43    0.60
 -14   0   9   14.53    0.56
 -14   0  10    1.65    0.20
  14   0  10    1.80    0.21
  14   0  11    0.14    0.09
 -15   0   0    0.03    0.11
 -15   0  -1    0.01    0.13
 -15   0   1   -0.04    0.11
 -15   0   2   -0.03    0.10
 -15   0   2    0.10    0.11
 -15   0  -2   -0.08    0.14
 -15   0   3    0.01    0.10
 -15   0  -3   -0.12    0.14
 -15   0   3    0.06    0.09
 -15   0   4    0.07    0.07
 -15   0   4    0.03    0.10
 -15   0  -4    0.19    0.13
 -15   0  -5   -0.12    0.11
 -15   0   5   -0.09    0.08
 -15   0   5    0.13    0.09
 -15   0   6    0.04    0.07
 -15   0  -6    0.04    0.08
  15   0   7   -0.13    0.08
 -15   0  -7   -0.19    0.10
 -16   0   0    4.18    0.29
 -16   0  -1    3.11    0.25
 -16   0  -2    6.63    0.36
   0  -1   0    0.03    0.05
   0  -1  -1   27.58    0.63
   0  -1   1   26.57    0.65
   0  -1  -2    0.01    0.06
   0  -1   2    0.02    0.05
   0  -1  -3   85.72    1.24
   0  -1   3   82.84    1.18
   0  -1   4    0.03    0.10
   0  -1  -4    0.41    0.11
   0  -1   5   47.31    1.15
   0  -1  -5   46.80    1.07
   0  -1   6    0.04    0.13
   0  -1  -6   -0.05    0.09
   0  -1  -7   49.45    1.29
   0  -1   7   50.30    1.43
   0  -1  -8    0.02    0.09
   0  -1   8   -0.09    0.13
   0  -1   9    6.44    0.61
   0  -1  -9    7.37    0.57
   0  -1 -10    0.13    0.09
   0  -1  10   -0.03    0.18
   0  -1  11    2.40    0.45
   0   1  11    2.72    0.25
   0  -1 -11    3.58    0.45
   0  -1  11    3.14    0.26
   0   1  11    3.04    0.26
   0   1  11    3.17    0.27
   0  -1  12    0.15    0.21
   0  -1  12   -0.01    0.11
   0   1  12    0.04    0.09
   0   1  12   -0.04    0.08
   0   1  12   -0.01    0.09
   0   1  12   -0.06    0.12
   0   1  12   -0.02    0.09
   0  -1  12   -0.02    0.09
   0  -1 -12   -0.07    0.09
   0  -1  12    0.01    0.10
   0  -1  12    0.07    0.08
   0   1  13   19.72    0.72
   0   1  13   18.45    0.71
   0   1  13   19.42    0.72
   0   1  13   18.41    0.70
   0   1  13   18.76    0.70
   0  -1  13   18.65    0.67
   0  -1  13   18.54    0.70
   0  -1  13   18.13    0.70
   0  -1  13   17.75    0.72
   0  -1  13   18.56    0.69
   0  -1  14    0.02    0.12
   0   1  14    0.07    0.12
   0  -1  14    0.03    0.12
   0  -1  14   -0.12    0.11
   0   1  14    0.03    0.12
   0  -1  14    0.04    0.11
   0  -1  14    0.10    0.12
   0   1 -14    0.14    0.13
   0   1  14    0.08    0.10
   0   1  14    0.00    0.13
   0   1  14   -0.06    0.14
   0  -1  15    4.86    0.38
   0   1  15    4.38    0.38
   0  -1  15    4.87    0.40
   0   1  15    4.52    0.39
   0  -1  15    4.47    0.39
   0   1  15    4.78    0.40
   0   1  15    4.31    0.38
   0   1  15    4.88    0.42
   0  -1  15    4.48    0.39
   0  -1  15    4.75    0.39
   0   1  16    0.12    0.17
   0  -1  16    0.62    0.17
   0  -1  16   -0.12    0.16
   0   1  16    0.08    0.15
   0  -1  16    0.10    0.13
   0  -1  16    0.02    0.14
   0   1  16    0.12    0.15
   0  -1  16   -0.04    0.14
   0   1  17    2.21    0.32
   0  -1  17    2.15    0.32
   0  -1  17    2.24    0.32
   0  -1  17    2.56    0.31
   0   1  17    2.47    0.35
   0  -1  17    1.76    0.28
   0   1  17    2.36    0.30
   0  -1  17    2.47    0.28
   0  -1  17    1.96    0.29
   0  -1  18    0.09    0.18
   0   1  18    0.00    0.21
   0   1  18   -0.05    0.19
   0  -1  18    0.07    0.12
   0  -1  18    0.21    0.12
   0  -1  18    0.21    0.15
   0   1  18    0.01    0.14
   0  -1  18    0.02    0.16
   0  -1  18   -0.05    0.14
   0   1  19    7.56    0.55
   0  -1  19    6.44    0.50
   0  -1  19    6.85    0.47
   0   1  19    7.09    0.51
   0  -1  19    6.76    0.50
   0  -1  19    6.83    0.49
   0  -1  19    6.59    0.51
   0   1  19    6.71    0.52
   0   1  20    0.17    0.15
   0  -1  20    0.01    0.13
   0  -1  20    0.13    0.18
   0   1  20   -0.08    0.23
   0  -1  20   -0.12    0.16
   0  -1  20    0.00    0.18
   0   1  20   -0.04    0.17
   0  -1  20    0.04    0.12
   0  -1  21    5.89    0.42
   0   1  21    6.45    0.47
   0  -1  21    6.69    0.47
   0  -1  21    6.15    0.41
   0   1  21    6.69    0.48
   0  -1  21    5.60    0.42
   0   1  21    5.52    0.41
   0   1  22   -0.08    0.13
   0   1  22    0.17    0.15
   0  -1  22    0.16    0.15
   0  -1  23    0.11    0.11
  -1  -1   0  358.25    2.45
   1  -1  -1  234.04    1.72
  -1  -1  -1  239.19    2.08
  -1  -1   1  235.40    2.00
   1  -1  -2   42.04    0.71
  -1  -1  -2   43.32    0.94
   1  -1   2   43.63    0.58
  -1  -1   2   42.81    0.88
  -1   1   2   42.25    0.79
  -1  -1  -3  118.99    1.66
  -1   1   3  118.70    1.56
   1  -1   3  122.80    1.27
  -1  -1   3  120.00    1.63
  -1  -1  -4  299.41    2.84
  -1   1   4  304.19    2.81
  -1  -1   4  303.74    2.83
   1  -1   4  294.84    2.39
   1  -1  -4  296.52    2.11
  -1  -1   5  276.54    2.94
  -1   1   5  275.57    2.96
  -1  -1  -5  271.46    2.90
   1  -1  -5  265.15    2.19
   1  -1   5  261.12    2.57
   1  -1   6  172.87    2.34
  -1  -1  -6  177.60    2.51
  -1  -1   6  179.96    2.60
  -1   1   6  182.52    2.66
   1  -1  -6  171.75    1.94
   1  -1   7  131.54    2.24
  -1  -1   7  131.18    2.40
  -1  -1  -7  130.17    2.30
   1  -1  -7  128.53    1.83
  -1   1   7  132.23    2.46
  -1  -1  -8   58.92    1.65
  -1  -1   8   60.23    1.76
   1  -1   8   61.23    1.67
   1  -1  -8   59.71    1.34
  -1   1   8   62.81    1.84
   1  -1   9    3.85    0.47
   1  -1  -9    5.14    0.42
  -1  -1  -9    5.22    0.53
  -1  -1   9    4.94    0.57
  -1  -1  10   10.60    0.87
   1  -1 -10   10.29    0.64
  -1  -1 -10    9.07    0.73
  -1  -1  11   32.32    0.83
  -1   1  11   32.77    0.84
  -1   1  11   31.33    0.80
   1   1  11   33.27    0.85
   1  -1  11   33.15    0.84
  -1   1  11   33.52    0.84
  -1  -1 -11   33.37    1.46
   1  -1  11   33.77    0.82
  -1  -1  11   33.30    0.84
  -1  -1  11   31.09    1.56
   1   1  11   35.87    0.88
  -1  -1  11   32.71    0.82
  -1   1  11   32.69    0.84
   1   1  11   33.39    0.82
  -1   1  11   33.10    0.85
   1  -1  12   26.69    0.77
   1   1  12   26.93    0.78
   1   1  12   27.83    0.83
   1  -1  12   27.59    0.81
  -1  -1  12   27.30    0.76
   1   1  12   27.35    0.79
   1   1  12   28.06    0.82
  -1  -1  12   26.89    1.53
  -1   1  12   28.04    0.82
  -1  -1  12   26.93    0.79
  -1   1  12   26.13    0.81
   1   1  12   26.63    0.74
  -1   1  12   27.02    0.80
  -1  -1  12   27.70    0.81
  -1   1  12   27.95    0.80
  -1  -1  12   26.84    0.80
  -1   1  12   26.90    0.79
  -1   1  12   28.67    0.83
  -1  -1 -12   27.67    1.40
  -1  -1  12   27.26    0.78
   1   1  13   12.31    0.57
  -1  -1 -13   13.54    1.03
  -1   1  13   12.34    0.57
  -1   1  13   15.75    0.66
  -1   1  13   13.50    0.61
   1   1  13   14.14    0.63
   1  -1  13   11.51    0.58
   1   1  13   13.36    0.59
  -1  -1  13   12.41    0.58
  -1  -1  13   13.38    0.60
  -1  -1  13   13.04    0.55
  -1  -1  13   12.92    0.61
  -1  -1  13   12.64    0.56
   1   1  13   13.13    0.60
  -1   1  13   12.63    0.58
   1  -1  13   13.13    0.57
  -1  -1  13   13.90    1.17
  -1   1  13   12.95    0.58
  -1  -1  13   12.31    0.57
  -1   1  13   12.91    0.59
   1  -1  13   13.05    0.54
  -1  -1  14   11.73    0.58
  -1  -1  14   12.22    0.56
  -1   1  14   11.68    0.59
  -1  -1  14   11.55    0.54
   1  -1  14   12.08    0.57
  -1  -1  14   11.99    0.59
   1   1  14   12.14    0.61
  -1  -1  14   12.44    1.17
  -1  -1  14   11.68    0.60
   1  -1  14   11.68    0.59
  -1   1  14   11.16    0.56
   1   1  14   11.79    0.59
   1  -1  14   11.20    0.59
  -1  -1 -14   13.67    1.08
  -1   1  14   11.81    0.60
   1   1  14   11.95    0.61
   1  -1  14   11.36    0.58
  -1   1  14   11.14    0.58
  -1  -1  14   11.03    0.56
   1   1  14   12.03    0.59
   1  -1  14   12.73    0.55
   1   1  14   11.93    0.58
  -1  -1  14   11.72    0.61
  -1  -1  15    7.57    0.50
   1   1  15    8.24    0.50
  -1  -1  15    8.26    0.52
   1   1  15    7.24    0.49
  -1  -1  15    8.05    0.49
  -1   1  15    7.83    0.51
  -1   1  15    8.28    0.53
   1  -1  15    7.90    0.52
   1   1  15    7.77    0.51
  -1   1 -15    8.03    0.89
   1  -1  15    7.83    0.48
   1   1  15    8.15    0.52
  -1   1  15    7.29    0.50
  -1  -1  15    7.80    0.52
   1  -1  15    7.92    0.51
   1  -1  15    7.89    0.51
  -1   1  15    8.74    0.52
   1   1  15    7.83    0.52
  -1  -1  15    7.33    0.49
  -1  -1  15    7.98    0.47
  -1  -1  16    7.47    0.54
   1  -1  16    7.55    0.50
   1  -1  16    7.52    0.48
  -1  -1  16    7.83    0.50
  -1   1  16    8.21    0.55
  -1  -1  16    7.43    0.51
  -1  -1  16    6.91    0.49
   1  -1  16    7.25    0.50
   1   1  16    7.93    0.53
   1  -1  16    8.06    0.53
   1   1  16    8.12    0.54
  -1   1  16    7.57    0.52
   1  -1  16    7.56    0.49
   1   1  16    7.40    0.51
   1  -1  16    7.32    0.52
  -1   1  16    6.69    0.47
  -1  -1  16    7.77    0.48
  -1   1  16    7.70    0.53
  -1  -1  17    6.50    0.45
   1  -1  17    6.40    0.49
   1  -1  17    7.23    0.49
  -1  -1  17    6.55    0.49
  -1  -1  17    6.86    0.52
  -1  -1  17    7.29    0.51
   1   1  17    7.37    0.53
  -1  -1  17    6.30    0.48
   1   1  17    7.21    0.53
  -1   1  17    6.82    0.48
   1  -1  17    7.11    0.50
   1  -1  17    6.69    0.49
   1  -1  17    7.26    0.50
   1   1  17    6.62    0.50
  -1   1  17    6.51    0.51
  -1   1  17    6.75    0.52
   1  -1  17    7.00    0.52
   1  -1  18   12.01    0.61
   1  -1  18   10.70    0.62
  -1  -1  18   10.85    0.63
  -1  -1  18   12.07    0.61
  -1  -1  18   10.95    0.65
   1  -1  18   11.99    0.68
  -1  -1  18   10.97    0.64
   1  -1  18   11.03    0.61
   1   1  18   11.68    0.66
  -1  -1  18   11.08    0.62
   1  -1  18   11.26    0.63
   1   1  18   10.23    0.62
   1   1  18   11.71    0.68
   1  -1  18   11.36    0.66
  -1   1  18   11.98    0.69
  -1   1  18   12.20    0.64
  -1   1  18   10.74    0.64
   1  -1  19    8.22    0.58
   1  -1  19    7.57    0.51
   1  -1  19    8.63    0.54
   1   1  19    7.87    0.56
   1  -1  19    8.29    0.57
  -1  -1  19    8.64    0.57
  -1  -1  19    8.88    0.59
   1  -1  19    8.03    0.53
  -1   1  19    8.21    0.57
   1   1  19    8.47    0.57
  -1  -1  19    6.81    0.52
  -1  -1  19    8.12    0.54
   1   1  19    8.68    0.56
  -1  -1  19    8.31    0.50
  -1   1  19    8.72    0.58
  -1   1  19    8.34    0.53
   1  -1  19    8.56    0.51
   1   1  20    8.76    0.57
  -1   1  20    8.01    0.50
   1  -1  20    7.94    0.51
   1   1  20    8.22    0.54
  -1  -1  20    8.42    0.53
   1  -1  20    8.31    0.56
   1  -1  20    7.79    0.50
  -1   1  20    8.60    0.56
  -1  -1  20    9.16    0.56
  -1  -1  20    8.87    0.57
   1  -1  20    8.03    0.51
   1  -1  20    7.82    0.53
   1   1  20    8.34    0.54
  -1   1  20    8.13    0.56
  -1  -1  21   10.76    0.58
  -1   1  21   10.15    0.58
   1   1  21    9.96    0.55
   1  -1  21   10.53    0.58
  -1  -1  21   10.81    0.59
  -1   1  21   10.28    0.58
   1  -1  21    9.10    0.52
   1   1  21   11.03    0.60
   1  -1  21   10.32    0.55
   1   1  21   10.84    0.59
   1  -1  22    3.58    0.33
   1   1  22    3.84    0.34
   1   1  22    3.43    0.31
   1  -1  22    2.71    0.27
   1  -1  22    3.01    0.28
  -1  -1  22    3.26    0.31
   1   1  22    3.02    0.31
   1   1  23    1.01    0.17
   1   1  23    1.29    0.19
   1  -1  23    1.56    0.21
  -2  -1   0    0.32    0.11
  -2   1   0    0.25    0.04
  -2  -1   1  225.79    2.09
  -2   1   1  225.70    1.54
  -2  -1  -1  222.48    2.27
  -2  -1   3  315.00    2.96
  -2  -1  -3  310.64    3.01
  -2  -1   3  310.59    2.46
  -2   1   3  309.36    2.61
  -2  -1   4   74.77    1.57
  -2  -1  -4   78.21    1.61
   2  -1  -4   74.19    0.79
  -2   1   4   74.70    1.44
   2  -1  -5  122.54    1.11
  -2  -1   5  127.77    2.16
  -2  -1  -5  126.91    2.20
  -2   1   5  130.35    2.08
  -2  -1   6   36.32    1.25
  -2   1   6   37.59    1.24
   2  -1  -6   35.49    0.67
  -2  -1  -6   36.97    1.26
   2  -1  -7   62.04    0.99
  -2   1   7   67.51    1.80
  -2  -1  -7   65.22    1.78
  -2  -1   7   66.29    1.79
   2  -1  -8   23.21    0.67
  -2   1   8   25.43    1.20
  -2  -1  -8   24.41    1.16
  -2  -1   8   25.55    1.21
  -2  -1   9   30.45    1.40
  -2  -1  -9   30.74    1.38
  -2   1   9   31.15    1.42
  -2  -1 -10  195.18    3.59
  -2   1  10  197.71    3.79
  -2  -1  10  195.62    3.76
  -2   1  11   39.40    0.93
  -2   1  11   40.24    0.95
   2  -1  11   39.52    0.92
   2   1  11   39.74    0.94
  -2  -1  11   39.62    0.93
   2   1  11   40.66    0.91
  -2  -1  11   39.56    0.90
  -2  -1  11   39.62    0.92
  -2  -1 -11   39.67    1.71
  -2  -1  11   39.77    0.91
  -2  -1  11   38.31    1.76
  -2   1  11   42.45    1.88
  -2   1  11   38.06    0.90
   2   1  11   40.07    0.95
   2   1  11   38.46    0.91
  -2   1  11   40.76    0.96
  -2   1  12   47.85    1.10
  -2  -1  12   48.56    1.14
  -2   1  12   48.50    1.11
  -2   1  12   47.45    1.07
  -2  -1  12   47.54    1.08
  -2  -1 -12   47.91    1.96
  -2  -1  12   47.23    1.05
   2  -1  12   47.67    1.06
  -2   1  12   48.16    1.02
  -2  -1  12   48.67    1.05
  -2  -1  12   48.55    1.06
  -2  -1  12   47.70    1.01
   2   1  12   47.84    1.04
  -2   1  12   48.16    1.09
  -2  -1  12   49.35    1.09
  -2  -1  12   49.20    2.12
   2   1  12   48.53    1.01
   2   1  12   47.50    1.08
  -2   1  12   45.07    1.01
   2   1  12   47.24    1.09
   2   1  13   37.54    0.94
  -2  -1  13   38.39    1.00
   2  -1  13   35.93    0.98
   2   1  13   38.35    1.02
  -2   1  13   37.42    1.01
   2  -1  13   35.55    0.96
  -2  -1 -13   36.57    1.80
  -2  -1  13   38.60    1.99
  -2   1  13   36.06    0.95
  -2   1  13   35.94    1.01
  -2  -1  13   37.08    1.00
  -2   1  13   37.37    0.95
  -2  -1  13   37.26    0.93
  -2  -1  13   37.19    1.05
   2   1  13   36.86    1.02
  -2   1  13   37.37    1.00
  -2  -1  13   38.12    1.02
  -2  -1  13   36.64    0.97
   2   1  13   37.06    0.98
  -2   1  13   36.58    1.00
   2   1  13   37.43    0.96
   2   1  14   16.55    0.71
   2  -1  14   15.44    0.66
   2   1  14   16.95    0.66
  -2  -1  14   15.36    0.66
   2  -1  14   15.78    0.67
  -2   1  14   15.53    0.65
  -2   1  14   16.62    0.71
  -2  -1  14   16.22    0.69
  -2   1  14   15.93    0.70
  -2  -1  14   16.37    0.70
  -2  -1  14   16.99    0.71
   2  -1  14   16.41    0.68
  -2   1  14   15.50    0.69
   2   1  14   17.17    0.73
   2  -1  14   16.03    0.65
  -2  -1  14   15.59    1.33
  -2  -1 -14   15.64    1.22
  -2  -1  14   17.15    0.66
  -2   1  14   17.46    0.72
  -2  -1  14   16.83    0.74
   2   1  14   15.66    0.67
  -2   1 -14   16.84    1.33
   2  -1  14   16.22    0.71
  -2   1  15    0.66    0.18
  -2   1 -15    0.67    0.31
   2  -1  15    0.76    0.18
   2  -1  15    0.71    0.18
  -2  -1  15    0.58    0.16
  -2  -1  15    0.58    0.14
  -2  -1  15    0.48    0.19
   2  -1  15    0.57    0.18
  -2  -1  15    0.65    0.19
   2   1  15    0.59    0.20
   2  -1  15    1.07    0.20
   2   1  15    0.46    0.18
  -2  -1  15    0.46    0.16
  -2   1  15    0.93    0.22
  -2  -1 -15    0.43    0.21
  -2   1  15    0.43    0.17
  -2  -1  15    0.57    0.18
  -2   1  15    0.63    0.20
  -2  -1  15    0.83    0.35
   2   1  15    0.60    0.19
   2  -1  15    0.46    0.17
  -2  -1  16    0.10    0.13
   2  -1  16    0.18    0.13
   2  -1  16    0.32    0.19
   2  -1  16    0.38    0.19
   2  -1  16    0.27    0.12
  -2  -1  16    0.18    0.13
   2   1  16    0.13    0.17
   2   1  16    0.44    0.18
   2  -1  16    0.62    0.17
  -2   1  16    0.45    0.21
   2  -1  16    0.27    0.15
  -2  -1  16    0.32    0.17
  -2   1  16    0.26    0.19
  -2  -1  16    0.84    0.24
   2   1  16    0.37    0.20
  -2   1 -16    0.88    0.38
   2   1  16    0.30    0.18
  -2  -1  16    0.24    0.18
  -2   1  16    0.38    0.15
   2   1  17    0.04    0.17
   2  -1  17    0.05    0.14
  -2   1  17    0.27    0.20
   2  -1  17    0.11    0.18
   2  -1  17    0.17    0.10
  -2  -1  17    0.19    0.14
  -2  -1  17    0.28    0.19
  -2   1  17    0.21    0.21
  -2  -1  17    0.19    0.16
   2  -1  17    0.14    0.18
   2  -1  17    0.09    0.13
   2   1  17    0.21    0.19
   2  -1  17    0.16    0.13
  -2  -1  17    0.00    0.18
   2   1  17    0.24    0.19
   2  -1  17    0.21    0.12
  -2   1  17    0.23    0.14
  -2  -1  18    1.01    0.26
  -2  -1  18    0.94    0.23
  -2   1  18    0.64    0.24
   2   1  18    0.58    0.21
   2  -1  18    0.76    0.21
   2  -1  18    0.65    0.18
   2  -1  18    0.97    0.21
   2   1  18    0.72    0.25
   2   1  18    0.89    0.24
  -2   1  18    0.55    0.17
  -2   1  18    0.99    0.26
   2  -1  18    0.93    0.26
   2  -1  18    0.53    0.19
  -2  -1  18    0.73    0.23
  -2  -1  18    0.74    0.21
   2  -1  18    0.68    0.24
   2  -1  19    5.82    0.45
   2  -1  19    5.49    0.48
   2  -1  19    5.35    0.42
  -2  -1  19    5.62    0.47
  -2   1  19    5.61    0.48
   2   1  19    5.45    0.46
   2  -1  19    5.31    0.43
  -2  -1  19    5.04    0.46
   2  -1  19    5.31    0.45
   2   1  19    5.29    0.46
   2  -1  19    5.81    0.50
  -2   1  19    5.49    0.48
   2   1  19    5.97    0.50
  -2   1  19    5.77    0.43
   2  -1  20   13.71    0.68
  -2  -1  20   14.38    0.70
   2   1  20   14.34    0.72
   2  -1  20   14.01    0.70
  -2   1  20   16.06    0.76
   2  -1  20   14.52    0.65
   2  -1  20   14.95    0.64
  -2   1  20   14.00    0.70
  -2  -1  20   14.24    0.71
   2   1  20   14.67    0.71
   2   1  20   13.36    0.67
   2  -1  20   15.48    0.75
   2  -1  20   13.09    0.64
   2   1  21    0.02    0.14
   2  -1  21    0.15    0.17
   2   1  21    0.22    0.17
   2  -1  21    0.09    0.12
   2  -1  21    0.16    0.13
  -2  -1  21    0.11    0.13
   2   1  21    0.28    0.16
   2  -1  22   25.79    0.77
   2  -1  22   26.70    0.81
   2   1  22   27.79    0.85
   2   1  22   28.65    0.86
   2  -1  22   27.50    0.85
   2   1  22   27.76    0.86
   2   1  23    4.07    0.30
   2  -1  23    3.76    0.28
   2  -1  23    4.23    0.32
   2   1  23    4.59    0.33
  -3  -1   0  231.78    2.45
  -3   1   0  240.12    1.68
  -3   1   1  344.35    2.31
  -3  -1   1  343.16    2.84
  -3   1   2  264.64    2.32
  -3  -1   2  266.57    2.44
  -3  -1   3   19.95    0.66
  -3   1   3   18.96    0.70
  -3  -1   3   18.00    0.81
  -3  -1  -3   19.07    0.84
  -3   1   4  124.25    1.97
  -3  -1  -4  124.05    2.25
  -3  -1   4  126.98    2.23
  -3  -1   5  177.33    2.79
  -3  -1  -5  179.76    2.83
  -3   1   5  176.29    2.56
  -3  -1   6   28.67    1.19
  -3  -1  -6   29.67    1.23
  -3   1   6   27.64    1.10
  -3  -1  -7   16.85    0.98
  -3   1   7   16.78    0.94
  -3  -1   7   16.52    0.96
  -3   1   8   17.01    1.01
  -3  -1   8   18.33    1.09
  -3  -1  -8   15.82    1.01
  -3   1   9   48.32    1.80
  -3  -1  -9   46.25    1.79
  -3  -1   9   44.93    1.79
  -3  -1  10   55.50    2.08
  -3  -1 -10   56.59    2.06
  -3  -1  10   58.56    1.09
  -3   1  10   58.51    1.11
   3  -1  10   59.41    1.10
  -3   1  10   61.19    1.14
  -3   1  10   57.94    1.10
   3   1  10   58.19    1.09
   3   1  10   58.40    1.09
   3   1  10   59.74    1.09
  -3   1  10   58.23    1.09
  -3   1  10   59.69    2.14
   3   1  11   25.90    0.76
  -3   1  11   26.27    0.79
  -3  -1  11   27.77    0.79
  -3  -1  11   24.65    0.75
   3   1  11   25.78    0.78
   3  -1  11   25.76    0.77
   3   1  11   25.98    0.77
  -3  -1  11   25.77    0.80
   3  -1  11   26.13    0.77
  -3  -1  11   26.55    0.78
  -3  -1  11   26.74    0.77
   3  -1  11   26.67    0.74
  -3   1  11   26.57    0.80
  -3  -1  11   26.59    0.76
  -3  -1 -11   27.76    1.52
  -3  -1  11   26.33    0.73
  -3   1  11   26.59    0.72
  -3   1  11   26.75    0.79
  -3   1  11   25.81    1.49
  -3  -1  11   25.14    1.49
  -3  -1  11   24.72    0.71
   3   1  11   24.78    0.75
  -3   1  11   26.12    0.78
  -3  -1  12    0.21    0.14
  -3  -1  12    0.25    0.11
   3   1  12    0.08    0.11
   3   1  12    0.03    0.07
  -3  -1  12    0.03    0.10
  -3  -1 -12   -0.12    0.17
  -3   1  12   -0.37    0.27
   3  -1  12    0.49    0.15
   3  -1  12    0.08    0.08
  -3  -1  12    0.08    0.09
  -3   1  12    0.18    0.13
   3  -1  12   -0.12    0.10
  -3  -1  12    0.10    0.23
   3  -1  12    0.24    0.09
  -3  -1  12    0.10    0.10
  -3   1  12    0.43    0.12
  -3   1  12    0.11    0.10
  -3   1  12    0.13    0.10
   3   1  12    0.10    0.10
  -3   1  12    0.08    0.09
  -3  -1  12    0.13    0.10
  -3  -1  12    0.07    0.11
  -3   1  12    0.18    0.11
   3   1  12   -0.10    0.08
   3   1  12    0.11    0.10
  -3  -1  13    6.90    0.47
  -3  -1  13    7.16    0.46
  -3  -1 -13    5.18    0.74
  -3   1  13    6.43    0.40
   3  -1  13    6.80    0.42
   3   1  13    5.94    0.42
  -3  -1  13    7.21    0.42
  -3   1  13    7.13    0.45
  -3  -1  13    6.70    0.42
  -3  -1  13    6.45    0.43
   3   1  13    6.28    0.42
   3  -1  13    6.95    0.45
  -3  -1  13    6.37    0.42
  -3   1  13    6.55    0.44
  -3   1  13    6.30    0.44
  -3  -1  13    6.96    0.45
  -3   1  13    6.29    0.44
   3  -1  13    6.79    0.43
  -3   1  13    6.29    0.39
   3   1  13    6.77    0.44
   3   1  13    6.89    0.45
  -3  -1  13    7.06    0.88
   3  -1  14    1.67    0.25
  -3  -1  14    1.76    0.26
  -3  -1  14    2.13    0.26
  -3   1  14    1.91    0.28
  -3   1  14    2.39    0.27
  -3  -1  14    1.73    0.22
   3   1  14    2.06    0.26
  -3  -1  14    2.09    0.27
  -3  -1  14    2.53    0.57
   3   1  14    2.00    0.27
   3   1  14    2.16    0.26
  -3   1  14    1.87    0.27
   3  -1  14    2.00    0.25
  -3   1  14    1.99    0.28
  -3  -1  14    2.22    0.28
   3   1  14    1.88    0.26
   3  -1  14    2.25    0.28
   3  -1  14    2.39    0.28
   3  -1  14    2.01    0.28
  -3   1  14    2.20    0.28
  -3   1 -14    1.75    0.46
  -3   1  14    1.96    0.24
  -3  -1 -14    2.51    0.55
  -3  -1  14    1.74    0.25
  -3  -1  14    2.02    0.29
   3   1  15    4.96    0.42
  -3   1  15    5.20    0.44
   3  -1  15    5.14    0.43
   3  -1  15    4.99    0.40
  -3  -1  15    5.18    0.41
  -3  -1  15    4.61    0.41
   3   1  15    4.06    0.38
  -3   1  15    4.75    0.37
  -3   1  15    4.23    0.39
  -3  -1  15    4.60    0.40
  -3  -1  15    4.36    0.35
   3   1  15    5.32    0.44
  -3   1  15    4.84    0.43
  -3  -1 -15    5.26    0.79
  -3   1  15    4.34    0.40
   3  -1  15    4.59    0.39
  -3   1 -15    5.32    0.82
  -3  -1  15    4.41    0.39
  -3  -1  15    5.05    0.44
   3  -1  15    4.83    0.37
  -3  -1  15    3.82    0.71
  -3  -1  16   19.44    0.85
   3  -1  16   19.13    0.77
  -3   1 -16   16.36    1.47
   3  -1  16   18.67    0.74
  -3  -1  16   17.20    1.55
  -3   1  16   18.99    0.81
  -3  -1  16   17.99    0.78
  -3  -1  16   18.35    0.77
  -3   1  16   18.14    0.81
  -3  -1  16   19.26    0.82
   3  -1  16   18.41    0.78
   3   1  16   19.55    0.82
  -3  -1  16   18.02    0.78
  -3   1  16   18.36    0.81
   3  -1  16   18.70    0.82
   3  -1  16   19.42    0.78
  -3  -1 -16   18.29    1.48
   3   1  16   19.63    0.84
  -3   1  16   19.05    0.74
   3   1  16   19.11    0.82
   3  -1  17   26.96    1.00
  -3   1  17   28.15    1.02
  -3  -1  17   27.70    1.02
   3  -1  17   27.27    0.92
   3  -1  17   28.36    0.96
   3   1  17   27.79    1.01
  -3  -1  17   27.45    0.95
  -3  -1  17   27.40    0.97
   3  -1  17   27.28    0.96
  -3   1  17   28.03    1.03
   3  -1  17   26.05    0.97
  -3  -1  17   26.81    0.98
   3  -1  17   27.93    1.02
   3   1  17   26.61    1.00
  -3   1  17   27.75    0.90
   3   1  17   27.89    0.98
   3  -1  17   27.73    0.91
  -3   1  18   15.62    0.77
  -3   1  18   15.97    0.79
   3  -1  18   14.95    0.71
   3  -1  18   15.85    0.69
   3   1  18   16.26    0.77
   3  -1  18   15.84    0.78
  -3  -1  18   16.11    0.76
   3  -1  18   16.44    0.78
   3  -1  18   16.31    0.74
   3  -1  18   16.34    0.70
  -3  -1  18   16.12    0.79
   3   1  18   15.47    0.77
   3  -1  18   15.71    0.77
   3   1  18   15.51    0.76
   3  -1  19   10.72    0.64
   3   1  19   11.13    0.63
   3  -1  19   11.17    0.64
   3   1  19   11.62    0.67
   3  -1  19   11.88    0.62
   3  -1  19   10.45    0.59
   3  -1  19   10.99    0.56
  -3  -1  19   10.34    0.61
   3  -1  19   11.13    0.65
  -3  -1  19   11.73    0.67
   3   1  19   11.31    0.65
  -3  -1  20    8.78    0.56
  -3  -1  20    8.16    0.52
   3   1  20    8.55    0.54
   3   1  20    8.67    0.56
   3  -1  20    9.33    0.58
   3   1  20    8.85    0.56
   3  -1  20    8.24    0.51
   3  -1  20   10.34    0.61
   3  -1  20    9.59    0.57
   3  -1  21    3.91    0.37
   3   1  21    4.19    0.38
   3  -1  21    3.62    0.32
   3   1  21    4.11    0.36
   3   1  21    4.56    0.39
   3  -1  21    4.40    0.38
   3  -1  22    1.88    0.25
   3   1  22    2.11    0.26
   3  -1  22    2.09    0.25
   3   1  22    2.24    0.27
   3   1  22    2.11    0.25
   3  -1  22    1.60    0.21
   3   1  23    4.61    0.31
   3  -1  23    5.00    0.33
   3   1  23    4.98    0.33
   3  -1  23    5.18    0.32
  -4   1   0  463.84    2.96
  -4  -1   0  461.49    3.81
  -4   1   1  101.49    1.51
  -4  -1  -1  102.95    1.90
  -4  -1   1   98.73    1.68
  -4   1   2  251.66    2.54
  -4  -1  -2  251.67    3.11
  -4  -1   2  246.65    2.54
  -4   1   3   40.43    0.49
  -4  -1  -3   42.30    1.36
  -4  -1   3   42.88    1.35
  -4  -1   3   43.69    1.04
  -4   1   3   41.10    1.13
  -4   1   4   79.39    1.69
  -4  -1   4   80.08    1.93
  -4  -1  -4   78.22    1.93
  -4  -1   4   80.06    1.37
  -4   1   5  153.31    2.53
  -4  -1  -5  155.95    2.89
  -4  -1   5  160.72    2.89
  -4  -1  -6   76.39    2.13
  -4  -1   6   77.01    2.09
  -4   1   6   75.40    1.91
  -4   1   7    7.89    0.68
  -4  -1  -7    8.36    0.76
  -4  -1   7    8.21    0.75
  -4   1   8    2.72    0.45
  -4  -1   8    2.99    0.51
  -4  -1  -8    3.35    0.51
  -4  -1  -9   22.62    1.35
   4   1   9   23.54    0.70
  -4   1   9   22.02    0.68
  -4  -1   9   23.33    1.35
   4   1   9   22.41    0.67
  -4   1   9   23.35    1.30
   4   1  10   14.28    0.55
  -4   1  10   14.77    0.59
  -4   1  10   14.69    0.58
  -4  -1  10   14.05    0.57
   4   1  10   14.79    0.58
  -4   1  10   14.70    0.58
  -4   1  10   15.16    0.59
  -4  -1 -10   15.27    1.15
  -4  -1  10   14.58    0.55
  -4  -1  10   14.90    1.13
  -4  -1  10   15.46    0.59
   4   1  10   15.59    0.59
   4  -1  10   15.30    0.59
  -4   1  10   14.88    1.10
   4  -1  10   14.97    0.54
  -4  -1  10   14.89    0.56
   4  -1  10   14.75    0.58
   4   1  11    0.15    0.10
  -4  -1  11    0.04    0.09
  -4   1  11    0.10    0.11
  -4  -1 -11   -0.26    0.18
  -4  -1  11   -0.01    0.10
  -4  -1  11    0.27    0.10
  -4   1  11    0.05    0.11
   4   1  11   -0.13    0.10
  -4  -1  11    0.01    0.10
  -4   1  11   -0.32    0.23
  -4   1  11    0.09    0.08
  -4  -1  11    0.12    0.09
   4   1  11    0.06    0.08
   4  -1  11    0.11    0.11
  -4   1  11    0.20    0.11
  -4   1  11    0.04    0.09
   4   1  11    0.10    0.11
  -4   1  11    0.15    0.08
   4  -1  11    0.09    0.10
   4   1  11   -0.11    0.08
   4  -1  11    0.05    0.09
  -4  -1  11    0.22    0.23
  -4  -1 -12   36.72    1.94
   4   1  12   34.41    0.93
  -4   1  12   34.83    0.98
  -4  -1  12   35.01    0.89
   4  -1  12   33.66    0.96
   4  -1  12   35.08    0.91
  -4  -1  12   35.73    1.00
   4   1  12   36.57    0.99
  -4  -1  12   34.99    0.97
  -4  -1  12   34.68    0.93
   4   1  12   37.33    1.00
  -4   1  12   35.82    0.99
   4  -1  12   36.30    0.99
  -4  -1  12   34.09    0.87
  -4   1  12   33.72    0.97
   4   1  12   36.92    0.99
  -4  -1  12   35.89    0.98
  -4   1  12   35.36    0.89
  -4   1  12   33.48    0.97
  -4  -1  12   34.79    1.90
  -4   1  12   36.66    1.93
   4  -1  13    1.03    0.22
  -4  -1  13    1.02    0.21
  -4   1  13    1.20    0.38
  -4   1  13    0.67    0.18
  -4  -1  13    1.04    0.21
   4  -1  13    0.97    0.20
  -4  -1  13    0.95    0.18
   4   1  13    0.88    0.18
   4   1  13    1.15    0.22
   4   1  13    1.19    0.21
  -4   1 -13    1.45    0.42
  -4  -1 -13    1.16    0.37
  -4  -1  13    0.88    0.17
  -4  -1  13    0.96    0.20
   4   1  13    1.14    0.21
  -4   1  13    1.04    0.21
  -4   1  13    1.44    0.24
  -4   1  13    0.77    0.16
   4  -1  13    1.06    0.20
  -4  -1  13    1.54    0.23
  -4   1  13    1.24    0.23
   4  -1  13    0.96    0.18
  -4  -1  14   23.97    0.85
   4   1  14   26.04    0.90
  -4  -1  14   25.43    0.89
  -4  -1  14   24.71    0.81
   4  -1  14   24.27    0.88
  -4  -1  14   25.17    0.91
  -4   1  14   26.28    0.92
  -4   1  14   24.61    0.89
   4  -1  14   24.63    0.88
   4   1  14   23.91    0.85
  -4   1  14   25.13    0.91
  -4  -1  14   25.03    0.89
   4   1  14   25.32    0.89
  -4  -1  14   26.15    0.81
  -4  -1 -14   22.20    1.62
   4  -1  14   25.64    0.90
  -4   1 -14   22.36    1.68
  -4  -1  14   22.54    1.71
  -4   1  14   25.99    0.83
   4  -1  14   24.91    0.89
   4   1  14   25.72    0.91
  -4  -1 -14   25.12    0.80
   4  -1  15   38.87    1.11
  -4   1  15   39.27    1.16
  -4   1 -15   32.92    2.10
  -4   1  15   38.69    1.14
   4  -1  15   38.01    1.14
  -4  -1  15   33.01    2.13
   4   1  15   38.73    1.10
  -4  -1 -15   36.50    2.15
   4  -1  15   38.17    1.13
  -4  -1  15   36.95    1.08
  -4   1  15   39.03    1.17
  -4  -1  15   40.03    1.17
   4   1  15   37.52    1.10
  -4  -1  15   37.80    1.12
   4  -1  15   38.90    1.12
  -4  -1  15   37.93    1.12
   4   1  15   38.64    1.15
  -4  -1  15   37.75    1.04
  -4  -1  16   43.89    1.26
  -4  -1  16   44.23    1.24
   4   1  16   44.08    1.26
  -4   1 -16   41.35    2.39
   4  -1  16   43.84    1.24
   4  -1  16   43.66    1.20
  -4  -1  16   45.11    1.23
   4   1  16   43.02    1.20
  -4  -1 -16   44.36    2.40
   4   1  16   44.51    1.23
   4  -1  16   43.30    1.21
  -4   1  16   44.26    1.25
  -4  -1  17   27.56    1.02
   4  -1  17   27.76    1.02
  -4  -1  17   28.56    0.98
   4  -1  17   28.20    0.97
   4  -1  17   29.12    1.01
   4  -1  17   27.71    1.01
   4  -1  17   29.52    0.98
   4   1  17   28.68    1.00
  -4  -1  17   27.87    1.00
   4   1  17   29.87    1.05
   4  -1  18    2.98    0.38
  -4  -1  18    2.52    0.36
   4  -1  18    2.76    0.37
   4   1  18    2.78    0.36
   4  -1  18    2.93    0.33
   4   1  18    3.00    0.35
   4   1  18    4.35    0.44
   4  -1  18    3.04    0.34
   4  -1  18    3.07    0.34
   4  -1  18    3.19    0.37
  -4  -1  18    2.42    0.34
   4   1  19    0.95    0.25
   4  -1  19    1.03    0.24
  -4  -1  19    0.78    0.22
   4  -1  19    0.73    0.23
   4  -1  19    0.45    0.17
   4  -1  19    1.03    0.25
   4   1  19    0.75    0.21
   4  -1  19    0.74    0.19
   4   1  19    0.84    0.24
   4  -1  20    0.64    0.20
   4   1  20    0.55    0.19
   4  -1  20    0.73    0.18
   4  -1  20    0.82    0.22
   4  -1  20    0.69    0.21
   4   1  20    0.64    0.21
   4   1  20    0.78    0.20
  -4  -1  20    0.37    0.18
   4  -1  21    8.54    0.50
   4  -1  21    9.06    0.52
   4  -1  21    8.48    0.46
   4   1  21    8.63    0.51
   4   1  21   10.14    0.55
   4   1  21    8.93    0.50
   4  -1  22    8.49    0.41
   4   1  22    9.49    0.47
   4  -1  22   10.31    0.51
   4  -1  22    9.93    0.49
   4   1  22    9.41    0.48
   4   1  22    9.42    0.48
   4   1  23    1.05    0.16
   4  -1  23    1.40    0.18
   4   1  23    1.19    0.17
  -5  -1   0    0.60    0.18
  -5   1   0    0.58    0.15
  -5   1   1   44.79    1.15
  -5  -1   1   44.96    1.26
  -5  -1  -1   46.18    1.40
  -5   1   2  140.43    2.14
  -5   1   2  136.78    1.61
  -5  -1   2  139.80    2.11
  -5  -1  -2  137.73    2.54
  -5   1   3   78.31    1.71
  -5  -1   3   78.33    2.00
  -5  -1   3   78.30    1.51
  -5  -1  -3   76.83    1.98
  -5  -1  -4   56.65    1.79
  -5  -1   4   57.54    1.22
  -5  -1   4   53.85    1.75
  -5   1   4   56.43    1.55
  -5  -1  -5   29.86    1.37
  -5  -1   5   28.56    1.33
  -5   1   5   27.37    1.15
  -5  -1   6   31.16    1.45
  -5  -1  -6   31.81    1.47
  -5   1   6   29.15    1.27
  -5   1   7   97.04    2.47
  -5  -1   7  102.29    2.69
  -5  -1  -7  105.02    2.78
  -5  -1   8   81.58    2.54
  -5  -1  -8   82.41    2.58
  -5   1   8   82.82    2.42
   5  -1   8   83.96    1.34
   5   1   8   86.24    1.33
  -5   1   9   10.29    0.91
  -5  -1   9   10.05    0.95
   5  -1   9   10.73    0.51
   5   1   9   10.99    0.48
  -5   1   9   10.50    0.47
   5   1   9   10.77    0.50
  -5  -1   9   10.32    0.48
  -5  -1   9   10.95    0.47
  -5  -1   9   10.69    0.49
  -5   1   9   10.79    0.48
  -5   1   9   10.51    0.49
  -5  -1  -9   11.30    1.01
  -5  -1  10    4.47    0.32
  -5   1  10    4.48    0.34
  -5  -1  10    4.76    0.35
   5  -1  10    4.65    0.36
  -5  -1 -10    3.65    0.63
  -5   1  10    5.13    0.37
  -5  -1  10    5.17    0.71
   5   1  10    4.90    0.34
   5   1  10    4.36    0.30
  -5  -1  10    4.65    0.33
  -5   1  10    4.91    0.34
   5  -1  10    4.98    0.34
   5   1  10    5.22    0.37
  -5   1  10    5.18    0.69
  -5  -1  10    4.53    0.33
   5   1  10    5.32    0.37
   5   1  11    0.87    0.18
  -5  -1  11    0.97    0.19
  -5   1  11    0.88    0.17
  -5  -1  11    0.91    0.18
  -5   1  11    1.19    0.20
   5  -1  11    0.56    0.16
  -5   1  11    0.78    0.16
   5  -1  11    0.70    0.15
   5   1  11    0.77    0.17
  -5   1  11    0.71    0.15
  -5   1  11    0.67    0.31
   5   1  11    0.67    0.15
  -5  -1  11    1.00    0.19
   5  -1  11    1.08    0.20
  -5  -1  11    1.00    0.18
  -5  -1  11    0.76    0.40
  -5  -1  11    1.00    0.19
   5   1  11    0.65    0.13
   5   1  11    0.86    0.17
  -5   1  12   21.11    1.50
  -5  -1  12   21.38    1.56
  -5  -1  12   20.75    0.77
   5  -1  12   20.41    0.72
   5   1  12   21.78    0.74
   5   1  12   21.31    0.76
   5   1  12   22.62    0.80
  -5  -1  12   20.74    0.77
  -5   1 -12   20.74    1.56
  -5  -1  12   21.37    0.76
  -5   1  12   21.26    0.79
  -5   1  12   21.81    0.71
   5   1  12   22.39    0.80
  -5   1  12   21.52    0.73
  -5  -1  12   22.23    0.79
   5  -1  12   22.13    0.81
  -5  -1 -12   18.21    1.45
   5   1  12   21.85    0.79
   5  -1  12   20.59    0.77
  -5  -1  13   30.32    1.95
   5   1  13   30.41    0.92
   5  -1  13   30.23    0.98
  -5  -1  13   31.42    0.95
   5   1  13   30.90    0.98
  -5  -1  13   31.05    0.88
   5  -1  13   30.94    0.99
   5   1  13   31.58    0.98
  -5  -1  13   31.55    0.98
  -5   1 -13   33.10    2.06
   5   1  13   31.02    0.98
  -5   1  13   31.47    0.89
  -5  -1 -13   33.23    2.01
   5  -1  13   32.90    1.01
  -5   1  13   31.54    0.99
  -5  -1  13   29.53    0.96
   5  -1  13   32.29    0.94
  -5  -1  13   31.87    0.98
  -5   1  13   31.29    1.92
  -5  -1  14   59.79    2.85
   5   1  14   60.91    1.35
  -5   1  14   64.92    1.31
   5  -1  14   63.06    1.42
  -5  -1  14   60.27    1.41
  -5  -1  14   61.66    1.41
   5   1  14   62.85    1.43
  -5   1 -14   63.25    2.95
   5  -1  14   60.45    1.41
   5   1  14   63.70    1.44
  -5   1  14   62.09    2.83
   5   1  14   59.93    1.40
   5  -1  14   62.98    1.44
  -5  -1  14   60.56    1.39
   5  -1  14   61.58    1.44
  -5  -1 -14   61.48    1.32
  -5   1  14   63.39    1.44
  -5  -1 -14   60.63    2.80
   5  -1  14   61.92    1.35
  -5  -1  15   43.22    1.23
  -5  -1 -15   44.10    1.12
  -5   1  15   45.10    1.25
  -5   1 -15   39.78    2.39
   5   1  15   44.50    1.24
  -5  -1  15   47.50    2.60
  -5  -1  15   44.52    1.24
  -5  -1  15   43.46    1.21
  -5  -1 -15   42.10    2.40
   5  -1  15   44.43    1.25
   5   1  15   43.61    1.18
   5  -1  15   41.72    1.19
  -5   1  15   44.86    1.12
   5  -1  15   44.10    1.23
   5  -1  15   43.76    1.23
   5   1  15   43.68    1.23
   5  -1  16   13.32    0.70
   5  -1  16   14.31    0.72
   5   1  16   13.64    0.68
  -5   1  16   14.93    0.75
   5  -1  16   14.73    0.73
   5   1  16   13.55    0.72
  -5  -1  16   14.59    0.74
  -5  -1  16   13.72    0.71
   5  -1  17    1.23    0.28
  -5  -1  17    0.92    0.24
  -5   1  17    0.98    0.25
   5  -1  17    1.12    0.25
  -5  -1  17    1.24    0.27
   5   1  17    1.57    0.28
   5   1  17    1.08    0.26
   5  -1  17    1.30    0.26
   5  -1  18   20.95    0.87
   5   1  18   20.28    0.83
   5  -1  18   20.18    0.82
   5  -1  18   19.61    0.83
   5  -1  18   20.01    0.86
   5  -1  18   19.79    0.79
   5   1  18   22.08    0.89
  -5  -1  18   20.09    0.83
  -5  -1  18   21.58    0.88
   5  -1  19   38.21    1.12
   5  -1  19   38.05    1.06
   5   1  19   40.41    1.13
   5  -1  19   40.03    1.16
   5  -1  19   39.30    1.15
   5   1  19   39.34    1.15
  -5  -1  19   41.84    1.18
   5   1  19   39.69    1.15
   5  -1  19   39.04    1.09
   5   1  20   12.53    0.63
   5  -1  20   11.96    0.62
   5   1  20   13.27    0.64
   5  -1  20   12.52    0.58
   5   1  20   12.45    0.60
   5  -1  20   12.25    0.62
   5  -1  20   12.64    0.62
   5   1  21   -0.06    0.12
   5   1  21    0.03    0.13
   5  -1  21    0.12    0.13
   5   1  21    0.01    0.11
   5  -1  21    0.21    0.15
   5  -1  21    0.01    0.10
   5   1  22    2.64    0.24
   5  -1  22    3.38    0.29
   5   1  22    3.48    0.29
   5   1  22    3.24    0.28
   5  -1  22    3.06    0.27
  -6   1   0    1.16    0.21
  -6   1   0    1.46    0.24
  -6  -1   0    1.63    0.30
  -6   1   1   20.93    0.88
  -6  -1   1   19.84    0.91
  -6   1   1   18.63    0.79
  -6  -1  -1   19.04    0.99
  -6   1  -1   18.95    0.79
  -6   1   2   84.30    1.85
  -6  -1   2   82.22    1.75
  -6  -1  -2   78.36    2.07
  -6   1   3  211.26    3.06
  -6  -1   3  210.14    2.63
  -6  -1  -3  205.92    3.51
  -6  -1   3  204.01    3.55
  -6  -1  -4   29.50    1.39
  -6   1   4   31.02    1.24
  -6  -1   4   31.47    1.44
  -6  -1   5   39.26    1.67
  -6  -1  -5   42.73    1.74
  -6   1   5   42.79    1.54
  -6  -1  -6  395.13    5.53
  -6   1   6  383.30    4.88
  -6  -1   6  385.77    5.41
  -6  -1   7  176.53    3.77
  -6  -1   7  169.44    1.84
  -6  -1  -7  175.54    3.85
  -6   1   7  176.41    3.51
   6  -1   7  175.33    2.00
  -6   1   7  175.48    1.98
   6   1   7  176.19    1.92
  -6   1   8    9.70    0.88
  -6  -1  -8    9.78    0.96
  -6  -1   8    9.96    0.46
  -6  -1   8    9.72    0.44
   6   1   8    9.17    0.43
   6  -1   8    9.76    0.51
   6   1   8    9.49    0.48
  -6   1   8    9.74    0.49
  -6  -1   8   10.54    0.96
  -6  -1   8    9.31    0.46
  -6   1   9    7.71    0.82
  -6  -1   9    5.97    0.38
   6   1   9    7.20    0.43
  -6  -1   9    7.31    0.40
  -6   1   9    7.65    0.45
  -6  -1   9    7.11    0.40
   6   1   9    7.38    0.41
  -6  -1   9    6.70    0.82
   6  -1   9    7.07    0.45
  -6   1   9    7.05    0.43
  -6  -1  -9    5.29    0.74
  -6   1 -10    1.97    0.51
  -6   1  10    1.97    0.24
  -6   1  10    2.09    0.45
  -6  -1  10    1.13    0.40
  -6   1  10    2.22    0.26
  -6  -1  10    2.06    0.23
   6  -1  10    2.10    0.24
   6   1  10    1.89    0.23
  -6  -1  10    2.07    0.24
   6   1  10    1.99    0.26
  -6  -1 -10    1.96    0.49
   6  -1  10    2.06    0.26
  -6  -1  10    2.03    0.23
  -6   1  11   11.63    1.10
   6   1  11   11.96    0.60
   6  -1  11   11.31    0.54
  -6  -1  11   11.71    0.55
  -6  -1  11   11.08    0.57
  -6  -1  11   11.64    0.56
  -6   1 -11   10.97    1.15
   6   1  11   12.56    0.59
   6   1  11   12.64    0.60
  -6  -1  11   12.11    1.18
  -6   1  11   11.85    0.57
  -6   1  11   11.49    0.58
   6  -1  11   10.73    0.58
  -6  -1 -11   11.17    1.16
   6  -1  11   12.07    0.60
   6   1  11   11.56    0.57
   6   1  12    0.77    0.19
  -6   1  12    1.41    0.41
  -6  -1  12    1.49    0.42
   6  -1  12    0.70    0.21
   6   1  12    1.07    0.17
   6  -1  12    0.93    0.17
  -6  -1  12    1.04    0.22
   6  -1  12    1.01    0.22
   6   1  12    0.99    0.21
  -6  -1 -12    0.65    0.33
   6   1  12    0.80    0.18
  -6  -1  12    0.95    0.21
  -6   1 -12    1.21    0.43
  -6   1  12    1.11    0.23
  -6   1  12    1.16    0.20
   6   1  12    0.81    0.20
   6  -1  12    0.74    0.20
  -6  -1  12    0.99    0.20
  -6   1 -13    2.27    0.60
  -6  -1  13    2.41    0.30
  -6  -1  13    3.07    0.65
   6   1  13    2.15    0.29
   6   1  13    2.45    0.32
   6   1  13    2.43    0.27
   6  -1  13    2.70    0.33
  -6   1  13    2.74    0.30
   6  -1  13    2.19    0.28
   6  -1  13    2.80    0.33
  -6  -1  13    2.79    0.33
  -6  -1  13    2.79    0.33
  -6   1  13    2.76    0.33
  -6  -1 -13    2.51    0.58
  -6  -1 -13    3.41    0.34
  -6   1  13    2.53    0.58
   6   1  13    2.41    0.31
   6  -1  13    2.88    0.35
   6  -1  13    2.42    0.29
  -6  -1  14   65.44    1.47
  -6  -1  14   62.55    1.44
   6   1  14   64.13    1.49
  -6   1  14   62.55    1.48
   6  -1  14   64.21    1.50
  -6  -1  14   63.57    1.44
   6  -1  14   62.78    1.38
   6  -1  14   66.49    1.52
   6  -1  14   62.22    1.42
   6   1  14   62.32    1.45
   6  -1  14   63.08    1.47
   6   1  14   63.19    1.35
  -6  -1  14   65.69    3.04
   6   1  14   61.26    1.43
  -6   1  14   61.13    2.85
  -6   1 -14   67.85    3.14
  -6  -1 -14   63.85    3.00
  -6  -1 -14   62.55    1.40
   6  -1  15  213.52    2.75
  -6  -1  15  208.52    2.66
  -6   1  15  206.88    2.70
   6  -1  15  208.26    2.71
  -6  -1  15  207.45    2.64
  -6  -1 -15  208.43    2.53
   6  -1  15  204.89    2.61
   6   1  15  203.94    2.67
   6   1  15  206.84    2.67
  -6  -1  15  206.22    2.63
  -6  -1  16  105.58    1.91
   6   1  16  105.31    1.91
   6  -1  16  111.47    1.92
  -6  -1  16  107.27    1.93
   6  -1  16  105.80    1.96
  -6  -1  16  103.80    1.89
  -6   1  16  106.17    1.96
   6  -1  16  106.28    1.95
  -6  -1 -16  109.95    1.79
   6  -1  17    8.14    0.53
   6   1  17    9.05    0.56
   6  -1  17    9.83    0.60
  -6   1  17    8.36    0.58
  -6  -1  17    8.24    0.55
  -6  -1  17    8.72    0.56
   6   1  17    8.61    0.57
   6  -1  17    8.81    0.58
  -6  -1  18  107.71    1.87
   6  -1  18  108.60    1.85
   6   1  18  105.52    1.80
   6   1  18  107.34    1.88
   6  -1  18  105.63    1.76
   6  -1  18  109.16    1.92
   6  -1  18  110.68    1.95
  -6  -1  18  106.59    1.84
   6  -1  18  110.84    1.90
   6  -1  19   92.97    1.58
   6  -1  19   91.54    1.62
   6  -1  19   95.22    1.67
   6  -1  19   94.58    1.73
   6  -1  19   93.91    1.71
   6   1  19   90.70    1.60
   6   1  19   96.38    1.72
   6   1  19   94.68    1.70
   6  -1  20   11.39    0.58
   6   1  20   11.27    0.57
   6  -1  20   10.52    0.55
   6  -1  20   10.19    0.49
   6   1  20   10.44    0.52
   6   1  20   11.17    0.56
   6   1  21    0.97    0.18
   6   1  21    0.80    0.17
   6  -1  21    0.96    0.19
   6   1  21    0.73    0.16
   6  -1  21    1.28    0.21
   6  -1  22    4.33    0.30
   6  -1  22    4.34    0.30
   6   1  22    4.30    0.29
   6   1  22    4.43    0.29
  -7   1   0   26.07    1.05
  -7  -1   0   25.44    1.17
  -7   1   0   25.26    1.07
  -7  -1  -1   22.56    1.15
  -7   1  -1   19.77    0.90
  -7  -1   1   20.34    0.99
  -7   1   1   21.98    0.99
  -7   1  -1   21.09    1.06
  -7   1   2   42.38    1.43
  -7   1  -2   42.80    1.60
  -7  -1   2   45.74    1.40
  -7  -1  -2   45.99    1.74
  -7  -1   2   44.79    1.77
  -7   1   3   25.88    0.75
  -7   1   3   22.62    1.09
  -7  -1   3   23.39    1.31
  -7   1  -3   24.11    1.27
  -7  -1  -3   24.06    1.30
  -7  -1   3   25.66    0.75
  -7   1   4   14.40    0.92
  -7   1   4   16.90    0.63
  -7  -1   4   16.17    1.12
  -7   1  -4   16.99    1.13
  -7  -1   4   16.93    0.61
  -7  -1  -4   16.76    1.14
  -7  -1  -4   16.63    0.60
  -7  -1   5   71.07    2.40
  -7   1   5   68.49    2.09
  -7   1  -5   64.86    2.29
  -7  -1  -5   70.28    1.28
  -7   1   5   71.41    1.31
  -7  -1   5   68.24    1.24
  -7  -1  -5   68.57    2.37
  -7  -1   6   40.26    1.87
  -7   1  -6   41.06    1.89
  -7   1   6   38.61    0.99
   7   1   6   39.69    0.92
  -7  -1   6   40.15    0.97
  -7  -1  -6   39.43    1.87
  -7   1   6   38.84    1.65
  -7  -1   6   41.23    0.92
   7   1   7   56.91    1.16
  -7  -1   7   59.54    2.33
  -7  -1   7   57.17    1.09
  -7   1  -7   58.37    2.36
  -7  -1   7   56.90    1.14
  -7  -1  -7   58.73    2.37
  -7   1   7   59.30    2.15
  -7   1   7   58.53    1.24
  -7  -1   7   58.10    1.18
   7   1   7   56.05    1.06
  -7  -1   8   57.32    2.39
   7   1   8   54.83    1.19
   7   1   8   55.87    1.10
  -7  -1   8   54.99    1.07
  -7  -1   8   55.59    1.16
  -7   1   8   56.20    2.20
  -7   1  -8   56.62    2.42
  -7   1   8   53.37    1.21
  -7  -1   8   53.58    1.14
  -7  -1  -8   52.89    2.34
  -7   1   9   22.55    1.45
  -7   1   9   23.15    0.81
  -7  -1   9   21.60    1.52
  -7   1  -9   24.70    1.68
   7   1   9   21.66    0.72
  -7  -1   9   20.87    0.74
   7   1   9   22.57    0.80
  -7  -1  -9   21.37    1.54
  -7   1   9   21.67    0.79
  -7  -1   9   23.52    0.77
  -7  -1  10   32.82    1.95
  -7   1  10   33.10    1.83
  -7  -1  10   35.10    0.94
  -7  -1  10   34.45    0.91
  -7   1 -10   34.87    2.06
  -7   1  10   34.79    1.02
  -7   1  10   34.69    1.01
   7   1  10   34.13    1.00
  -7  -1  10   34.32    0.92
  -7  -1  10   33.91    0.98
  -7  -1 -10   37.38    2.12
   7   1  10   34.90    0.95
   7   1  10   32.78    0.93
  -7  -1 -11    3.80    0.75
   7  -1  11    3.63    0.36
  -7   1  11    4.28    0.71
  -7  -1 -11    3.50    0.35
  -7  -1  11    3.35    0.31
   7  -1  11    4.20    0.39
  -7  -1  11    5.05    0.78
   7   1  11    3.70    0.36
  -7   1  11    3.81    0.36
   7   1  11    3.94    0.38
  -7   1 -11    4.90    0.83
  -7  -1  11    3.91    0.36
  -7   1  11    4.11    0.38
  -7  -1  11    4.58    0.35
   7  -1  11    3.93    0.35
   7   1  11    4.20    0.35
   7   1  11    3.40    0.33
   7  -1  12   17.03    0.71
   7  -1  12   16.36    0.74
   7   1  12   18.03    0.79
  -7   1 -12   18.19    1.58
  -7  -1  12   16.37    0.70
  -7   1  12   17.54    0.74
  -7  -1  12   18.10    0.76
  -7  -1 -12   17.45    1.56
   7   1  12   17.52    0.73
  -7   1  12   16.75    1.45
   7   1  12   17.77    0.77
   7  -1  12   17.81    0.78
  -7  -1  12   17.45    0.75
  -7  -1  12   17.58    1.53
   7   1  12   16.27    0.70
  -7   1  12   17.49    0.78
  -7  -1 -12   17.48    0.75
  -7  -1  13   18.12    1.61
  -7  -1  13   17.86    0.75
   7   1  13   16.72    0.78
  -7   1  13   16.87    0.78
  -7  -1  13   17.42    0.77
  -7   1 -13   17.27    1.61
   7   1  13   16.74    0.77
   7  -1  13   17.91    0.75
  -7   1  13   13.41    1.34
  -7  -1 -13   16.96    1.60
  -7   1  13   17.00    0.72
   7  -1  13   17.14    0.79
  -7  -1 -13   17.50    0.77
   7  -1  13   17.15    0.78
   7  -1  13   15.76    0.69
  -7  -1  13   15.93    0.73
   7   1  13   16.30    0.73
  -7  -1  14   27.60    0.94
   7  -1  14   28.05    0.93
   7  -1  14   27.53    0.99
  -7  -1  14   27.11    0.97
   7   1  14   26.99    0.95
  -7   1  14   26.84    0.99
   7  -1  14   28.36    0.95
   7   1  14   27.59    1.00
  -7  -1 -14   27.76    0.96
  -7  -1  14   27.08    0.96
   7  -1  14   26.46    0.99
   7  -1  15   32.34    1.10
  -7  -1  15   32.43    1.07
  -7  -1  15   31.52    1.02
   7   1  15   33.19    1.06
   7  -1  15   32.73    1.02
  -7   1  15   32.91    1.11
   7   1  15   33.86    1.11
   7  -1  15   33.99    1.04
   7  -1  15   33.36    1.10
  -7  -1  15   32.40    1.05
  -7  -1 -15   33.38    1.05
  -7  -1  16   16.76    0.76
  -7  -1  16   15.86    0.73
   7  -1  16   17.06    0.80
  -7  -1 -16   16.30    0.71
   7   1  16   15.81    0.74
   7  -1  16   17.59    0.74
  -7  -1  16   17.84    0.77
   7  -1  16   16.88    0.79
  -7   1  16   18.30    0.82
   7   1  17   42.46    1.13
  -7  -1  17   43.36    1.17
   7  -1  17   40.98    1.19
   7   1  17   43.05    1.18
  -7   1  17   43.62    1.23
   7  -1  17   43.75    1.14
  -7  -1 -17   45.52    1.11
   7  -1  17   42.56    1.21
   7  -1  18    9.25    0.56
   7   1  18    9.03    0.52
   7   1  18    9.21    0.54
  -7  -1  18    9.56    0.54
  -7   1 -18    9.04    0.51
   7  -1  18    9.62    0.52
  -7   1  18    9.39    0.57
   7  -1  18    8.70    0.50
   7  -1  18    8.73    0.54
   7  -1  19    9.61    0.49
   7  -1  19   10.44    0.56
   7   1  19    9.03    0.49
   7  -1  19    9.02    0.47
   7   1  19   10.74    0.56
   7  -1  19   10.09    0.55
  -7   1 -19   10.76    0.50
   7   1  19    9.83    0.53
   7   1  20   32.84    0.90
   7  -1  20   35.22    0.93
   7  -1  20   30.51    0.78
   7  -1  20   33.82    0.92
   7   1  20   32.13    0.87
   7   1  20   32.08    0.84
   7  -1  21    9.68    0.45
   7   1  21    9.20    0.43
   7   1  21    9.37    0.45
   7  -1  21    9.16    0.44
  -8  -1   0   60.98    1.94
  -8  -1   0   60.34    1.12
  -8  -1   0   62.28    1.24
  -8   1   0   60.01    1.20
  -8  -1   1    1.99    0.24
  -8  -1   1    2.12    0.21
  -8  -1  -1    2.01    0.24
  -8   1  -1    2.05    0.38
  -8  -1  -1    1.74    0.21
  -8   1  -1    1.93    0.22
  -8   1   1    2.36    0.25
  -8  -1  -1    1.67    0.38
  -8  -1   2    1.01    0.31
  -8   1  -2    1.03    0.28
  -8  -1   2    0.89    0.18
  -8  -1  -2    0.61    0.15
  -8  -1  -2    0.34    0.21
  -8   1   2    0.95    0.17
  -8   1  -2    0.70    0.15
  -8  -1  -2    0.48    0.15
  -8   1   3   24.27    0.80
  -8   1   3   24.19    1.21
  -8  -1   3   24.23    1.44
  -8  -1  -3   24.41    0.78
  -8   1  -3   24.45    0.74
  -8  -1   3   23.93    0.79
  -8   1  -3   23.91    1.35
  -8  -1  -3   25.51    1.43
  -8  -1  -3   24.12    0.76
  -8   1  -4    2.83    0.25
  -8   1   4    1.89    0.37
  -8   1  -4    3.03    0.51
  -8  -1   4    3.02    0.57
  -8  -1   4    2.66    0.28
  -8  -1  -4    2.55    0.27
  -8  -1  -4    2.44    0.48
  -8   1   4    2.74    0.29
  -8  -1   5    0.22    0.11
  -8   1   5   -0.01    0.11
  -8   1   5    0.18    0.12
  -8  -1   5    0.04    0.06
  -8  -1  -5    0.07    0.16
  -8   1  -5   -0.11    0.14
  -8  -1   5    0.21    0.13
   8   1   5    0.51    0.13
  -8  -1  -5    0.13    0.10
  -8   1  -6    0.73    0.28
   8   1   6    0.18    0.11
  -8  -1   6    0.16    0.12
  -8   1   6    0.28    0.18
  -8  -1  -6    0.43    0.27
  -8  -1   6    0.01    0.21
  -8   1   6    0.47    0.16
  -8  -1   6    0.23    0.13
  -8  -1  -6    0.17    0.12
  -8  -1  -7   26.14    0.88
  -8   1   7   27.25    1.53
  -8   1   7   26.88    0.90
  -8   1  -7   26.06    1.67
  -8  -1   7   25.50    0.84
  -8  -1   7   25.46    0.80
  -8  -1   7   25.85    0.79
  -8  -1   7   26.67    1.67
   8   1   7   24.32    0.79
  -8  -1  -7   23.82    1.62
  -8   1   8    5.93    0.76
   8   1   8    6.17    0.42
  -8  -1  -8    4.96    0.79
  -8  -1   8    6.15    0.39
  -8   1  -8    4.50    0.75
  -8  -1   8    5.81    0.41
  -8  -1   8    5.58    0.81
  -8   1   8    5.76    0.44
  -8  -1  -8    6.03    0.43
  -8  -1   8    5.59    0.40
   8   1   8    5.92    0.38
  -8   1   9   25.62    1.61
  -8  -1   9   23.78    1.68
  -8  -1  -9   23.94    1.74
   8   1   9   24.10    0.84
  -8   1  -9   23.60    1.72
  -8  -1   9   23.95    0.82
  -8   1   9   24.67    0.89
  -8  -1   9   25.23    0.85
   8   1   9   25.64    0.81
  -8  -1  -9   24.63    0.88
  -8   1  10   12.03    1.16
  -8  -1  10   11.73    0.60
  -8   1 -10   10.72    1.19
   8  -1  10   12.23    0.64
   8   1  10   12.78    0.59
  -8   1  10   13.12    0.66
  -8  -1 -10   12.53    1.33
   8   1  10   12.74    0.58
   8   1  10   12.90    0.64
  -8  -1  10   13.25    0.61
  -8   1  10   11.93    0.63
  -8  -1  10   12.23    1.25
  -8  -1 -10   12.63    0.65
  -8   1  11  104.62    3.51
   8   1  11  110.43    1.76
   8  -1  11  105.07    1.89
   8   1  11  110.29    1.78
   8  -1  11  107.21    1.86
  -8  -1  11  107.83    3.80
  -8   1 -11  115.01    4.04
   8   1  11  110.28    1.90
   8   1  11  106.51    1.88
  -8  -1 -11  110.84    1.93
  -8  -1  11  108.09    1.84
  -8   1  11  107.87    1.91
  -8   1  11  109.37    1.89
   8  -1  11  109.26    1.79
  -8  -1 -11  110.65    3.96
  -8  -1  12    4.59    0.80
   8  -1  12    4.56    0.43
   8  -1  12    5.03    0.44
   8   1  12    4.83    0.45
  -8  -1 -12    4.63    0.84
  -8   1  12    4.46    0.40
   8   1  12    5.01    0.40
  -8  -1  12    4.47    0.40
  -8  -1  12    4.26    0.39
  -8   1  12    4.92    0.44
  -8   1 -12    4.20    0.79
   8  -1  12    4.63    0.40
  -8   1  12    4.31    0.75
   8   1  12    4.31    0.42
  -8  -1 -12    5.06    0.44
   8   1  12    4.76    0.40
   8   1  13    0.73    0.18
   8  -1  13    0.99    0.25
  -8  -1  13    1.03    0.21
  -8  -1 -13    0.90    0.23
   8  -1  13    0.43    0.18
  -8  -1  13    0.59    0.20
  -8   1  13    1.09    0.22
  -8  -1  13    0.68    0.21
   8   1  13    0.48    0.21
   8  -1  13    0.60    0.24
  -8   1  13    0.97    0.25
   8  -1  14   11.18    0.65
  -8  -1  14   11.14    0.63
  -8   1  14   12.68    0.63
   8   1  14   11.73    0.62
   8  -1  14   11.89    0.68
  -8   1  14   12.27    0.69
  -8  -1  14   13.27    0.67
   8  -1  14   11.59    0.62
   8   1  14   11.64    0.66
  -8  -1 -14   12.75    0.67
   8  -1  15   16.51    0.77
  -8   1  15   15.37    0.76
  -8  -1  15   15.27    0.71
   8  -1  15   15.15    0.70
   8  -1  15   15.73    0.67
   8   1  15   16.15    0.72
  -8  -1  15   15.45    0.73
   8   1  15   16.34    0.77
  -8  -1 -15   16.21    0.74
   8  -1  15   15.57    0.77
  -8  -1 -16    5.90    0.44
  -8   1  16    5.56    0.47
   8  -1  16    5.96    0.47
   8   1  16    5.31    0.42
   8   1  16    4.86    0.43
   8  -1  16    5.70    0.40
  -8  -1  16    5.23    0.43
   8  -1  16    5.81    0.47
  -8  -1  16    5.57    0.43
   8  -1  16    5.15    0.44
   8   1  17    2.47    0.29
   8  -1  17    2.35    0.30
  -8   1 -17    2.37    0.29
  -8   1  17    2.39    0.31
   8   1  17    2.44    0.29
  -8  -1 -17    2.75    0.29
  -8  -1  17    2.54    0.29
   8  -1  17    2.65    0.33
   8   1  18   11.75    0.56
   8   1  18   12.28    0.56
  -8   1 -18   11.43    0.55
   8  -1  18   12.28    0.60
  -8   1  18   11.82    0.59
   8  -1  18   11.25    0.53
  -8  -1  18   12.02    0.56
  -8  -1 -18   12.67    0.53
   8  -1  19   61.41    1.23
   8  -1  19   59.22    1.10
   8   1  19   60.53    1.18
   8   1  19   61.00    1.14
   8  -1  19   63.83    1.26
   8   1  19   62.75    1.25
  -8   1 -19   58.78    1.11
   8   1  20    3.81    0.30
   8   1  20    3.35    0.27
   8  -1  20    3.54    0.28
   8  -1  20    3.71    0.30
  -9  -1   0   23.83    0.83
  -9   1   0   23.90    0.82
  -9  -1   0   24.80    0.76
  -9  -1   1   35.55    1.85
  -9  -1  -1   35.04    1.01
  -9  -1   1   36.34    1.03
  -9   1  -1   33.95    0.96
  -9  -1   1   36.84    0.90
  -9   1   1   36.24    1.02
  -9  -1  -1   35.52    0.94
  -9  -1   2   16.29    1.26
  -9   1   2   15.70    0.69
  -9  -1  -2   15.26    0.67
  -9   1  -2   15.70    0.65
  -9  -1  -2   14.46    1.11
  -9  -1   2   15.35    0.68
  -9  -1  -2   16.04    0.65
  -9   1  -3    3.46    0.54
  -9   1  -3    3.43    0.31
  -9  -1  -3    3.56    0.33
  -9  -1   3    3.46    0.33
  -9  -1  -3    4.13    0.34
  -9  -1   3    3.05    0.58
  -9  -1  -3    2.86    0.50
  -9   1   3    2.94    0.32
  -9  -1   4    5.31    0.41
  -9  -1   4    3.65    0.61
  -9  -1  -4    4.79    0.69
  -9   1  -4    4.60    0.35
  -9   1  -4    4.40    0.65
  -9   1   4    4.30    0.38
  -9  -1  -4    4.67    0.38
  -9   1  -5    3.02    0.29
  -9  -1   5    3.60    0.33
  -9  -1  -5    2.99    0.59
   9   1   5    2.70    0.26
  -9  -1   5    2.91    0.59
  -9   1  -5    1.67    0.41
  -9  -1  -5    3.48    0.33
  -9  -1   5    3.15    0.34
  -9   1   5    3.25    0.35
  -9  -1   6    6.33    0.43
  -9   1   6    5.63    0.44
   9   1   6    6.49    0.41
  -9  -1   6    5.89    0.84
  -9  -1   6    6.33    0.45
   9  -1   6    6.51    0.43
  -9  -1  -6    5.68    0.81
  -9   1  -6    5.58    0.79
  -9  -1  -6    6.37    0.45
  -9  -1   7   14.58    1.33
  -9  -1  -7   12.26    0.64
  -9   1  -7   11.10    1.15
  -9  -1   7   12.43    0.63
  -9  -1   7   12.80    0.61
   9  -1   7   12.40    0.61
  -9   1   7   11.97    0.64
  -9  -1   7   12.63    0.59
  -9  -1  -7   10.94    1.17
   9   1   7   12.68    0.60
  -9  -1   8    6.48    0.90
  -9  -1   8    5.85    0.44
  -9   1   8    5.79    0.45
   9  -1   8    5.38    0.41
  -9  -1   8    6.27    0.44
  -9  -1  -8    4.03    0.75
  -9   1  -8    6.13    0.88
   9   1   8    5.76    0.43
  -9  -1   8    5.52    0.39
  -9  -1  -8    5.66    0.45
  -9  -1   9    1.39    0.46
  -9   1  -9    2.14    0.53
  -9   1   9    2.34    0.31
   9   1   9    2.57    0.27
  -9   1   9    2.37    0.32
  -9  -1  -9    2.06    0.53
   9  -1   9    2.28    0.30
  -9  -1   9    2.27    0.29
  -9  -1   9    2.32    0.29
   9   1   9    2.29    0.29
  -9  -1  -9    2.51    0.32
   9  -1  10   12.07    0.64
  -9  -1  10   10.93    1.21
  -9   1  10   12.58    0.68
  -9  -1 -10   10.86    1.25
  -9   1  10   11.92    0.67
   9   1  10   11.89    0.58
  -9   1 -10   12.11    1.30
  -9  -1  10   11.42    0.61
   9   1  10   11.72    0.63
  -9  -1  10   12.67    0.63
   9  -1  10   10.54    0.59
  -9  -1 -10   12.06    0.67
  -9  -1  11   28.19    0.93
   9  -1  11   27.13    0.93
  -9   1  11   27.51    0.98
  -9   1  11   27.22    0.99
   9  -1  11   27.09    0.96
   9  -1  11   27.38    0.98
   9   1  11   28.40    0.91
  -9  -1 -11   26.83    0.99
   9   1  11   28.05    1.00
  -9  -1  11   26.90    0.94
  -9  -1  12   42.82    1.18
   9  -1  12   42.78    1.22
  -9  -1  12   44.64    1.21
   9  -1  12   43.54    1.25
   9   1  12   42.20    1.23
   9  -1  12   44.39    1.19
  -9   1  12   44.43    1.24
  -9   1  12   43.42    1.26
  -9  -1 -12   45.04    1.27
   9   1  13    8.95    0.51
  -9   1  13   10.38    0.65
   9  -1  13    9.30    0.60
  -9  -1  13   10.76    0.60
   9   1  13    9.86    0.61
  -9   1  13   10.34    0.59
   9  -1  13    9.47    0.59
  -9  -1  13    9.51    0.57
   9  -1  13    9.59    0.56
  -9  -1 -13    9.80    0.60
   9   1  14    1.03    0.20
   9  -1  14    1.40    0.27
   9  -1  14    1.48    0.25
   9  -1  14    0.84    0.22
  -9  -1 -14    0.88    0.23
  -9  -1  14    1.40    0.25
   9   1  14    1.28    0.27
  -9   1  14    1.63    0.30
  -9  -1  14    1.26    0.23
  -9   1  14    0.91    0.19
   9  -1  15    5.99    0.49
  -9   1  15    6.16    0.48
   9  -1  15    6.84    0.49
  -9  -1  15    6.02    0.45
   9   1  15    5.93    0.47
  -9  -1  15    6.71    0.46
   9  -1  15    6.17    0.45
   9  -1  15    6.04    0.43
  -9  -1 -15    5.47    0.43
   9   1  15    6.43    0.44
   9   1  16   11.86    0.62
   9   1  16   11.95    0.57
   9  -1  16   11.97    0.63
  -9   1 -16   10.48    0.58
  -9  -1  16   11.05    0.58
  -9   1  16   11.81    0.62
  -9  -1  16   11.42    0.57
   9   1  16   11.87    0.56
  -9  -1 -16   11.27    0.57
   9  -1  16   11.16    0.57
  -9   1 -17    5.19    0.39
  -9  -1  17    5.40    0.37
   9  -1  17    6.25    0.44
   9   1  17    6.39    0.39
   9   1  17    6.36    0.40
  -9   1  17    6.28    0.45
  -9  -1 -17    6.29    0.41
   9  -1  17    5.63    0.40
   9   1  18    0.44    0.12
   9  -1  18    0.67    0.16
  -9  -1 -18    0.46    0.11
   9  -1  18    0.87    0.19
   9   1  18    0.47    0.13
   9  -1  18    0.53    0.14
  -9  -1  18    0.43    0.12
  -9   1 -18    0.86    0.17
   9  -1  19    1.04    0.16
   9  -1  19    0.88    0.17
   9   1  19    1.13    0.19
 -10  -1   0    1.37    0.41
 -10  -1   0    1.66    0.28
 -10   1   0    2.15    0.29
 -10  -1   0    1.59    0.22
 -10  -1   1    0.12    0.15
 -10  -1  -1    0.26    0.12
 -10  -1  -1    0.10    0.16
 -10   1   1    0.53    0.18
 -10  -1  -1    0.13    0.17
 -10   1  -1    0.15    0.13
 -10  -1  -2    6.43    0.48
 -10   1   2    7.42    0.51
 -10  -1   2    6.46    0.87
 -10   1  -2    6.89    0.47
 -10  -1   2    7.31    0.51
 -10  -1  -2    6.21    0.43
 -10   1  -2    6.92    0.44
 -10   1  -3    4.34    0.37
 -10  -1   3    3.90    0.70
 -10   1   3    4.21    0.41
 -10  -1  -3    4.12    0.37
 -10  -1   3    4.33    0.40
 -10  -1   4    4.86    0.42
 -10  -1  -4    3.75    0.64
 -10  -1   4    3.56    0.65
 -10  -1   4    4.91    0.40
 -10   1  -4    4.56    0.38
 -10   1   4    4.52    0.42
 -10  -1  -4    4.76    0.40
 -10  -1   5    0.33    0.27
 -10  -1   5    0.21    0.17
 -10  -1   5    0.47    0.17
 -10   1  -5    0.22    0.11
 -10   1   5    0.20    0.17
 -10  -1  -5    0.12    0.14
 -10  -1   6    3.29    0.65
 -10   1  -6    5.02    0.76
 -10   1   6    5.25    0.46
  10  -1   6    5.46    0.40
 -10  -1  -6    4.48    0.72
 -10  -1   6    5.21    0.41
 -10  -1   6    5.63    0.46
 -10  -1  -6    4.83    0.42
  10  -1   7    4.53    0.38
 -10  -1   7    4.22    0.73
 -10  -1   7    6.26    0.44
 -10  -1  -7    4.22    0.75
 -10   1  -7    4.33    0.77
 -10  -1   7    5.03    0.40
 -10  -1   7    4.87    0.43
 -10   1   7    4.69    0.44
 -10  -1  -7    5.17    0.45
 -10   1  -8   45.85    2.45
 -10  -1   8   45.34    1.18
 -10   1   8   46.91    1.32
  10  -1   8   44.82    1.18
 -10  -1   8   47.98    1.17
 -10  -1  -8   46.78    1.29
 -10  -1  -8   44.17    2.47
 -10  -1   8   49.71    2.57
 -10  -1   8   46.50    1.26
 -10   1   9    1.90    0.32
 -10  -1   9    1.91    0.28
 -10   1   9    2.01    0.32
  10  -1   9    1.65    0.26
 -10  -1   9    2.15    0.28
 -10  -1   9    1.84    0.24
  10  -1   9    1.74    0.26
 -10  -1  -9    2.31    0.33
  10  -1  10    1.62    0.27
 -10  -1  10    1.42    0.25
  10  -1  10    1.45    0.25
 -10  -1  10    1.85    0.26
 -10   1  10    1.63    0.29
 -10   1  10    1.69    0.31
 -10  -1 -10    1.23    0.27
  10  -1  11    1.03    0.24
  10  -1  11    1.07    0.23
 -10  -1  11    0.90    0.20
 -10   1  11    1.06    0.27
  10   1  11    1.18    0.26
  10  -1  11    1.06    0.22
 -10  -1  11    0.94    0.19
 -10  -1  11    0.80    0.21
 -10   1  11    1.28    0.26
 -10  -1 -11    0.93    0.25
 -10  -1  12   18.29    0.78
 -10  -1  12   19.67    0.78
  10  -1  12   19.12    0.82
 -10   1  12   19.07    0.84
 -10   1  12   18.72    0.81
  10   1  12   19.81    0.84
  10  -1  12   18.37    0.79
 -10  -1 -12   19.46    0.84
  10  -1  12   19.24    0.78
 -10  -1 -13    3.96    0.39
 -10   1  13    3.56    0.40
  10  -1  13    4.03    0.40
  10  -1  13    3.82    0.38
 -10  -1  13    4.53    0.40
  10   1  13    4.41    0.43
 -10   1  13    3.25    0.34
 -10  -1  13    4.04    0.36
  10  -1  13    3.58    0.35
 -10  -1  14    0.43    0.16
  10  -1  14    0.22    0.16
 -10   1  14    0.38    0.14
 -10   1  14    0.24    0.18
 -10  -1  14    0.16    0.15
  10  -1  14    0.10    0.11
  10   1  14    0.18    0.16
  10  -1  14    0.30    0.14
  10  -1  14    0.31    0.17
 -10  -1 -14    0.28    0.16
 -10   1 -14    0.23    0.15
  10  -1  15    1.30    0.25
  10  -1  15    0.99    0.20
  10   1  15    1.06    0.22
  10  -1  15    0.84    0.21
 -10  -1  15    0.84    0.18
  10  -1  15    1.23    0.20
 -10   1  15    1.04    0.24
 -10  -1  15    0.85    0.19
 -10   1 -15    0.73    0.21
 -10  -1 -15    1.44    0.24
 -10  -1  16    1.48    0.21
  10   1  16    1.89    0.22
 -10   1  16    1.34    0.23
 -10  -1 -16    1.39    0.21
 -10  -1  16    1.40    0.19
  10  -1  16    1.59    0.22
 -10   1 -16    1.31    0.23
  10  -1  17   -0.10    0.09
 -10  -1 -17    0.03    0.08
 -10   1 -17   -0.05    0.10
  10  -1  18    5.03    0.33
 -10   1 -18    5.06    0.32
 -11   1   0    7.63    0.53
 -11  -1   0    7.98    0.56
 -11   1  -1   18.14    0.79
 -11   1   1   18.65    0.82
 -11  -1   1   21.00    0.88
 -11  -1  -1   19.46    0.85
 -11  -1   2    5.03    0.79
 -11   1   2    6.33    0.50
 -11   1  -2    5.38    0.44
 -11  -1   2    5.83    0.49
 -11  -1  -2    5.15    0.41
 -11   1  -2    5.24    0.39
 -11   1   3    7.42    0.54
 -11  -1   3    6.68    0.49
 -11  -1  -3    6.89    0.48
 -11   1  -3    7.30    0.50
 -11  -1   3    7.85    0.56
 -11   1  -3    7.67    0.48
 -11  -1   4   15.70    1.36
 -11  -1   4   16.29    0.79
 -11  -1  -4   15.91    0.73
 -11   1   4   15.91    0.79
 -11  -1   4   15.95    0.73
 -11   1  -4   17.22    0.74
 -11   1  -4   15.61    0.70
 -11  -1   5    1.77    0.27
 -11   1  -5    2.22    0.27
 -11  -1   5    2.22    0.34
 -11   1   5    2.06    0.33
 -11  -1  -5    1.84    0.28
 -11   1  -5    1.97    0.28
 -11  -1   6    7.29    0.48
 -11  -1  -6    6.50    0.49
 -11   1   6    6.76    0.53
 -11  -1   6    6.93    0.52
 -11  -1   6    7.07    0.48
 -11   1  -6    6.72    0.49
  11  -1   7   11.79    0.58
 -11  -1   7   11.37    0.65
 -11   1  -7   10.11    0.61
 -11  -1   7   11.54    0.60
 -11  -1   7   11.72    0.61
 -11   1   7   11.35    0.67
 -11  -1  -7   11.44    0.65
 -11  -1  -8    8.75    0.58
 -11   1   8    9.54    0.62
 -11  -1   8    9.44    0.53
 -11  -1   8    9.89    0.57
 -11  -1   8    9.40    0.59
  11  -1   8    9.31    0.53
 -11   1  -8    9.29    0.59
  11  -1   9    6.97    0.47
 -11   1   9    7.39    0.55
 -11   1   9    7.18    0.54
 -11  -1   9    6.14    0.42
 -11  -1   9    6.28    0.46
 -11  -1   9    6.83    0.50
  11  -1   9    6.60    0.46
 -11  -1  -9    7.12    0.54
 -11   1  -9    6.82    0.52
 -11   1  10    8.29    0.57
 -11  -1  10    7.28    0.50
 -11  -1  10    6.44    0.47
  11  -1  10    7.17    0.49
 -11   1  10    7.65    0.54
  11  -1  10    7.01    0.48
 -11  -1 -10    8.18    0.57
  11  -1  10    6.93    0.48
 -11   1 -10    7.25    0.54
 -11  -1  11   25.14    0.87
  11  -1  11   23.83    0.86
  11   1  11   25.03    0.93
 -11  -1  11   23.63    0.86
 -11   1  11   24.50    0.93
  11  -1  11   24.70    0.87
 -11   1  11   24.15    0.91
  11  -1  11   23.62    0.85
 -11  -1 -11   25.99    0.96
 -11   1 -11   24.78    0.94
 -11  -1  11   25.36    0.88
  11   1  12    4.38    0.41
  11  -1  12    4.99    0.41
  11  -1  12    4.68    0.38
  11  -1  12    4.36    0.38
 -11   1  12    4.46    0.40
 -11  -1  12    4.49    0.38
 -11   1  12    5.43    0.45
 -11  -1  12    4.62    0.37
 -11  -1 -12    4.81    0.43
 -11   1 -12    4.58    0.42
  11   1  13    0.48    0.19
  11  -1  13    0.51    0.15
  11  -1  13    0.67    0.19
  11  -1  13    0.37    0.15
 -11  -1  13    0.66    0.17
 -11   1  13    0.86    0.19
 -11   1  13    0.36    0.17
 -11  -1  13    0.69    0.16
 -11  -1 -13    0.63    0.19
 -11   1 -13    0.41    0.18
  11   1  14    2.05    0.27
 -11   1 -14    1.99    0.28
  11  -1  14    2.13    0.26
 -11   1  14    1.95    0.27
 -11  -1  14    1.57    0.22
  11  -1  14    1.64    0.22
 -11  -1 -14    1.47    0.23
 -11   1  14    1.57    0.21
  11  -1  14    1.76    0.24
 -11   1  15   15.44    0.64
 -11  -1 -15   14.49    0.61
  11   1  15   14.50    0.62
 -11  -1  15   14.60    0.59
 -11   1 -15   14.85    0.63
 -11   1  16    3.66    0.30
 -11   1 -16    3.57    0.30
 -11   1  17   13.80    0.52
 -11   1 -17   13.13    0.50
 -12  -1   0   56.59    1.46
 -12   1   0   54.35    1.40
 -12   1   1   17.31    0.81
 -12  -1   1   16.75    0.79
 -12   1  -1   16.34    0.77
 -12  -1   1   16.71    0.82
 -12  -1   2    0.47    0.21
 -12  -1   2    0.20    0.24
 -12   1  -2    0.28    0.17
 -12   1   2    0.40    0.23
 -12  -1  -3   42.04    1.14
 -12  -1   3   42.53    1.29
 -12   1  -3   41.06    1.17
 -12   1   3   41.82    1.26
 -12  -1   3   41.23    1.19
 -12   1  -3   43.07    1.11
 -12   1   4   66.83    1.60
 -12  -1   4   69.34    1.53
 -12  -1   4   65.99    1.58
 -12   1  -4   64.54    1.42
 -12   1  -4   68.25    1.44
 -12  -1  -4   66.80    1.47
 -12  -1  -5   48.28    1.27
 -12  -1   5   49.86    1.21
 -12  -1   5   48.02    1.26
 -12  -1   5   48.48    1.35
 -12   1   5   49.45    1.39
 -12   1  -5   46.84    1.23
 -12   1   6   13.29    0.63
 -12  -1   6   13.98    0.73
 -12  -1   6   13.97    0.68
 -12   1   6   13.17    0.73
 -12  -1   6   14.92    0.67
 -12  -1  -6   14.29    0.71
 -12   1  -6   14.63    0.70
 -12  -1   7   24.62    0.86
 -12  -1  -7   26.07    0.95
 -12   1   7   25.03    0.98
 -12  -1   7   23.37    0.84
  12  -1   7   26.06    0.86
 -12  -1   7   26.17    0.97
 -12   1  -7   24.12    0.90
 -12  -1  -8    6.88    0.46
 -12  -1  -8    6.86    0.50
 -12  -1   8    8.07    0.54
 -12   1   8    6.89    0.51
 -12  -1   8    6.77    0.44
 -12  -1   8    7.41    0.48
  12  -1   8    7.44    0.47
 -12   1  -8    7.29    0.51
 -12   1   8    7.52    0.54
  12  -1   9    3.54    0.32
 -12  -1  -9    2.95    0.30
  12  -1   9    3.65    0.34
 -12   1  -9    3.33    0.36
 -12  -1   9    3.52    0.34
 -12   1   9    3.05    0.35
 -12  -1   9    2.80    0.33
 -12   1   9    3.42    0.37
 -12  -1  -9    3.02    0.35
  12  -1  10    0.12    0.12
  12   1  10    0.31    0.17
 -12  -1  10    0.37    0.16
 -12  -1  10    0.20    0.13
 -12   1  10    0.22    0.16
 -12   1  10    0.23    0.18
 -12  -1  10    0.20    0.12
 -12  -1 -10    0.24    0.17
 -12   1 -10    0.22    0.17
  12  -1  10    0.19    0.12
  12  -1  11    5.65    0.39
 -12   1  11    5.29    0.42
 -12  -1  11    4.81    0.36
 -12  -1  11    5.53    0.40
  12  -1  11    5.16    0.38
 -12   1  11    5.48    0.44
 -12  -1  11    5.81    0.40
  12   1  11    5.54    0.43
 -12  -1 -11    5.21    0.42
 -12   1 -11    5.36    0.43
 -12  -1  12    7.30    0.43
  12   1  12    7.07    0.46
  12  -1  12    7.18    0.43
 -12   1  12    6.57    0.45
  12  -1  12    6.39    0.41
 -12   1  12    6.40    0.43
 -12  -1 -12    7.21    0.47
 -12   1 -12    6.75    0.46
 -12  -1  13    0.94    0.17
 -12   1  13    1.33    0.20
  12   1  13    1.23    0.21
  12  -1  13    1.34    0.19
  12  -1  13    1.23    0.19
 -12   1  13    1.38    0.23
 -12  -1 -13    1.29    0.22
 -12   1 -13    1.37    0.22
 -12  -1  14    0.02    0.09
 -12  -1 -14    0.26    0.12
  12  -1  14   -0.03    0.07
  12   1  14    0.12    0.12
 -12   1  14    0.05    0.11
 -12   1  15    0.80    0.16
 -12   1 -15    0.58    0.13
 -13  -1   0    4.42    0.43
 -13   1   0    4.22    0.41
 -13  -1   1   13.64    0.70
 -13   1   1   13.55    0.71
 -13   1  -1   12.38    0.66
 -13  -1  -1   12.88    0.68
 -13  -1   2   11.99    0.65
 -13   1   2   11.43    0.66
 -13  -1  -2   12.74    0.68
 -13   1  -2   11.88    0.64
 -13  -1   3    1.48    0.28
 -13  -1  -3    1.22    0.26
 -13   1   3    1.31    0.27
 -13  -1  -4    4.90    0.43
 -13  -1   4    5.55    0.48
 -13  -1   4    5.51    0.45
 -13  -1   4    5.10    0.38
 -13   1   4    5.08    0.46
 -13   1  -4    4.71    0.37
 -13  -1  -5   19.82    0.80
 -13   1   5   18.14    0.82
 -13  -1   5   19.48    0.84
 -13  -1   5   18.72    0.76
 -13  -1   5   19.87    0.73
 -13   1   5   19.12    0.75
 -13   1  -5   18.83    0.73
 -13  -1   6    7.66    0.46
 -13  -1   6    7.13    0.52
 -13  -1   6    7.11    0.47
 -13   1   6    7.72    0.46
 -13   1   6    6.92    0.52
 -13  -1  -6    7.41    0.49
 -13   1  -6    7.52    0.48
 -13  -1   7   25.80    0.82
 -13   1  -7   26.59    0.88
 -13   1   7   26.49    0.91
 -13   1   7   26.33    0.95
 -13  -1   7   26.40    0.93
 -13  -1   7   24.69    0.82
 -13  -1  -7   22.99    0.82
 -13  -1   8    1.47    0.20
 -13   1   8    1.43    0.24
 -13  -1  -8    1.63    0.23
 -13   1  -8    1.36    0.23
 -13  -1   8    1.81    0.23
 -13  -1   8    1.88    0.28
 -13   1   8    1.12    0.24
 -13  -1  -8    1.52    0.24
 -13  -1   9    0.41    0.14
  13   1   9    0.59    0.19
 -13  -1  -9    0.54    0.14
  13  -1   9    0.62    0.16
 -13   1   9    0.58    0.18
 -13   1   9    0.42    0.18
 -13  -1  -9    0.73    0.19
 -13   1  -9    0.39    0.16
 -13   1  10    0.40    0.16
 -13   1  10    0.12    0.13
  13  -1  10    0.28    0.13
 -13  -1  10    0.49    0.14
  13   1  10    0.40    0.15
 -13   1 -10    0.30    0.14
  13   1  11    1.66    0.23
 -13  -1  11    1.55    0.19
  13  -1  11    1.48    0.20
 -13   1  11    1.92    0.24
 -13   1  11    1.95    0.25
 -13   1 -11    1.92    0.24
  13   1  12    3.49    0.30
 -13   1  12    3.55    0.30
 -13   1 -12    3.78    0.31
  13  -1  12    3.83    0.28
 -13   1  12    3.13    0.28
  13   1  13    0.23    0.10
 -13   1  13    0.09    0.10
 -13   1 -13    0.02    0.09
 -14  -1   0    0.33    0.18
 -14   1   0    0.13    0.12
 -14  -1  -1    0.83    0.23
 -14  -1   1    0.94    0.22
 -14   1   1    0.69    0.20
 -14  -1  -2    3.19    0.34
 -14   1   2    2.82    0.33
 -14  -1   2    3.03    0.33
 -14   1   3   18.49    0.72
 -14  -1   3   18.59    0.74
 -14   1   3   18.32    0.78
 -14  -1  -3   17.87    0.74
 -14   1   4    4.85    0.37
 -14  -1   4    5.37    0.40
 -14   1   4    5.36    0.44
 -14  -1  -4    5.47    0.41
 -14  -1   5    6.36    0.42
 -14  -1  -5    6.20    0.43
 -14   1   5    5.82    0.44
 -14   1   5    6.01    0.39
 -14  -1  -6    3.65    0.33
 -14   1   6    3.83    0.37
 -14   1  -6    4.00    0.31
 -14  -1   6    3.56    0.31
 -14   1   6    3.62    0.33
 -14  -1   7    0.33    0.12
 -14   1   7    0.34    0.14
 -14   1   7    0.23    0.14
 -14   1  -7    0.23    0.11
 -14  -1  -7    0.37    0.14
  14  -1   8    1.58    0.20
 -14   1   8    1.99    0.25
 -14   1   8    1.85    0.25
  14   1   8    1.85    0.24
 -14  -1  -8    1.59    0.20
 -14   1  -8    1.70    0.21
  14  -1   9    1.04    0.16
  14   1   9    1.26    0.20
 -14   1   9    1.48    0.21
 -14   1   9    1.22    0.19
 -14   1  -9    1.28    0.19
 -14   1  10    3.06    0.28
  14   1  10    3.30    0.28
  14  -1  10    2.94    0.23
 -14   1  10    3.16    0.27
 -14   1 -10    2.86    0.26
 -14   1 -11    4.78    0.30
 -14   1  11    4.78    0.31
  14   1  11    5.20    0.32
 -15  -1   0    3.65    0.32
 -15   1   0    3.29    0.30
 -15  -1  -1    1.50    0.22
 -15   1  -1    1.80    0.24
 -15   1   1    1.54    0.22
 -15  -1   1    1.65    0.23
 -15  -1   2    9.29    0.48
 -15  -1  -2    9.04    0.48
 -15   1   2    8.21    0.44
 -15   1  -2    9.62    0.50
 -15  -1  -3   15.32    0.61
 -15   1   3   15.02    0.57
 -15  -1   3   14.25    0.58
 -15   1   4    6.59    0.37
 -15  -1   4    6.73    0.39
 -15   1   4    5.88    0.37
 -15  -1  -4    6.14    0.39
 -15   1   4    6.09    0.41
 -15  -1   5    0.38    0.11
 -15  -1  -5    0.22    0.10
 -15   1   5    0.14    0.12
 -15   1   5    0.16    0.11
 -15  -1   6    2.57    0.22
 -15  -1  -6    2.53    0.24
 -15   1  -6    2.84    0.26
 -15   1   6    2.69    0.25
 -15   1   6    3.04    0.28
  15  -1   6    2.82    0.23
 -15   1  -7   32.20    0.78
  15   1   7   33.50    0.81
 -15   1   7   32.06    0.78
 -15   1   7   32.95    0.85
  15   1   8    2.53    0.23
   0  -2   0  978.15    5.34
   0  -2   1    0.26    0.15
   0  -2  -1    0.01    0.15
   0  -2  -2  396.21    3.42
   0  -2   3   -0.13    0.09
   0  -2  -3   -0.01    0.13
   0  -2   4  668.06    4.11
   0  -2  -4  671.58    4.67
   0  -2   5   -0.01    0.07
   0  -2  -5    0.05    0.11
   0  -2   6    6.17    0.48
   0  -2  -6    6.10    0.48
   0  -2   7    0.09    0.13
   0  -2  -7    0.07    0.11
   0  -2   8  147.04    2.68
   0  -2  -8  142.69    2.56
   0  -2   9    0.00    0.21
   0  -2  -9    0.17    0.13
   0  -2  10   15.02    0.56
   0  -2  10   14.76    0.55
   0  -2  10   15.82    0.57
   0  -2 -10   15.08    0.92
   0  -2  10   14.22    0.98
   0   2  10   16.52    0.59
   0   2  11   -0.03    0.10
   0  -2  11    0.15    0.17
   0  -2  11    0.19    0.11
   0  -2 -11    0.46    0.21
   0   2  11    0.08    0.07
   0  -2  11    0.18    0.13
   0   2  11    0.32    0.12
   0  -2  11    0.08    0.08
   0  -2  12   32.70    0.91
   0  -2  12   30.66    0.81
   0  -2  12   30.27    0.88
   0   2  12   30.65    0.86
   0  -2  12   30.09    0.88
   0   2  12   31.21    0.89
   0   2  12   30.77    0.89
   0  -2  12   30.17    1.58
   0  -2  13   -0.25    0.16
   0  -2  13    0.12    0.13
   0   2  13   -0.06    0.10
   0  -2  13    0.07    0.08
   0   2  13   -0.01    0.10
   0   2  13    0.10    0.10
   0  -2  13    0.08    0.13
   0  -2  13    0.02    0.10
   0  -2  14   29.71    0.92
   0   2  14   31.34    0.95
   0   2  14   30.90    0.97
   0  -2  14   31.39    0.88
   0  -2  14   31.24    0.97
   0   2  14   31.76    0.98
   0  -2  15    0.01    0.13
   0   2  15   -0.02    0.16
   0  -2  15   -0.01    0.13
   0   2  15   -0.13    0.13
   0   2  15    0.04    0.13
   0  -2  15   -0.04    0.11
   0  -2  15   -0.01    0.16
   0  -2  16   20.13    0.86
   0  -2  16   21.37    0.87
   0  -2  16   22.57    0.86
   0  -2  16   21.50    0.79
   0   2  16   23.78    0.92
   0   2  16   21.05    0.85
   0   2  16   21.12    0.84
   0   2  17   -0.06    0.16
   0  -2  17    0.16    0.14
   0  -2  17   -0.09    0.12
   0  -2  17   -0.03    0.16
   0  -2  17    0.03    0.17
   0   2  17    0.01    0.14
   0  -2  17    0.01    0.15
   0   2  17   -0.02    0.18
   0  -2  18    1.15    0.25
   0  -2  18    1.20    0.25
   0  -2  18    1.11    0.21
   0   2  18    0.90    0.23
   0  -2  18    1.52    0.26
   0   2  18    1.28    0.28
   0  -2  18    0.86    0.20
   0   2  18    1.20    0.25
   0  -2  19   -0.04    0.11
   0   2  19   -0.01    0.20
   0  -2  19   -0.05    0.18
   0   2  19    0.08    0.17
   0   2  19   -0.01    0.15
   0  -2  19   -0.01    0.14
   0  -2  19    0.13    0.13
   0  -2  20   54.82    1.33
   0  -2  20   51.29    1.28
   0   2  20   51.10    1.26
   0   2  20   50.61    1.30
   0  -2  20   50.33    1.19
   0  -2  20   50.10    1.24
   0  -2  20   50.72    1.14
   0  -2  21    0.09    0.15
   0  -2  21    0.00    0.12
   0  -2  21   -0.22    0.14
   0  -2  21    0.14    0.11
   0   2  21    0.02    0.12
   0   2  21    0.07    0.15
   0  -2  22   -0.08    0.10
   0   2  22    0.08    0.13
   0  -2  23    0.05    0.08
   1  -2   0   17.54    0.72
  -1  -2   0   17.11    0.75
   1  -2  -1  218.52    2.45
  -1  -2   1  219.25    2.65
  -1  -2  -1  219.64    2.67
   1  -2  -2  770.06    4.54
  -1  -2  -2  769.37    5.06
   1  -2   3  820.81    3.42
  -1  -2  -3  818.57    5.32
   1  -2  -3  808.51    4.67
   1  -2   4  128.06    1.56
   1  -2  -4  120.63    1.85
  -1  -2  -4  126.25    2.20
  -1  -2   4  124.64    2.02
   1  -2   5   46.01    1.07
  -1  -2   5   46.04    1.30
  -1  -2  -5   44.15    1.34
   1  -2  -5   44.45    1.15
   1  -2   6  164.82    2.26
  -1  -2   6  163.34    2.59
  -1  -2  -6  166.17    2.70
   1  -2  -6  160.81    2.28
   1  -2   7   20.96    0.90
  -1  -2   7   20.89    1.00
  -1  -2  -7   20.39    1.00
   1  -2  -7   21.15    0.85
   1  -2   8   32.48    1.22
  -1  -2   8   30.63    1.30
   1  -2  -8   34.48    1.14
  -1  -2  -8   34.51    1.36
  -1  -2   9   78.31    2.21
   1  -2   9   73.88    1.96
  -1  -2  -9   74.23    2.09
   1  -2  -9   74.75    1.75
  -1  -2  10   26.10    1.35
  -1  -2  10   27.12    0.75
  -1  -2  10   25.89    0.74
  -1  -2  10   27.79    0.76
  -1  -2  10   28.26    0.78
   1  -2  10   27.46    0.76
  -1  -2 -10   25.30    1.27
   1  -2 -10   28.38    1.13
  -1   2  10   27.20    0.75
   1   2  10   27.58    0.77
   1  -2  10   27.01    1.29
  -1   2  11    0.90    0.17
   1   2  11    1.34    0.20
  -1  -2  11    1.37    0.20
   1  -2  11    0.77    0.15
   1   2  11    0.64    0.14
  -1  -2  11    0.83    0.15
   1  -2  11    1.33    0.18
   1  -2  11    0.96    0.18
  -1   2  11    0.64    0.13
  -1  -2  11    1.45    0.38
  -1  -2  11    0.86    0.16
  -1  -2 -11    0.52    0.22
  -1  -2  11    0.79    0.16
  -1   2  11    0.88    0.15
  -1  -2  11    0.79    0.14
  -1   2  11    0.93    0.15
   1  -2  11    0.74    0.16
  -1   2  12    0.14    0.11
   1   2  12    0.25    0.12
  -1  -2  12    0.05    0.08
  -1  -2  12    0.13    0.11
   1  -2  12    0.25    0.11
  -1   2  12    0.29    0.13
  -1  -2 -12    0.37    0.21
   1  -2  12    0.33    0.11
   1  -2  12    0.37    0.13
  -1   2  12    0.23    0.10
   1   2  12    0.26    0.12
  -1  -2  12    0.26    0.11
  -1   2  12    0.09    0.10
  -1  -2  12    0.55    0.17
  -1  -2  12    0.26    0.12
  -1  -2  13    5.39    0.36
  -1  -2  13    5.45    0.40
  -1  -2 -13    6.16    0.72
  -1   2  13    5.79    0.42
  -1  -2  13    5.73    0.40
  -1   2  13    5.79    0.39
   1  -2  13    5.97    0.37
   1   2  13    6.00    0.41
   1   2  13    6.52    0.44
  -1  -2  13    5.42    0.77
   1  -2  13    6.17    0.42
   1  -2  13    5.65    0.39
  -1  -2  13    5.75    0.41
  -1   2  13    5.73    0.40
  -1   2  13    5.37    0.40
  -1  -2  14   30.12    0.96
  -1  -2  14   30.69    0.89
   1   2  14   31.07    0.97
  -1  -2  14   30.74    0.94
   1   2  14   31.06    0.94
  -1   2  14   29.20    0.93
  -1   2  14   29.73    0.95
   1  -2  14   30.93    0.88
  -1  -2  14   30.76    0.97
  -1  -2  14   30.94    0.93
   1   2  14   29.80    0.96
  -1   2  14   30.44    0.94
  -1  -2  14   27.60    1.73
  -1  -2  15   27.03    0.91
  -1  -2  15   26.86    0.93
  -1  -2  15   27.91    0.88
   1  -2  15   27.10    0.95
  -1   2  15   28.57    0.97
   1  -2  15   28.80    0.95
  -1  -2  15   27.96    0.99
  -1  -2  15   27.93    0.92
  -1  -2  15   27.78    0.96
  -1   2  15   28.45    0.95
   1   2  15   27.53    0.92
   1  -2  15   29.16    0.88
   1   2  15   25.69    0.92
  -1   2  15   28.11    0.95
   1   2  15   28.41    0.96
  -1  -2  15   27.07    0.85
   1  -2  16    7.73    0.55
  -1  -2  16    7.52    0.55
   1  -2  16    7.75    0.54
  -1   2  16    7.74    0.54
  -1  -2  16    7.02    0.49
   1   2  16    7.25    0.52
  -1   2  16    7.23    0.51
   1  -2  16    7.45    0.51
   1  -2  16    7.92    0.48
  -1  -2  16    7.21    0.50
  -1  -2  16    6.94    0.51
  -1  -2  16    7.64    0.48
  -1   2  16    6.90    0.50
   1   2  16    7.12    0.52
  -1  -2  16    7.15    0.45
   1   2  16    7.63    0.51
   1   2  17    1.11    0.24
   1  -2  17    1.07    0.24
  -1  -2  17    0.90    0.22
   1   2  17    0.84    0.25
   1  -2  17    0.73    0.22
  -1   2  17    0.93    0.24
   1  -2  17    0.70    0.17
   1  -2  17    0.93    0.24
  -1  -2  17    0.65    0.23
  -1   2  17    1.03    0.26
  -1  -2  17    0.75    0.18
  -1  -2  17    0.96    0.23
   1  -2  17    0.97    0.22
   1   2  17    1.14    0.26
  -1   2  17    1.33    0.26
  -1  -2  18   20.19    0.84
   1  -2  18   20.11    0.87
  -1  -2  18   20.61    0.83
   1  -2  18   20.55    0.83
   1  -2  18   18.70    0.81
  -1  -2  18   18.33    0.84
   1  -2  18   18.68    0.73
   1   2  18   19.59    0.82
   1  -2  18   19.35    0.83
  -1   2  18   19.24    0.85
  -1   2  18   18.79    0.82
   1   2  18   19.77    0.86
  -1  -2  18   19.00    0.75
   1   2  18   19.42    0.84
  -1   2  18   20.27    0.83
   1  -2  18   19.10    0.79
  -1  -2  19   21.84    0.86
   1  -2  19   21.83    0.90
   1   2  19   20.29    0.87
   1  -2  19   20.66    0.83
  -1  -2  19   21.43    0.88
  -1  -2  19   20.72    0.82
  -1  -2  19   22.03    0.82
  -1   2  19   22.69    0.89
   1   2  19   21.86    0.85
  -1   2  19   22.37    0.90
   1  -2  19   21.28    0.83
   1  -2  19   21.24    0.85
   1   2  19   22.11    0.88
   1  -2  19   21.32    0.82
  -1  -2  20   23.51    0.86
   1  -2  20   25.82    0.94
   1  -2  20   24.12    0.86
  -1  -2  20   25.00    0.92
  -1   2  20   24.83    0.92
   1   2  20   24.69    0.89
  -1  -2  20   23.47    0.80
   1  -2  20   24.29    0.84
   1   2  20   25.07    0.92
  -1  -2  20   23.06    0.83
   1  -2  20   23.48    0.87
   1   2  20   23.05    0.85
   1  -2  20   22.88    0.81
  -1  -2  21   13.49    0.64
   1   2  21   14.17    0.66
   1  -2  21   13.55    0.65
  -1  -2  21   12.71    0.59
   1   2  21   12.71    0.60
   1  -2  21   13.13    0.61
   1  -2  21   12.53    0.59
   1  -2  21   12.48    0.56
   1  -2  21   12.25    0.56
  -1   2  21   14.03    0.66
  -1  -2  22    4.73    0.36
  -1  -2  22    3.96    0.31
   1   2  22    5.09    0.38
   1  -2  22    4.68    0.35
   1  -2  23    2.48    0.23
   1   2  23    2.62    0.25
  -2  -2   0    0.56    0.19
  -2  -2   1   15.42    0.74
  -2  -2  -1   14.48    0.73
  -2  -2   2  166.80    2.40
  -2  -2  -2  170.79    2.55
   2  -2  -3   10.30    0.51
  -2  -2   3   11.27    0.65
  -2  -2  -3   11.37    0.69
  -2  -2   4  441.55    4.17
  -2  -2  -4  453.83    4.43
   2  -2  -5  538.07    3.62
  -2  -2  -5  554.61    5.07
  -2  -2   6    5.40    0.53
   2  -2  -6    5.70    0.38
  -2  -2  -6    5.58    0.55
  -2  -2   7   47.14    1.59
   2  -2  -7   44.09    1.09
  -2  -2  -7   44.56    1.59
  -2  -2   8  207.33    3.54
   2  -2  -8  213.97    2.45
  -2  -2  -8  211.05    3.58
  -2  -2   9    0.40    0.21
  -2  -2  -9    0.12    0.20
  -2  -2  10    3.35    0.52
  -2  -2  10    4.82    0.33
   2  -2  10    4.03    0.29
  -2  -2  10    3.86    0.30
  -2   2  10    4.60    0.31
  -2   2  10    4.07    0.30
   2   2  10    3.86    0.29
  -2   2  10    4.56    0.32
  -2  -2 -10    4.29    0.57
  -2  -2  10    4.29    0.31
   2   2  10    4.98    0.34
   2   2  11    0.55    0.14
  -2  -2  11    0.75    0.31
   2  -2  11    0.89    0.16
  -2  -2  11    0.89    0.16
  -2  -2  11    0.59    0.15
  -2   2  11    1.09    0.17
   2  -2  11    0.67    0.14
  -2   2  11    0.65    0.15
  -2  -2  11    0.93    0.16
  -2  -2 -11    1.17    0.34
   2   2  11    0.98    0.16
   2   2  11    1.07    0.17
  -2  -2  11    0.98    0.18
  -2   2  11    0.93    0.16
  -2  -2  11    0.71    0.17
  -2   2  11    0.99    0.17
  -2   2  11    0.74    0.15
   2   2  12    2.42    0.27
  -2  -2  12    1.92    0.48
   2  -2  12    2.67    0.27
  -2  -2  12    3.11    0.31
   2  -2  12    2.48    0.27
  -2  -2  12    2.61    0.25
  -2  -2  12    2.79    0.28
  -2   2  12    3.55    0.31
   2   2  12    2.91    0.27
  -2  -2  12    2.89    0.26
  -2   2  12    2.74    0.28
  -2   2  12    2.69    0.28
  -2  -2  12    2.87    0.29
  -2   2  12    2.84    0.25
  -2   2  12    2.53    0.26
  -2  -2 -12    2.37    0.48
  -2  -2  13    3.10    0.28
  -2  -2  13    3.57    0.60
  -2  -2  13    3.17    0.31
  -2  -2  13    2.54    0.28
   2  -2  13    3.60    0.32
   2  -2  13    2.90    0.27
  -2   2  13    3.12    0.31
   2   2  13    2.42    0.27
  -2  -2  13    3.10    0.33
  -2  -2 -13    3.90    0.62
  -2   2  13    3.44    0.33
  -2  -2  13    3.11    0.30
  -2   2  13    2.70    0.28
  -2   2  13    3.00    0.31
  -2  -2  14    9.90    0.55
  -2  -2  14    9.75    1.04
  -2  -2  14   10.86    0.57
  -2   2  14   10.27    0.57
  -2   2  14   10.33    0.56
  -2  -2  14   10.60    0.54
  -2   2  14   10.91    0.56
   2   2  14   10.13    0.54
  -2   2  14   10.78    0.59
   2  -2  14   10.22    0.51
  -2  -2  14    9.74    0.53
  -2  -2 -14   10.93    1.04
  -2  -2  14    9.90    0.57
   2  -2  14    9.62    0.54
   2   2  14   11.26    0.60
  -2  -2  15   10.96    0.59
  -2  -2  15   11.56    0.65
  -2  -2  15   12.03    0.62
   2   2  15   12.61    0.66
   2  -2  15   11.96    0.62
  -2  -2  15   11.56    0.58
   2   2  15   13.10    0.64
  -2   2  15   10.68    0.61
  -2  -2  15   11.83    0.60
   2  -2  15   11.35    0.56
  -2  -2  15   12.33    0.65
  -2   2  15   11.65    0.61
  -2   2  15   11.58    0.63
  -2  -2  15   13.40    1.30
   2  -2  16   11.92    0.68
   2  -2  16   12.01    0.65
   2   2  16   12.37    0.64
  -2   2 -16   10.00    1.12
  -2  -2  16   11.54    0.67
   2  -2  16   11.39    0.63
  -2  -2  16   12.30    0.63
  -2  -2  16   11.05    0.64
   2  -2  16   12.08    0.65
  -2  -2  16   11.30    0.59
  -2   2  16   11.64    0.65
   2  -2  16   11.69    0.58
   2   2  16   11.48    0.65
  -2  -2  16   11.49    0.63
   2  -2  16   11.88    0.59
  -2   2  16   11.79    0.65
  -2   2  16   11.35    0.61
   2   2  16   12.27    0.68
  -2  -2  16   11.93    0.63
   2   2  17    1.43    0.28
   2  -2  17    1.09    0.21
   2  -2  17    1.33    0.28
   2  -2  17    0.82    0.22
   2  -2  17    0.99    0.23
  -2   2  17    1.08    0.25
  -2  -2  17    1.35    0.28
  -2  -2  17    1.17    0.26
  -2  -2  17    1.16    0.22
   2   2  17    1.09    0.25
  -2   2  17    1.37    0.28
   2   2  17    1.38    0.29
   2  -2  17    1.30    0.22
  -2  -2  17    0.71    0.20
   2   2  18    4.06    0.42
   2  -2  18    3.56    0.37
  -2  -2  18    3.37    0.36
   2  -2  18    3.46    0.40
   2  -2  18    3.48    0.36
   2   2  18    3.22    0.35
  -2  -2  18    3.63    0.37
  -2  -2  18    3.93    0.42
   2  -2  18    3.48    0.38
   2   2  18    3.85    0.41
   2  -2  18    3.80    0.38
  -2   2  18    3.97    0.42
  -2   2  18    3.39    0.37
  -2  -2  19    5.59    0.44
   2  -2  19    6.05    0.50
   2  -2  19    5.26    0.43
   2  -2  19    5.74    0.44
  -2  -2  19    5.25    0.47
   2   2  19    5.56    0.47
  -2   2  19    5.90    0.48
  -2  -2  19    5.50    0.43
   2   2  19    5.02    0.42
   2  -2  19    5.25    0.45
   2   2  19    5.43    0.46
   2  -2  19    4.97    0.42
   2  -2  20    6.58    0.50
  -2  -2  20    6.34    0.48
   2  -2  20    7.46    0.50
   2   2  20    6.90    0.46
  -2   2  20    6.86    0.49
   2   2  20    7.03    0.50
   2  -2  20    6.76    0.46
   2  -2  20    6.94    0.45
  -2  -2  20    7.17    0.46
   2   2  20    7.25    0.50
   2  -2  20    7.00    0.47
   2  -2  21    2.46    0.28
  -2  -2  21    2.32    0.27
   2  -2  21    3.04    0.28
  -2  -2  21    2.56    0.30
   2   2  21    2.70    0.29
   2  -2  21    2.25    0.28
   2  -2  21    2.50    0.27
   2   2  21    2.68    0.31
   2  -2  21    2.32    0.29
   2  -2  22    1.37    0.19
  -2  -2  22    1.92    0.25
   2   2  22    1.40    0.19
   2  -2  22    1.53    0.21
   2   2  22    1.73    0.23
   2  -2  23    0.09    0.09
   2   2  23    0.06    0.09
  -3  -2   0    8.78    0.60
  -3  -2  -1  121.12    2.23
  -3  -2   1  118.92    2.13
  -3  -2  -2  265.43    3.39
  -3  -2   2  272.72    3.23
  -3  -2   3  396.31    3.87
  -3  -2  -3  395.98    4.32
  -3  -2   4   94.48    1.91
  -3   2   4   90.26    1.70
  -3  -2   4   95.56    2.12
  -3  -2  -4   92.88    2.16
  -3  -2   5   29.13    1.23
  -3  -2  -5   30.31    1.30
  -3   2   5   30.87    1.10
  -3  -2   6  125.20    2.66
  -3   2   6  129.64    2.43
  -3  -2  -6  130.76    2.79
  -3  -2   7   90.96    2.37
  -3  -2  -7   89.61    2.40
  -3   2   7   88.50    2.18
  -3  -2   8   50.05    1.85
  -3  -2  -8   49.93    1.87
  -3  -2   9    2.10    0.42
  -3  -2   9    2.31    0.24
  -3  -2  -9    2.45    0.44
   3   2  10    1.75    0.22
  -3  -2  10    1.43    0.19
  -3  -2  10    1.57    0.21
  -3  -2  10    1.46    0.18
  -3   2  10    1.71    0.21
   3   2  10    1.54    0.20
  -3  -2 -10    1.61    0.40
  -3   2  10    1.43    0.19
  -3   2  10    1.88    0.22
  -3  -2  10    1.30    0.35
  -3  -2  10    1.63    0.21
  -3   2  10    1.52    0.19
   3   2  11    1.47    0.21
   3  -2  11    1.30    0.20
  -3  -2  11    1.80    0.43
   3  -2  11    1.29    0.19
  -3  -2  11    1.93    0.21
  -3  -2  11    1.60    0.23
  -3  -2  11    1.48    0.22
  -3   2  11    1.59    0.21
   3   2  11    1.46    0.21
  -3   2  11    1.35    0.20
  -3  -2  11    1.46    0.19
  -3  -2 -11    1.13    0.37
  -3  -2  11    1.22    0.18
  -3   2  11    2.17    0.23
  -3   2  11    1.69    0.23
  -3  -2  12   16.41    1.31
   3  -2  12   14.87    0.60
  -3  -2  12   15.57    0.61
  -3  -2  12   14.36    0.58
  -3  -2  12   14.59    0.64
  -3   2  12   14.75    0.62
   3  -2  12   14.22    0.62
  -3  -2  12   14.31    0.61
  -3   2  12   14.63    0.59
  -3   2  12   15.19    0.64
  -3  -2 -12   13.18    1.13
   3   2  12   14.60    0.64
   3   2  12   15.29    0.64
  -3  -2  12   15.58    0.63
  -3  -2  12   15.07    0.64
  -3   2  12   13.97    0.62
   3   2  12   14.65    0.59
  -3  -2  13   35.96    1.99
  -3  -2  13   36.03    0.96
   3  -2  13   36.00    1.02
  -3  -2  13   35.95    0.96
  -3  -2  13   35.74    1.04
  -3  -2  13   36.16    1.04
  -3   2  13   36.48    1.03
  -3  -2 -13   35.01    1.92
  -3   2  13   35.88    1.02
  -3   2  13   35.39    0.99
   3   2  13   36.00    0.97
  -3   2  13   35.68    0.94
   3   2  13   35.40    1.03
  -3  -2  13   35.04    0.99
  -3  -2  14   22.86    1.69
  -3  -2  14   24.74    0.86
   3  -2  14   24.67    0.86
  -3  -2  14   24.31    0.91
   3  -2  14   24.37    0.89
   3   2  14   24.29    0.84
  -3   2  14   26.51    0.89
  -3  -2 -14   23.58    1.60
  -3   2  14   24.13    0.88
   3  -2  14   25.54    0.80
   3   2  14   24.74    0.89
  -3  -2  14   24.47    0.89
  -3  -2  14   25.01    0.84
  -3   2  14   23.90    0.87
  -3  -2  14   25.37    0.85
  -3   2  15   16.81    0.73
   3  -2  15   16.39    0.73
   3  -2  15   17.68    0.74
  -3   2  15   16.35    0.76
  -3  -2  15   16.64    0.79
  -3  -2  15   17.56    0.73
  -3  -2  15   16.91    0.77
   3  -2  15   17.30    0.69
  -3   2  15   17.83    0.78
  -3  -2  15   16.83    0.71
  -3  -2  15   16.34    0.72
   3  -2  15   17.55    0.77
  -3  -2 -15   16.53    1.38
   3   2  15   16.15    0.71
  -3  -2  15   16.14    1.46
   3   2  15   16.54    0.76
  -3  -2  16   30.65    0.97
  -3  -2  16   30.41    1.08
   3  -2  16   29.81    1.06
  -3   2  16   29.21    1.03
  -3  -2  16   30.69    0.99
   3  -2  16   30.68    1.04
   3  -2  16   29.57    0.97
   3  -2  16   31.16    0.94
   3  -2  16   30.16    0.97
   3   2  16   29.95    1.04
  -3  -2  16   28.12    0.95
   3   2  16   29.18    0.98
  -3  -2  16   29.81    1.03
   3  -2  17   32.45    1.07
  -3  -2  17   33.79    1.03
   3  -2  17   32.92    1.13
  -3  -2  17   33.20    1.03
   3   2  17   34.73    1.13
  -3  -2  17   33.00    1.14
   3  -2  17   34.44    1.04
   3  -2  17   34.19    1.03
  -3  -2  17   31.16    1.08
  -3   2  17   34.18    1.13
   3  -2  17   32.17    1.07
   3   2  17   33.96    1.06
   3   2  17   32.29    1.10
   3  -2  18   14.45    0.75
  -3  -2  18   15.16    0.69
   3  -2  18   14.51    0.72
   3   2  18   16.36    0.78
   3  -2  18   14.88    0.67
  -3  -2  18   14.43    0.75
   3  -2  18   14.50    0.66
   3  -2  18   13.98    0.71
  -3  -2  18   14.33    0.68
   3   2  18   15.71    0.72
  -3   2  18   14.60    0.75
  -3  -2  18   14.92    0.76
   3   2  18   15.61    0.77
   3  -2  18   14.97    0.74
   3  -2  19   13.40    0.71
   3  -2  19   13.87    0.63
  -3  -2  19   13.90    0.72
   3   2  19   13.91    0.71
   3  -2  19   13.17    0.60
  -3  -2  19   13.21    0.64
   3   2  19   12.54    0.62
   3  -2  19   12.96    0.67
   3  -2  19   13.18    0.67
   3   2  19   13.56    0.71
   3  -2  19   13.37    0.68
   3  -2  20   21.03    0.84
   3   2  20   20.98    0.77
  -3  -2  20   21.39    0.84
   3  -2  20   20.37    0.80
   3   2  20   21.90    0.84
   3  -2  20   21.34    0.80
   3   2  20   21.35    0.82
   3  -2  20   21.35    0.80
   3  -2  21    8.44    0.50
   3   2  21    7.60    0.44
  -3  -2  21    8.07    0.49
   3  -2  21    8.54    0.49
   3   2  21    8.52    0.50
   3   2  21    8.87    0.50
   3  -2  21    8.23    0.47
   3  -2  22    0.40    0.13
   3   2  22    0.14    0.10
   3  -2  22    0.18    0.11
   3   2  22    0.16    0.12
   3   2  23    4.42    0.30
  -4  -2   0  101.57    2.13
  -4  -2   1   56.27    1.55
  -4  -2  -1   57.59    1.64
  -4   2   1   55.18    0.81
  -4   2   2   90.68    1.33
  -4  -2   2   89.99    1.95
  -4  -2  -2   92.92    2.15
  -4  -2   3   94.80    1.98
  -4  -2  -3   95.63    2.26
  -4   2   3   93.32    1.57
  -4   2   4  114.36    1.97
  -4  -2   4  113.97    2.54
  -4  -2   4  115.85    2.19
  -4  -2  -4  114.57    2.56
  -4   2   5    7.11    0.55
  -4  -2   5    7.61    0.70
  -4  -2  -5    6.62    0.68
  -4   2   6    1.13    0.25
  -4  -2   6    0.51    0.27
  -4  -2  -6    0.64    0.30
  -4   2   7    4.33    0.51
  -4  -2   7    4.64    0.59
  -4  -2  -7    4.42    0.61
  -4  -2   8  187.94    3.78
  -4  -2  -8  184.38    3.81
  -4   2   8  179.24    3.40
  -4  -2   9   27.33    1.52
  -4  -2   9   28.40    0.78
   4   2   9   28.17    0.77
  -4  -2   9   29.37    0.80
  -4   2   9   28.35    0.77
  -4   2   9   27.65    0.78
   4  -2   9   28.65    0.82
  -4   2   9   28.05    0.79
  -4  -2  -9   29.26    1.57
   4   2   9   27.76    0.78
  -4  -2  -9   28.49    0.76
  -4   2   9   28.31    1.45
  -4  -2  10    2.91    0.53
  -4  -2  10    3.13    0.29
  -4   2  10    2.87    0.28
   4  -2  10    3.04    0.29
   4   2  10    2.72    0.27
  -4  -2  10    2.76    0.25
  -4   2  10    3.07    0.27
  -4   2  10    2.82    0.27
  -4  -2 -10    2.74    0.53
   4   2  10    3.13    0.28
  -4  -2 -10    2.96    0.26
  -4  -2  11    9.42    0.98
  -4   2  11    9.69    0.49
  -4  -2  11    9.91    0.53
  -4  -2  11    9.80    0.52
   4   2  11   10.22    0.52
  -4  -2  11    8.94    0.47
  -4  -2  11   10.37    0.47
  -4   2  11    9.39    0.50
  -4   2  11   10.08    0.52
  -4  -2 -11   10.77    0.50
  -4  -2 -11   10.14    1.01
   4  -2  11   10.12    0.53
   4   2  11    9.32    0.50
   4  -2  11    9.57    0.51
  -4  -2  12   29.56    1.81
  -4  -2  12   31.60    0.95
  -4   2  12   31.30    0.90
   4   2  12   31.22    0.93
  -4  -2  12   29.44    0.88
  -4  -2  12   31.15    0.87
  -4   2  12   31.30    0.95
   4  -2  12   30.77    0.95
  -4  -2 -12   32.48    1.87
  -4   2  12   30.27    0.92
   4  -2  12   31.28    0.94
  -4  -2  12   31.10    0.96
   4   2  12   30.61    0.93
  -4  -2 -12   29.69    0.83
   4   2  13    1.45    0.24
  -4  -2  13    0.83    0.34
  -4  -2 -13    0.48    0.24
  -4  -2  13    1.50    0.26
   4  -2  13    1.21    0.23
   4   2  13    1.92    0.27
   4   2  13    1.73    0.23
  -4  -2  13    1.56    0.23
  -4  -2  13    1.59    0.23
  -4  -2  13    1.49    0.23
  -4   2  13    1.53    0.25
  -4   2  13    1.56    0.25
  -4  -2  13    1.07    0.23
  -4  -2  13    1.21    0.25
   4  -2  13    1.25    0.23
  -4   2  13    1.22    0.20
  -4  -2  14   26.11    0.89
  -4  -2 -14   25.50    1.78
  -4  -2  14   26.60    0.96
   4   2  14   27.15    0.95
  -4   2  14   27.05    0.95
   4   2  14   27.46    0.89
  -4  -2  14   27.61    0.88
  -4   2  14   26.84    0.92
  -4  -2  14   26.71    1.86
   4  -2  14   27.78    0.87
  -4   2  14   27.18    0.86
   4  -2  14   27.30    0.94
  -4  -2  14   27.48    0.96
   4  -2  14   27.71    0.97
  -4  -2  15    9.24    1.14
  -4  -2  15   11.42    0.65
  -4  -2 -15   11.60    1.22
   4  -2  15   11.97    0.67
  -4  -2  15   11.60    0.66
  -4   2 -15    9.67    1.18
  -4   2  15   11.72    0.63
   4   2  15   11.22    0.60
  -4  -2  15   11.60    0.60
   4  -2  15   11.54    0.64
  -4   2  15   12.19    0.66
   4  -2  15   11.76    0.57
  -4  -2  15   11.31    0.60
   4  -2  15   11.23    0.62
   4   2  15   12.15    0.66
  -4  -2  16   91.52    1.68
   4  -2  16   90.98    1.82
   4   2  16   91.28    1.70
   4  -2  16   92.10    1.77
  -4   2  16   88.52    1.72
   4  -2  16   90.14    1.73
  -4  -2  16   91.24    1.67
   4  -2  16   93.06    1.83
  -4  -2  16   94.45    1.86
   4   2  16   91.26    1.81
  -4  -2  16   91.69    1.82
  -4  -2  17    6.72    0.47
  -4  -2  17    6.05    0.49
   4  -2  17    5.47    0.47
   4  -2  17    6.97    0.53
  -4  -2  17    5.78    0.44
   4   2  17    6.17    0.46
  -4  -2  17    5.89    0.49
   4   2  17    5.98    0.49
   4  -2  17    5.75    0.45
   4  -2  18   54.02    1.39
  -4  -2  18   51.23    1.35
   4  -2  18   50.86    1.26
  -4  -2  18   53.04    1.38
   4   2  18   55.83    1.41
   4   2  18   54.31    1.29
   4  -2  18   52.07    1.34
   4  -2  18   54.20    1.37
   4   2  18   53.13    1.37
   4   2  19    1.78    0.29
   4  -2  19    1.80    0.29
  -4  -2  19    1.88    0.30
   4  -2  19    2.11    0.31
   4  -2  19    1.82    0.29
   4  -2  19    2.02    0.26
   4   2  19    1.50    0.28
   4   2  19    2.11    0.27
   4  -2  19    1.92    0.28
   4  -2  20   11.35    0.60
   4  -2  20   11.97    0.61
  -4  -2  20   11.04    0.59
   4  -2  20   11.86    0.54
   4   2  20   10.59    0.58
   4   2  20   11.48    0.55
   4   2  20   11.28    0.60
   4  -2  20   11.33    0.59
   4  -2  21    0.38    0.15
   4  -2  21    0.27    0.14
   4   2  21    0.38    0.16
   4   2  21    0.39    0.13
  -4  -2  21    0.08    0.12
   4  -2  21    0.37    0.15
   4   2  21    0.15    0.13
   4  -2  22    0.20    0.09
   4  -2  22    0.19    0.11
   4   2  22    0.19    0.12
  -5  -2   0    0.10    0.17
  -5  -2  -1   46.52    1.59
  -5  -2   1   46.11    1.50
  -5   2   2  115.79    1.64
  -5  -2  -2  115.30    2.58
  -5  -2   2  114.89    2.34
  -5   2   3  220.93    2.58
  -5  -2   3  215.89    3.16
  -5  -2  -3  224.60    3.71
  -5   2   4   33.67    1.13
  -5  -2   4   34.01    1.51
  -5  -2   4   32.46    1.20
  -5  -2  -4   33.70    1.50
  -5   2   5   16.98    0.87
  -5  -2   5   15.70    1.07
  -5  -2  -5   16.17    1.09
  -5   2   6   89.20    2.16
  -5  -2   6   88.08    2.59
  -5  -2  -6   91.59    2.66
  -5   2   7  167.71    3.17
  -5  -2   7  167.18    3.68
   5  -2   7  164.18    1.87
  -5   2   7  168.69    1.91
  -5  -2  -7  163.11    3.68
  -5  -2  -7  167.95    1.87
  -5  -2   8   45.88    1.98
  -5  -2   8   44.01    0.97
   5  -2   8   43.43    1.01
  -5  -2  -8   41.84    1.93
  -5   2   8   42.66    0.99
  -5  -2  -8   43.33    0.98
  -5   2   8   43.88    1.73
  -5  -2   9   25.31    1.55
  -5  -2   9   25.41    0.77
  -5   2   9   26.02    0.80
   5   2   9   25.69    0.78
  -5  -2   9   25.82    0.74
  -5   2   9   25.43    0.78
  -5  -2  -9   26.21    1.61
   5  -2   9   26.11    0.82
   5   2   9   25.49    0.75
  -5  -2  -9   25.06    0.77
  -5   2   9   23.88    1.36
  -5   2  10    4.09    0.62
  -5  -2  10    4.56    0.67
   5   2  10    3.80    0.32
   5   2  10    3.34    0.30
  -5  -2  10    3.88    0.33
  -5  -2 -10    3.88    0.64
   5  -2  10    3.87    0.34
  -5   2  10    3.60    0.32
  -5  -2  10    3.85    0.31
  -5   2  10    3.60    0.32
  -5  -2 -10    3.91    0.32
   5   2  11    1.80    0.24
  -5  -2  11    2.14    0.50
  -5  -2 -11    1.76    0.50
  -5  -2 -11    2.35    0.26
  -5  -2  11    1.81    0.25
   5  -2  11    2.07    0.26
   5   2  11    1.95    0.25
  -5  -2  11    2.23    0.25
  -5   2  11    1.89    0.25
  -5   2  11    2.51    0.27
   5  -2  12   19.94    0.78
  -5  -2  12   20.75    1.59
   5   2  12   21.51    0.80
  -5  -2  12   20.24    0.78
  -5  -2  12   20.01    0.75
  -5   2  12   21.20    0.80
   5  -2  12   20.38    0.81
  -5  -2  12   20.50    0.80
  -5   2  12   19.68    0.75
  -5  -2 -12   21.48    1.62
  -5  -2  12   20.50    0.80
   5   2  12   18.76    0.74
  -5  -2 -12   20.23    0.73
  -5  -2  13   95.75    3.56
  -5  -2  13   98.82    1.75
  -5  -2  13  101.70    1.82
   5   2  13   96.32    1.74
  -5  -2  13  100.39    1.72
   5  -2  13   96.27    1.76
  -5   2  13   97.19    1.74
  -5  -2 -13   91.62    3.42
  -5  -2  13   98.82    1.70
   5  -2  13   98.11    1.81
  -5   2  13   98.08    1.68
  -5  -2  13   97.25    1.77
   5   2  13   99.42    1.74
  -5  -2 -13   98.96    1.62
  -5  -2  14   92.71    3.55
  -5  -2  14   88.54    1.75
   5  -2  14   91.39    1.77
   5   2  14   95.15    1.79
  -5  -2  14   90.36    1.65
  -5   2  14   93.11    1.74
   5   2  14   93.00    1.64
  -5  -2  14   87.51    1.65
  -5  -2 -14   88.87    3.44
  -5   2  14   94.85    1.67
  -5  -2  14   91.41    1.77
   5   2  14   90.19    1.72
  -5  -2 -14   91.46    1.56
   5  -2  14   93.62    1.82
  -5  -2  15  166.74    2.25
  -5  -2  15  168.14    2.43
   5   2  15  169.06    2.26
  -5  -2  15  162.58    2.40
  -5   2  15  168.36    2.38
   5  -2  15  163.45    2.38
   5  -2  15  165.78    2.46
   5  -2  15  164.85    2.40
   5   2  15  164.93    2.37
   5  -2  16   27.27    0.98
   5  -2  16   26.57    0.99
  -5  -2  16   27.58    1.01
   5  -2  16   26.25    0.98
  -5  -2  16   26.90    0.91
   5  -2  16   28.68    1.04
  -5  -2  16   27.30    1.00
   5   2  16   26.88    0.91
  -5   2  16   26.53    0.96
   5   2  16   27.03    0.98
   5  -2  17    2.35    0.33
  -5  -2  17    2.28    0.33
   5   2  17    2.42    0.33
  -5  -2  17    2.01    0.27
   5  -2  17    2.45    0.32
  -5   2  17    2.07    0.31
   5  -2  17    2.40    0.33
  -5  -2  17    2.23    0.33
   5   2  17    2.66    0.30
   5  -2  18    9.87    0.60
   5   2  18    9.10    0.57
   5  -2  18    9.45    0.60
  -5  -2  18    9.63    0.59
   5   2  18    9.30    0.53
   5   2  18    9.52    0.59
   5  -2  18    8.60    0.57
  -5  -2  18    9.63    0.60
   5  -2  18    9.95    0.58
   5  -2  19   38.36    1.10
  -5  -2  19   36.52    1.08
   5  -2  19   36.69    1.02
   5   2  19   37.67    1.10
   5   2  19   38.33    1.01
   5  -2  19   35.03    1.05
   5   2  19   36.28    1.06
   5  -2  19   36.36    1.09
   5  -2  20   13.67    0.63
  -5  -2  20   15.03    0.66
   5  -2  20   13.30    0.57
   5   2  20   13.14    0.55
   5  -2  20   13.89    0.63
   5   2  20   12.56    0.61
   5   2  20   13.38    0.62
   5  -2  20   13.69    0.63
   5  -2  21    8.24    0.45
   5   2  21    9.26    0.48
   5   2  21    8.41    0.40
   5  -2  21    8.76    0.46
   5   2  21    8.68    0.46
   5  -2  21    8.61    0.46
   5  -2  22    5.10    0.32
   5   2  22    5.25    0.34
   5  -2  22    5.59    0.33
  -6  -2   0    0.68    0.23
  -6  -2   1   41.68    1.53
  -6  -2  -1   39.98    1.57
  -6  -2  -2  104.32    2.62
  -6  -2   2  102.88    2.34
  -6  -2  -3    0.95    0.30
  -6  -2   3    0.90    0.24
  -6   2   4    1.94    0.28
  -6  -2   4    2.07    0.44
  -6  -2   4    2.21    0.33
  -6  -2  -4    2.46    0.49
  -6  -2  -4    2.61    0.24
  -6   2   5   47.38    1.53
  -6  -2   5   49.13    2.00
  -6  -2   5   46.94    0.97
  -6  -2  -5   46.43    1.94
  -6   2   5   44.97    1.01
  -6  -2  -5   47.48    1.01
  -6   2   6   38.59    1.48
  -6  -2   6   37.57    1.81
  -6  -2   6   38.72    0.88
  -6  -2   6   37.98    0.88
   6  -2   6   35.72    0.90
  -6   2   6   37.80    0.95
  -6  -2  -6   36.65    1.79
  -6  -2  -6   39.08    0.94
  -6   2   7    0.63    0.20
  -6  -2   7   -0.37    0.27
  -6  -2   7    0.26    0.11
  -6  -2   7    0.53    0.13
  -6  -2  -7    1.14    0.38
   6  -2   7    0.36    0.13
  -6   2   7    0.20    0.10
  -6  -2  -7    0.30    0.12
   6   2   8    0.11    0.08
  -6   2   8    0.44    0.18
  -6  -2   8    0.08    0.23
  -6  -2   8   -0.08    0.09
  -6  -2   8    0.14    0.09
  -6  -2  -8    0.12    0.22
  -6  -2   8    0.03    0.06
  -6   2   8    0.15    0.11
   6  -2   8    0.12    0.13
  -6  -2  -8    0.13    0.09
  -6   2   9    3.17    0.54
  -6  -2   9    4.10    0.70
  -6  -2   9    4.47    0.34
  -6  -2   9    3.53    0.31
  -6  -2   9    4.15    0.32
  -6   2   9    3.84    0.33
  -6  -2  -9    4.49    0.72
  -6  -2   9    3.90    0.30
  -6   2   9    4.19    0.36
   6  -2   9    3.81    0.35
   6   2   9    3.76    0.30
  -6  -2  -9    3.58    0.32
  -6   2  10    6.32    0.79
  -6  -2  10    7.08    0.88
  -6  -2  10    7.28    0.45
  -6  -2  10    6.68    0.43
   6  -2  10    6.88    0.40
  -6  -2 -10    7.17    0.94
   6   2  10    6.50    0.44
  -6  -2  10    7.24    0.43
  -6   2  10    6.89    0.46
   6  -2  10    6.59    0.46
  -6   2  10    6.75    0.45
   6   2  10    6.90    0.43
  -6  -2 -10    6.43    0.43
  -6  -2  11   11.01    1.21
  -6   2  11   10.35    1.04
  -6  -2  11   10.57    0.56
  -6  -2  11   11.24    0.57
   6   2  11   10.79    0.58
  -6   2  11   10.51    0.57
  -6  -2  11   11.47    0.56
  -6   2  11   10.81    0.57
  -6  -2 -11    9.39    1.11
   6  -2  11   10.76    0.61
   6  -2  11   11.21    0.52
   6   2  11   10.78    0.55
  -6  -2 -11   10.54    0.55
   6   2  12    0.98    0.20
   6  -2  12    0.53    0.20
  -6  -2  12    0.10    0.31
   6   2  12    0.89    0.22
  -6  -2  12    0.56    0.18
   6  -2  12    0.81    0.17
  -6  -2 -12    0.79    0.43
  -6  -2  12    1.03    0.20
   6  -2  12    0.95    0.24
  -6   2  12    0.73    0.19
  -6  -2  12    1.10    0.25
  -6   2  12    0.92    0.20
  -6  -2  12    1.05    0.22
  -6  -2 -12    0.89    0.20
   6  -2  13    3.74    0.33
  -6  -2  13    3.41    0.72
  -6  -2 -13    4.14    0.37
   6  -2  13    4.44    0.41
  -6  -2  13    4.12    0.38
  -6  -2  13    3.75    0.36
   6   2  13    4.56    0.42
  -6  -2  13    3.70    0.36
  -6  -2 -13    3.59    0.75
  -6   2  13    4.36    0.40
   6  -2  13    4.12    0.42
  -6   2  13    4.29    0.39
  -6  -2  13    3.51    0.38
   6   2  13    4.09    0.37
  -6   2 -13    3.37    0.74
   6  -2  14    8.39    0.57
  -6  -2  14    8.63    0.55
  -6  -2  14    8.49    0.52
  -6  -2  14    8.53    0.57
  -6  -2  14    8.37    0.53
  -6   2  14    7.85    0.54
   6   2  14    8.16    0.50
   6  -2  14    8.78    0.59
  -6   2  14    8.40    0.52
   6   2  14    8.63    0.54
  -6  -2 -14    8.58    0.51
   6   2  14    8.94    0.58
   6  -2  15    6.04    0.48
   6  -2  15    6.13    0.50
   6  -2  15    6.38    0.51
  -6  -2  15    5.98    0.47
  -6  -2  15    5.65    0.43
   6   2  15    6.48    0.51
   6  -2  15    6.15    0.51
   6   2  15    6.41    0.44
  -6  -2  15    6.59    0.51
  -6   2  15    6.17    0.44
  -6   2  15    5.46    0.46
   6   2  15    5.61    0.45
  -6  -2 -15    6.51    0.44
   6  -2  16   20.14    0.84
  -6  -2  16   21.10    0.86
  -6  -2  16   20.07    0.77
  -6  -2  16   20.02    0.86
  -6   2  16   20.28    0.85
   6   2  16   19.74    0.77
   6  -2  16   20.73    0.87
   6  -2  16   21.30    0.90
   6  -2  16   20.57    0.87
   6   2  16   20.44    0.84
   6   2  17    2.27    0.31
   6  -2  17    2.58    0.31
  -6   2  17    2.07    0.29
   6   2  17    2.22    0.28
  -6  -2  17    2.79    0.33
  -6  -2  17    2.29    0.32
   6  -2  17    2.19    0.30
   6  -2  18    8.34    0.53
   6   2  18    8.57    0.48
  -6  -2  18    8.52    0.53
  -6  -2  18    9.05    0.55
   6   2  18    8.41    0.52
   6  -2  18    8.98    0.55
   6  -2  18    9.24    0.57
   6  -2  19    0.87    0.23
   6  -2  19    0.66    0.18
   6  -2  19    0.59    0.17
  -6  -2  19    0.63    0.18
  -6  -2  19    0.40    0.19
   6   2  19    0.54    0.14
   6  -2  19    0.85    0.21
   6   2  19    1.30    0.30
   6   2  19    0.73    0.19
   6  -2  20   13.74    0.59
   6  -2  20   15.21    0.63
   6   2  20   13.86    0.59
   6  -2  20   14.53    0.62
   6  -2  21    1.42    0.20
   6   2  21    1.71    0.21
  -7  -2   0   42.55    1.69
  -7   2   0   40.35    0.93
  -7  -2   0   42.92    0.99
  -7  -2   1   14.09    0.57
  -7  -2   1   13.49    0.54
  -7  -2   1   14.44    0.97
  -7  -2  -1   12.70    0.55
  -7   2   1   13.61    0.56
  -7  -2  -1   14.07    1.00
  -7  -2  -1   13.47    0.53
  -7  -2  -2    1.25    0.34
  -7  -2   2    1.04    0.28
  -7  -2   2    1.12    0.17
  -7   2   2    1.12    0.18
  -7  -2   2    1.12    0.17
  -7  -2  -2    0.90    0.15
  -7  -2   3    9.25    0.91
  -7  -2   3    9.97    0.75
  -7  -2  -3   10.16    0.92
  -7  -2   3   10.76    0.49
  -7   2   3   10.15    0.50
  -7  -2   3   10.15    0.50
  -7  -2  -3   10.12    0.49
  -7  -2   4    2.00    0.45
  -7  -2   4    2.30    0.24
  -7  -2  -4    2.41    0.47
  -7   2   4    2.41    0.26
  -7  -2   4    2.28    0.24
  -7  -2  -4    2.30    0.25
  -7  -2   5   26.97    1.60
  -7   2   5   27.86    0.86
  -7  -2   5   27.78    0.76
  -7  -2   5   28.07    0.81
  -7  -2   5   27.08    0.81
  -7  -2  -5   28.42    1.61
  -7  -2  -5   28.67    0.84
  -7  -2   6   57.48    2.39
  -7  -2  -6   60.94    2.43
  -7  -2   6   58.69    1.14
  -7  -2   6   58.01    1.16
  -7   2   6   58.09    1.26
  -7  -2   6   58.47    1.18
  -7  -2  -6   57.59    1.22
  -7  -2   7   30.11    1.78
  -7  -2   7   29.06    0.82
  -7  -2   7   29.05    0.83
  -7  -2   7   30.55    0.81
  -7  -2   7   30.28    0.85
  -7  -2  -7   31.34    1.82
  -7   2   7   30.90    0.95
   7  -2   7   30.02    0.91
  -7  -2  -7   30.86    0.92
  -7  -2   8    5.41    0.80
  -7  -2   8    6.37    0.40
  -7  -2   8    6.31    0.40
  -7  -2  -8    6.31    0.84
  -7  -2   8    6.50    0.39
   7  -2   8    6.34    0.44
  -7  -2   8    6.34    0.40
  -7   2   8    6.35    0.45
  -7  -2  -8    6.19    0.42
  -7  -2   9    0.04    0.20
  -7  -2   9    0.66    0.17
  -7  -2  -9    0.51    0.33
  -7  -2   9    0.95    0.18
  -7  -2   9    0.62    0.14
   7  -2   9    0.24    0.14
  -7   2   9    0.49    0.17
  -7  -2  -9    0.33    0.15
  -7  -2  10   10.34    1.12
  -7  -2  10    8.96    0.50
   7   2  10    9.59    0.55
  -7   2  10    9.63    0.56
  -7  -2 -10    8.49    1.04
  -7  -2  10    9.11    0.50
  -7   2  10    8.03    0.51
   7  -2  10    8.81    0.55
   7   2  10    8.50    0.47
   7  -2  10    9.41    0.48
  -7  -2 -10    9.13    0.53
  -7  -2  11   88.63    3.43
  -7  -2  11   85.72    1.56
  -7   2 -11   89.27    3.54
  -7  -2  11   86.57    1.59
  -7  -2  11   87.53    1.56
   7  -2  11   80.41    1.67
  -7   2  11   85.31    1.65
   7   2  11   83.37    1.63
  -7   2  11   83.49    1.66
   7  -2  11   86.18    1.48
  -7  -2 -11   77.99    3.27
   7   2  11   86.98    1.54
  -7  -2 -11   83.51    1.61
  -7  -2  12   46.34    2.56
  -7  -2  12   45.56    1.18
  -7  -2  12   44.71    1.23
  -7  -2  12   44.43    1.15
  -7   2 -12   47.83    2.67
   7   2  12   43.76    1.21
   7   2  12   43.17    1.13
   7  -2  12   44.82    1.09
  -7  -2  12   42.94    1.14
  -7   2  12   44.18    1.22
  -7   2  12   44.21    1.22
   7  -2  12   45.30    1.29
  -7  -2 -12   40.45    2.40
   7  -2  12   45.99    1.26
  -7  -2 -12   44.63    1.19
  -7   2  13    7.24    0.50
   7  -2  13    8.03    0.56
  -7  -2  13    6.99    0.48
   7   2  13    7.30    0.53
   7  -2  13    6.96    0.45
  -7  -2  13    7.45    0.49
  -7   2  13    7.35    0.53
  -7  -2  13    7.83    0.54
   7   2  13    7.05    0.48
  -7  -2 -13    6.56    0.47
  -7  -2 -14    4.30    0.39
   7   2  14    5.13    0.46
  -7  -2  14    5.10    0.42
  -7   2  14    4.97    0.45
  -7  -2  14    4.36    0.39
  -7  -2  14    4.62    0.43
  -7   2  14    4.60    0.40
  -7  -2  14    4.82    0.40
   7  -2  14    5.47    0.49
   7  -2  14    4.47    0.45
   7   2  14    5.18    0.42
  -7  -2  15   22.01    0.80
  -7  -2  15   22.33    0.90
   7  -2  15   20.11    0.82
  -7   2  15   21.36    0.81
  -7  -2  15   20.43    0.82
   7   2  15   21.73    0.89
   7  -2  15   21.04    0.88
  -7   2  15   22.71    0.90
   7   2  15   22.86    0.80
   7   2  15   22.72    0.86
  -7  -2 -15   21.35    0.80
   7  -2  15   22.24    0.91
   7   2  16    1.08    0.22
   7  -2  16    0.20    0.19
   7  -2  16    0.42    0.17
  -7   2  16    0.37    0.19
   7  -2  16    0.45    0.22
  -7  -2  16    0.42    0.20
   7   2  16    0.47    0.14
  -7  -2  16    0.35    0.17
  -7  -2 -16    0.56    0.16
   7  -2  17   11.68    0.63
  -7  -2  17   12.81    0.62
   7   2  17   11.97    0.60
   7  -2  17   12.93    0.63
  -7   2  17   12.36    0.64
  -7  -2  17   12.20    0.64
   7   2  17   12.33    0.57
   7  -2  18   11.86    0.58
  -7  -2  18   11.85    0.60
  -7  -2  18   10.97    0.55
   7  -2  18   12.45    0.62
  -7   2  18   12.89    0.62
   7   2  18   11.99    0.58
   7  -2  18   12.56    0.64
   7  -2  19    1.17    0.22
   7  -2  19    0.97    0.21
   7  -2  19    1.03    0.18
  -7  -2  19    1.27    0.21
   7   2  19    1.03    0.21
   7  -2  19    0.83    0.18
   7   2  19    0.92    0.18
   7  -2  20    0.76    0.16
   7  -2  20    1.01    0.16
   7   2  20    0.92    0.16
   7  -2  20    1.37    0.20
   7   2  20    0.84    0.17
  -8   2   0   11.59    0.55
  -8  -2   0   10.92    0.92
  -8  -2   0   11.23    0.56
  -8   2   1    9.22    0.50
  -8  -2   1    9.86    0.51
  -8  -2  -1    9.97    0.49
  -8  -2  -1   10.23    0.92
  -8  -2   1    8.70    0.79
  -8   2  -1    9.57    0.49
  -8  -2   1    9.55    0.52
  -8  -2   2   13.31    1.14
  -8  -2  -2   12.92    0.58
  -8  -2   2   12.39    0.57
  -8  -2  -2   12.79    1.06
  -8  -2   2   12.23    0.58
  -8   2  -2   13.15    0.56
  -8   2   2   12.65    0.60
  -8   2  -2   11.93    0.93
  -8  -2   3    4.19    0.69
  -8   2  -3    3.60    0.29
  -8  -2  -3    3.35    0.58
  -8  -2   3    3.47    0.32
  -8   2   3    3.65    0.33
  -8  -2   3    3.79    0.33
  -8  -2  -3    3.63    0.33
  -8  -2   4   -0.02    0.19
  -8  -2   4    0.24    0.12
  -8  -2  -4    0.28    0.14
  -8  -2  -4    0.00    0.17
  -8  -2   4    0.06    0.09
  -8   2   4    0.22    0.15
  -8  -2   5    8.49    0.97
  -8  -2   5    8.74    0.44
  -8  -2   5    8.81    0.50
  -8  -2   5    8.79    0.50
  -8  -2  -5    9.53    1.00
  -8   2   5    8.74    0.52
  -8  -2  -5    8.68    0.51
  -8  -2   6    4.52    0.75
  -8   2   6    5.54    0.43
  -8  -2   6    5.31    0.36
  -8  -2  -6    4.09    0.70
  -8  -2   6    5.31    0.39
  -8  -2   6    4.96    0.37
  -8  -2  -6    5.01    0.40
  -8  -2   7    5.84    0.40
  -8  -2   7    4.83    0.75
  -8  -2   7    6.21    0.39
  -8  -2  -7    5.57    0.81
  -8  -2   7    6.64    0.40
  -8  -2   7    6.32    0.43
  -8   2   7    5.96    0.45
  -8  -2  -7    6.12    0.44
  -8  -2   8   62.56    2.77
  -8   2  -8   67.12    2.88
  -8  -2   8   66.54    1.30
  -8  -2   8   66.36    1.29
  -8  -2   8   67.78    1.37
  -8   2   8   66.03    1.48
  -8  -2   8   65.49    1.32
  -8  -2  -8   66.13    1.43
  -8  -2   9    6.40    0.93
  -8  -2   9    6.03    0.41
  -8  -2  -9    6.80    0.97
  -8   2  -9    4.98    0.83
  -8  -2   9    6.30    0.42
  -8  -2   9    6.77    0.44
  -8   2   9    6.64    0.49
  -8  -2   9    6.36    0.42
  -8  -2  -9    6.72    0.47
  -8  -2  10    3.60    0.69
  -8  -2  10    3.71    0.34
  -8  -2  10    3.91    0.32
  -8   2  10    3.98    0.40
  -8  -2  10    3.87    0.34
  -8   2 -10    3.63    0.78
  -8   2  10    4.13    0.40
   8  -2  10    3.82    0.33
  -8  -2 -10    3.86    0.39
  -8  -2  11   22.66    1.79
  -8   2  11   21.76    0.88
  -8  -2  11   21.14    0.80
  -8  -2 -11   22.29    1.81
  -8  -2  11   22.88    0.81
  -8   2 -11   20.85    1.76
   8  -2  11   22.80    0.79
  -8   2  11   21.97    0.87
   8   2  11   21.65    0.87
  -8  -2 -11   21.57    0.86
   8   2  12    1.52    0.23
   8  -2  12    1.71    0.24
  -8  -2  12    1.66    0.25
   8   2  12    1.38    0.28
   8  -2  12    1.49    0.28
  -8   2  12    1.32    0.26
  -8  -2  12    1.58    0.25
  -8   2  12    1.66    0.29
  -8  -2  12    1.61    0.29
  -8  -2 -12    1.76    0.29
   8  -2  13    3.25    0.39
   8  -2  13    3.34    0.40
   8   2  13    3.58    0.39
  -8  -2  13    4.18    0.38
  -8   2  13    3.56    0.39
  -8   2  13    3.80    0.38
  -8  -2  13    3.74    0.40
   8   2  13    3.86    0.34
  -8  -2 -13    3.11    0.35
   8  -2  14   12.71    0.63
  -8   2  14   12.34    0.67
   8  -2  14   12.66    0.69
  -8   2  14   12.41    0.64
  -8  -2  14   11.73    0.62
   8   2  14   11.35    0.65
  -8  -2  14   12.59    0.61
  -8  -2  14   12.15    0.67
   8  -2  14   13.26    0.72
   8   2  14   12.53    0.61
  -8  -2 -14   12.48    0.65
   8  -2  15    4.89    0.40
   8   2  15    4.10    0.41
  -8  -2  15    4.30    0.36
   8  -2  15    5.25    0.46
  -8   2  15    4.65    0.43
  -8  -2  15    4.73    0.43
  -8   2  15    5.10    0.40
   8   2  15    5.00    0.39
  -8  -2 -15    4.94    0.40
   8  -2  15    4.35    0.43
   8  -2  16    7.77    0.47
   8  -2  16    7.25    0.51
   8  -2  16    7.63    0.52
  -8   2  16    6.86    0.50
  -8  -2  16    7.94    0.52
   8   2  16    8.57    0.49
  -8  -2 -16    6.80    0.44
   8  -2  17    9.00    0.48
  -8   2  17    9.07    0.53
  -8  -2  17    9.25    0.53
   8  -2  17    9.35    0.55
   8   2  17    8.69    0.48
   8  -2  18    7.14    0.40
   8   2  18    7.17    0.41
  -8   2  18    7.61    0.46
  -8  -2  18    7.02    0.44
   8  -2  18    8.44    0.50
   8  -2  18    7.73    0.47
   8  -2  19    1.58    0.22
   8  -2  19    1.87    0.23
   8  -2  19    1.75    0.23
   8   2  19    1.74    0.23
   8   2  19    1.61    0.19
  -8   2 -19    1.72    0.21
   8  -2  20    4.31    0.30
   8   2  20    3.47    0.28
   8  -2  20    3.81    0.28
  -9  -2   0   36.28    1.02
  -9  -2   0   35.53    1.06
  -9   2   0   34.61    1.00
  -9  -2   1   98.99    3.25
  -9  -2  -1   96.63    2.92
  -9  -2   1   97.17    1.66
  -9  -2   1   98.78    1.74
  -9   2  -1   93.24    1.62
  -9   2   1   97.71    1.70
  -9  -2  -2    2.38    0.29
  -9  -2  -2    2.93    0.54
  -9  -2   2    3.02    0.61
  -9  -2   2    2.42    0.30
  -9  -2   2    2.71    0.31
  -9   2  -2    2.63    0.27
  -9   2   2    2.58    0.31
  -9  -2  -3    2.26    0.46
  -9  -2   3    1.65    0.43
  -9  -2   3    1.62    0.25
  -9   2   3    1.63    0.26
  -9  -2   3    1.49    0.23
  -9   2  -3    1.92    0.24
  -9  -2  -3    1.79    0.25
  -9  -2   4    2.73    0.58
  -9  -2   4    2.03    0.27
  -9  -2  -4    0.96    0.33
  -9   2  -4    1.61    0.42
  -9  -2   4    1.87    0.27
  -9   2   4    2.22    0.30
  -9  -2  -4    1.82    0.26
  -9  -2   5   13.32    1.31
  -9   2  -5   14.32    1.24
  -9  -2   5   14.62    0.67
  -9  -2  -5   13.86    1.26
  -9  -2   5   14.46    0.68
  -9   2   5   14.89    0.72
  -9  -2  -5   15.22    0.69
  -9  -2   6    5.21    0.83
  -9  -2  -6    6.65    0.93
  -9  -2   6    6.57    0.45
  -9  -2   6    7.36    0.49
  -9   2   6    6.85    0.50
  -9   2  -6    7.25    0.92
  -9  -2  -6    7.71    0.51
  -9  -2   7    6.86    0.46
  -9  -2   7    6.36    0.89
  -9  -2  -7    6.48    0.92
  -9   2  -7    5.64    0.89
  -9  -2   7    7.01    0.43
  -9   2   7    6.27    0.49
  -9  -2   7    6.48    0.46
  -9  -2  -7    6.04    0.41
  -9  -2  -7    6.58    0.48
  -9  -2   8    0.29    0.24
  -9  -2   8    0.18    0.12
  -9   2  -8    0.62    0.29
  -9  -2   8    0.25    0.12
  -9   2   8    0.30    0.18
  -9  -2   8    0.16    0.13
  -9  -2  -8    0.28    0.19
  -9  -2  -8    0.04    0.09
  -9  -2  -9    7.11    0.98
  -9  -2   9    5.63    0.88
  -9  -2   9    6.61    0.44
  -9  -2   9    6.92    0.47
  -9  -2   9    7.09    0.45
  -9  -2  -9    7.65    0.53
  -9   2  -9    5.44    0.89
  -9   2   9    6.19    0.50
  -9  -2  10   47.72    1.13
   9  -2  10   50.37    1.18
  -9  -2  10   48.60    1.18
  -9   2  10   48.37    1.31
  -9   2  10   49.41    1.35
  -9  -2 -10   46.28    1.28
   9  -2  11   25.68    0.96
  -9   2  11   26.39    0.99
  -9  -2  11   24.34    0.85
   9  -2  11   24.86    0.95
  -9   2  11   25.42    0.96
   9  -2  11   25.15    0.84
   9   2  11   23.82    0.93
  -9  -2 -11   24.73    0.94
   9   2  12   43.94    1.25
   9  -2  12   43.16    1.24
  -9  -2  12   45.31    1.16
  -9   2  12   46.13    1.28
  -9   2  12   43.05    1.25
   9  -2  12   44.06    1.27
  -9  -2  12   45.17    1.25
   9  -2  12   44.79    1.11
  -9  -2 -12   44.36    1.24
  -9   2  13    8.56    0.57
   9  -2  13    8.14    0.57
   9   2  13    8.23    0.56
  -9   2  13    8.16    0.54
   9  -2  13    8.57    0.57
  -9  -2  13    8.61    0.51
  -9  -2  13    7.53    0.53
  -9  -2 -13    8.77    0.55
   9  -2  14    1.49    0.27
   9  -2  14    1.25    0.26
   9   2  14    1.48    0.28
  -9  -2  14    1.87    0.26
  -9   2  14    1.41    0.27
  -9  -2  14    1.00    0.23
  -9   2  14    1.39    0.24
  -9  -2 -14    1.61    0.25
   9   2  15    0.48    0.19
   9  -2  15    0.65    0.20
  -9   2  15    0.54    0.20
   9  -2  15    0.55    0.21
  -9  -2  15    0.61    0.21
  -9   2  15    0.62    0.18
  -9  -2 -15    0.30    0.15
   9  -2  16    2.17    0.29
  -9   2  16    2.52    0.30
   9  -2  16    2.74    0.32
  -9  -2  16    2.54    0.29
   9  -2  17    4.55    0.37
  -9   2  17    4.23    0.35
  -9  -2  17    4.11    0.34
   9  -2  17    4.01    0.34
   9  -2  18    4.88    0.35
  -9  -2  18    4.93    0.34
  -9   2 -18    4.82    0.34
   9  -2  18    4.59    0.33
   9  -2  19    4.92    0.32
   9   2  19    5.06    0.33
 -10  -2   0    2.42    0.31
 -10   2   0    2.28    0.29
 -10  -2   1   15.52    1.38
 -10  -2   1   14.57    0.69
 -10  -2  -1   14.61    0.69
 -10   2  -1   15.22    0.69
 -10   2   1   14.71    0.71
 -10  -2   2   52.74    2.58
 -10  -2  -2   51.22    1.27
 -10  -2   2   54.68    1.33
 -10  -2   2   52.71    1.35
 -10   2  -2   52.19    1.26
 -10   2   2   52.06    1.33
 -10  -2   3    3.49    0.68
 -10  -2   3    3.57    0.37
 -10  -2  -3    3.06    0.33
 -10  -2   3    3.88    0.40
 -10   2  -3    3.72    0.34
 -10  -2  -3    3.17    0.34
 -10   2   3    3.05    0.36
 -10  -2  -4    1.70    0.26
 -10  -2  -4    1.29    0.40
 -10  -2   4    1.50    0.26
 -10  -2   4    1.36    0.46
 -10  -2   4    1.67    0.28
 -10   2   4    1.83    0.30
 -10  -2  -4    1.27    0.25
 -10  -2   5    4.99    0.82
 -10  -2  -5    5.85    0.87
 -10  -2   5    6.44    0.47
 -10  -2  -5    6.45    0.46
 -10  -2   5    6.34    0.49
 -10  -2  -5    5.85    0.46
 -10   2   5    6.00    0.49
 -10  -2   6    1.43    0.25
 -10  -2  -6    1.28    0.23
 -10  -2   6    1.45    0.26
 -10   2   6    1.54    0.30
 -10  -2  -6    1.28    0.26
 -10  -2   7    0.13    0.22
 -10  -2  -7    0.19    0.35
 -10  -2  -7    0.45    0.15
 -10  -2   7    0.45    0.17
 -10  -2   7    0.25    0.15
 -10   2   7    0.49    0.21
 -10  -2  -7    0.52    0.22
 -10  -2   8    3.90    0.37
 -10  -2  -8    4.19    0.36
 -10  -2   8    4.47    0.36
 -10  -2   8    4.16    0.39
 -10   2   8    4.46    0.45
  10  -2   8    3.77    0.37
 -10  -2  -8    3.69    0.39
  10  -2   9   16.90    0.76
 -10  -2   9   16.25    0.69
 -10   2   9   16.71    0.81
 -10  -2   9   16.85    0.69
 -10   2   9   17.11    0.80
 -10  -2   9   16.56    0.73
 -10  -2  -9   17.40    0.81
 -10  -2  10   17.07    0.70
 -10  -2  10   16.64    0.68
 -10   2  10   16.50    0.80
 -10   2  10   16.70    0.79
  10  -2  10   16.64    0.76
  10  -2  10   17.08    0.69
  10   2  10   16.68    0.78
 -10  -2  10   16.83    0.72
 -10  -2 -10   16.26    0.78
  10  -2  11   12.16    0.65
 -10   2  11   12.15    0.68
 -10  -2  11   13.03    0.61
  10  -2  11   12.39    0.59
 -10   2  11   14.28    0.73
  10   2  11   12.54    0.68
  10  -2  11   12.04    0.66
 -10  -2 -11   12.91    0.69
  10  -2  12    1.13    0.25
  10   2  12    1.22    0.27
  10  -2  12    1.28    0.25
 -10  -2  12    1.80    0.24
 -10   2  12    1.42    0.29
 -10  -2  12    1.49    0.26
 -10   2  12    1.26    0.25
 -10  -2 -12    1.05    0.23
 -10   2  13   12.85    0.66
  10  -2  13   11.12    0.61
 -10  -2  13   12.86    0.59
 -10   2  13   11.74    0.65
  10   2  13   12.07    0.64
 -10  -2  13   11.67    0.62
  10  -2  13   10.74    0.60
 -10  -2 -13   12.44    0.64
  10  -2  14   25.35    0.89
 -10  -2  14   26.07    0.81
  10   2  14   25.47    0.89
 -10   2  14   24.41    0.88
 -10   2  14   24.85    0.85
 -10  -2  14   23.92    0.84
  10  -2  14   23.77    0.86
 -10  -2 -14   24.84    0.86
  10  -2  15    1.49    0.24
  10  -2  15    1.90    0.26
 -10   2  15    1.41    0.21
  10   2  15    1.62    0.25
 -10  -2  15    1.43    0.22
 -10   2  15    1.67    0.24
 -10  -2  16    3.81    0.32
  10  -2  16    3.74    0.33
 -10   2  16    3.87    0.34
 -10   2 -16    3.72    0.33
  10  -2  16    3.67    0.30
  10  -2  17   10.95    0.51
 -10   2 -17   10.05    0.48
 -10   2  17   11.13    0.51
 -10  -2  17   10.23    0.46
  10  -2  17   11.16    0.48
  10   2  18    0.63    0.14
  10  -2  18    0.67    0.14
 -11  -2   0  255.55    2.95
 -11  -2   0  251.36    5.72
 -11   2   0  247.81    2.90
 -11  -2   1   63.53    2.89
 -11  -2  -1   65.54    2.91
 -11  -2  -1   67.86    1.53
 -11  -2   1   67.06    1.53
 -11   2  -1   62.70    1.44
 -11   2   1   65.11    1.53
 -11  -2   2   61.01    2.85
 -11  -2  -2   66.81    2.92
 -11  -2   2   65.02    1.50
 -11  -2  -2   65.54    1.49
 -11   2  -2   63.64    1.43
 -11   2   2   64.87    1.53
 -11   2   3    9.59    0.61
 -11  -2   3   10.60    0.62
 -11  -2  -3    8.94    0.57
 -11   2  -3   10.60    0.58
 -11  -2   4    2.36    0.33
 -11  -2  -4    2.46    0.32
 -11  -2   4    2.96    0.36
 -11   2   4    2.57    0.35
 -11  -2   5    5.05    0.44
 -11  -2  -5    5.17    0.43
 -11  -2   5    4.82    0.44
 -11   2   5    4.71    0.46
 -11  -2   6   13.12    0.66
 -11  -2  -6   13.10    0.65
 -11  -2   6   13.26    0.70
 -11   2   6   12.66    0.73
 -11  -2  -6   12.36    0.67
  11  -2   7   21.44    0.79
 -11  -2   7   21.63    0.83
 -11  -2  -7   21.51    0.81
 -11  -2   7   20.92    0.86
 -11   2   7   20.62    0.91
 -11  -2  -7   21.24    0.88
 -11  -2   8    6.38    0.45
 -11   2   8    7.19    0.56
  11  -2   8    7.43    0.48
 -11  -2  -8    8.27    0.50
 -11  -2  -8    7.71    0.55
 -11  -2   9    4.84    0.38
  11  -2   9    5.01    0.38
 -11   2   9    5.75    0.48
 -11   2   9    4.59    0.45
  11  -2   9    5.07    0.41
 -11  -2  -9    5.86    0.48
  11  -2  10   28.28    0.94
 -11   2  10   28.84    1.01
  11  -2  10   28.91    0.87
  11   2  10   30.20    1.02
 -11   2  10   29.92    1.05
 -11  -2 -10   29.17    1.01
  11  -2  10   30.52    1.00
  11   2  11   23.90    0.89
 -11   2  11   24.41    0.91
 -11   2  11   25.86    0.95
 -11  -2  11   23.26    0.85
  11  -2  11   23.35    0.84
  11  -2  11   23.53    0.87
 -11  -2 -11   24.08    0.90
 -11   2  12    3.97    0.38
  11  -2  12    4.02    0.37
 -11   2  12    4.05    0.39
 -11  -2  12    4.04    0.36
  11   2  12    3.64    0.36
  11  -2  12    4.18    0.38
  11  -2  13    2.26    0.28
  11  -2  13    2.36    0.28
  11   2  13    2.27    0.29
 -11   2  13    1.95    0.27
 -11  -2  13    2.49    0.28
 -11   2  13    1.98    0.26
  11  -2  14    3.03    0.30
  11  -2  14    3.09    0.30
 -11   2  14    3.43    0.33
 -11  -2  14    2.98    0.29
 -11   2  14    2.60    0.27
  11  -2  14    3.10    0.27
 -11   2 -14    2.94    0.30
  11   2  14    3.13    0.32
  11  -2  15    2.37    0.22
  11  -2  15    2.22    0.25
  11   2  15    2.22    0.26
 -11   2  15    2.37    0.26
  11  -2  15    2.17    0.25
 -11  -2  15    2.05    0.23
 -11   2  15    2.14    0.22
 -11   2 -15    2.54    0.27
 -11   2  16    0.24    0.12
 -11   2 -16    0.10    0.10
 -12  -2   0    2.28    0.33
 -12   2   0    1.95    0.29
 -12  -2   1   33.67    1.11
 -12  -2  -1   30.88    1.05
 -12   2  -1   29.90    1.01
 -12   2   1   30.49    1.05
 -12   2  -2   19.42    0.80
 -12  -2   2   20.54    0.88
 -12  -2  -2   20.97    0.87
 -12   2   2   17.76    0.82
 -12  -2  -3   29.86    1.01
 -12   2  -3   32.37    0.99
 -12   2   3   30.18    1.07
 -12  -2   3   30.56    1.04
 -12  -2  -4    7.03    0.50
 -12   2   4    8.25    0.58
 -12  -2   4    7.13    0.52
 -12   2  -4    6.25    0.43
 -12  -2  -5    7.05    0.49
 -12  -2   5    7.54    0.52
 -12   2   5    7.54    0.57
 -12   2  -5    8.24    0.51
 -12  -2  -6   11.69    0.61
 -12   2   6   11.90    0.69
 -12  -2   6   11.13    0.61
 -12   2  -6   11.31    0.60
 -12   2   7   18.39    0.84
 -12  -2  -7   15.89    0.69
 -12  -2   7   15.93    0.70
 -12   2  -7   16.60    0.73
 -12  -2   8    2.38    0.28
 -12  -2  -8    2.45    0.28
 -12   2   8    2.63    0.34
 -12   2   8    2.52    0.34
 -12   2  -8    2.59    0.31
 -12  -2   9    3.73    0.33
  12  -2   9    3.78    0.33
  12  -2   9    3.81    0.35
 -12   2   9    4.12    0.40
 -12   2   9    4.27    0.41
 -12   2  -9    4.08    0.38
  12  -2  10   15.09    0.66
  12  -2  10   15.48    0.63
  12   2  10   15.07    0.69
 -12   2  10   15.53    0.71
 -12   2  10   14.77    0.71
 -12   2 -10   15.12    0.68
  12  -2  11   14.87    0.63
  12  -2  11   14.96    0.62
  12   2  11   15.59    0.68
 -12  -2  11   16.20    0.66
 -12   2  11   15.37    0.69
 -12   2  11   16.19    0.70
 -12   2 -11   15.56    0.68
  12  -2  12    7.90    0.44
  12  -2  12    8.46    0.47
 -12   2  12    8.90    0.51
  12   2  12    8.92    0.50
 -12   2  12    8.78    0.50
 -12  -2  12    8.67    0.47
 -12   2 -12    9.44    0.52
 -12  -2  13   31.61    0.82
  12  -2  13   30.68    0.82
 -12   2  13   32.84    0.88
  12  -2  13   32.06    0.86
  12   2  13   33.58    0.91
 -12   2  13   33.67    0.92
 -12   2 -13   32.15    0.90
  12  -2  14    6.69    0.37
  12   2  14    7.08    0.40
 -12   2  14    7.18    0.41
 -12   2  14    6.66    0.37
 -12  -2  14    7.09    0.36
 -12   2 -14    7.06    0.40
 -12   2  15    0.28    0.11
 -12   2 -15    0.49    0.14
 -13  -2   0    0.41    0.19
 -13   2   0    0.40    0.17
 -13  -2  -1    5.65    0.46
 -13  -2   1    5.79    0.47
 -13   2  -1    5.12    0.42
 -13   2   1    5.58    0.45
 -13   2   2   63.80    1.48
 -13  -2   2   62.56    1.43
 -13  -2  -2   65.57    1.47
 -13   2  -2   62.17    1.36
 -13  -2   3    8.13    0.53
 -13  -2  -3    8.16    0.53
 -13   2  -3    9.00    0.51
 -13   2   3    8.89    0.58
 -13   2   4   20.46    0.85
 -13  -2   4   20.42    0.81
 -13  -2  -4   20.82    0.81
 -13  -2   5   59.67    1.34
 -13  -2  -5   56.42    1.29
 -13   2   5   58.19    1.42
 -13  -2  -6    8.73    0.51
 -13   2   6    9.65    0.59
 -13  -2   6    9.95    0.54
 -13   2  -6    9.17    0.49
  13  -2   7    7.91    0.46
 -13  -2   7    8.42    0.48
 -13  -2  -7    8.29    0.47
 -13   2   7    8.99    0.54
 -13   2   7    8.49    0.55
 -13   2  -7    7.79    0.46
 -13  -2   8    5.76    0.38
 -13   2   8    6.04    0.44
  13  -2   8    5.56    0.39
 -13  -2  -8    5.67    0.37
 -13   2   8    6.11    0.46
 -13   2  -8    5.61    0.40
  13  -2   9   15.71    0.61
 -13   2   9   15.95    0.68
 -13   2   9   16.01    0.70
  13   2   9   15.58    0.66
 -13  -2   9   15.02    0.57
 -13   2  -9   14.45    0.62
  13   2  10   14.77    0.62
  13  -2  10   13.93    0.56
 -13   2  10   14.73    0.62
 -13   2  10   14.34    0.63
 -13  -2  10   12.89    0.54
 -13   2 -10   13.62    0.59
  13   2  11    1.69    0.22
 -13   2  11    1.83    0.24
  13  -2  11    1.71    0.20
 -13  -2  11    1.92    0.21
 -13   2  11    1.63    0.22
 -13   2 -11    1.55    0.21
  13   2  12    0.60    0.15
 -13   2  12    0.77    0.16
 -13   2  12    0.49    0.13
  13  -2  12    0.40    0.11
 -13   2 -12    0.71    0.16
 -13   2  13    0.53    0.13
  13   2  13    0.49    0.12
 -14  -2   0    0.61    0.20
 -14   2   0    0.18    0.12
 -14  -2   1    2.31    0.29
 -14  -2  -1    2.04    0.28
 -14   2  -1    2.16    0.25
 -14   2   1    2.44    0.29
 -14  -2  -2    6.69    0.45
 -14  -2   2    7.84    0.49
 -14   2   2    7.10    0.47
 -14  -2   3   10.01    0.53
 -14  -2  -3    9.30    0.52
 -14   2   3   10.32    0.56
 -14   2   4    1.96    0.23
 -14  -2   4    1.97    0.25
 -14  -2  -4    2.25    0.27
 -14   2   4    2.18    0.28
 -14   2   5   35.29    1.01
 -14  -2   5   34.59    0.93
 -14  -2  -5   33.61    0.91
 -14  -2   6   13.31    0.56
 -14  -2  -6   14.03    0.57
 -14   2   6   15.22    0.64
 -14   2   6   14.85    0.65
 -14  -2  -7   12.01    0.50
 -14   2   7   11.69    0.57
 -14   2   7   13.28    0.58
 -14  -2   7   12.19    0.51
 -14  -2   8    0.37    0.11
  14   2   8    0.73    0.16
 -14   2   8    0.45    0.15
 -14   2   8    0.47    0.16
 -14  -2   8    0.38    0.11
 -14   2  -8    0.36    0.11
  14   2   9    0.24    0.12
 -14   2   9    0.36    0.14
 -14   2   9    0.36    0.13
 -14   2  -9    0.14    0.08
 -14   2  10    0.71    0.14
  14   2  10    0.65    0.14
 -14   2  10    1.02    0.16
 -15  -2   0    3.37    0.29
 -15  -2   1    4.22    0.32
 -15  -2  -1    3.77    0.31
 -15   2   1    4.14    0.31
 -15  -2   2    3.45    0.29
 -15  -2  -2    3.27    0.28
 -15   2   2    3.23    0.27
 -15   2   2    3.30    0.29
 -15   2   3    3.81    0.27
 -15  -2  -3    3.51    0.29
 -15   2   3    3.44    0.29
 -15  -2   3    3.53    0.29
 -15  -2  -4    0.39    0.12
 -15  -2   4    0.60    0.14
 -15   2   4    0.38    0.12
 -15   2   4    0.21    0.12
 -15  -2   5    2.35    0.22
 -15  -2  -5    1.97    0.20
 -15   2   5    2.21    0.23
 -15   2   5    2.34    0.24
  15   2   6    5.58    0.33
 -15   2   6    5.48    0.33
 -15   2   6    4.77    0.32
   0  -3   0    0.14    0.17
   0  -3   1    9.36    0.68
   0  -3  -1    7.96    0.62
   0  -3  -2   -0.02    0.16
   0  -3   3   55.16    1.26
   0  -3  -3   56.51    1.64
   0  -3   4   -0.01    0.08
   0  -3  -4    0.01    0.16
   0  -3   5  114.71    2.02
   0  -3  -5  121.49    2.50
   0  -3   6    0.09    0.10
   0  -3  -6    0.28    0.17
   0  -3   7    7.45    0.59
   0  -3  -7    6.71    0.63
   0  -3   8   -0.04    0.11
   0  -3  -8    0.15    0.15
   0   3   8    0.20    0.10
   0  -3   9   30.85    1.35
   0  -3   9   32.31    0.86
   0  -3   9   31.79    0.85
   0  -3   9   30.57    0.80
   0   3   9   32.16    0.85
   0  -3  -9   33.60    1.45
   0  -3   9   31.42    0.83
   0  -3  10    0.07    0.11
   0  -3  10    0.08    0.09
   0  -3  10    0.01    0.08
   0  -3  10    0.13    0.10
   0  -3  10   -0.01    0.10
   0   3  10    0.06    0.07
   0  -3  10    0.03    0.08
   0  -3 -10    0.06    0.12
   0   3  10    0.11    0.10
   0  -3  11   10.97    0.91
   0  -3 -11   11.66    0.90
   0  -3  11   10.64    0.54
   0  -3  11   10.65    0.54
   0  -3  11   11.35    0.54
   0   3  11   11.16    0.50
   0   3  11   10.66    0.51
   0  -3  11   10.52    0.51
   0   3  11   12.17    0.58
   0  -3  12    0.03    0.15
   0  -3  12   -0.06    0.12
   0  -3  12   -0.06    0.12
   0  -3  12   -0.26    0.14
   0   3  12    0.12    0.09
   0  -3  12   -0.13    0.09
   0   3  12    0.00    0.10
   0  -3  12   -0.06    0.11
   0   3  12    0.15    0.12
   0  -3  13   11.60    0.61
   0  -3  13   11.98    0.62
   0   3  13   11.87    0.57
   0  -3  13   11.32    0.54
   0   3  13   12.09    0.60
   0  -3  13   10.77    0.57
   0   3  13   11.41    0.60
   0  -3  14    0.11    0.14
   0  -3  14    0.15    0.20
   0   3  14    0.07    0.13
   0  -3  14    0.57    0.18
   0   3  14    0.03    0.12
   0   3  14    0.05    0.16
   0  -3  15   17.46    0.73
   0   3  15   17.47    0.73
   0   3  15   17.43    0.77
   0   3  15   17.80    0.79
   0  -3  16    0.11    0.17
   0   3  16   -0.07    0.14
   0  -3  16   -0.06    0.11
   0   3  16    0.02    0.18
   0  -3  17  144.10    2.25
   0   3  17  145.19    2.15
   0  -3  17  145.26    2.11
   0   3  17  144.06    2.22
   0  -3  17  144.05    2.32
   0  -3  17  147.25    2.06
   0  -3  18    0.11    0.19
   0  -3  18    0.05    0.15
   0   3  18    0.08    0.15
   0  -3  18    0.08    0.12
   0   3  18   -0.07    0.17
   0  -3  19   15.11    0.71
   0  -3  19   15.23    0.73
   0   3  19   15.17    0.71
   0  -3  19   15.44    0.71
   0  -3  19   16.11    0.68
   0  -3  20   -0.02    0.11
   0  -3  20    0.15    0.14
   0  -3  20    0.10    0.15
   0   3  20    0.05    0.15
   0  -3  20    0.02    0.12
   0  -3  21    2.72    0.28
   0  -3  21    2.61    0.25
   0   3  21    2.56    0.28
   0  -3  21    2.57    0.27
   0  -3  21    2.72    0.28
   0  -3  22   -0.16    0.11
  -1  -3   0    0.43    0.20
   1  -3  -1    7.89    0.62
  -1  -3   1    8.94    0.69
  -1  -3  -1    7.94    0.65
   1  -3   2   12.12    0.46
  -1  -3   2   13.83    0.85
   1  -3  -2   13.19    0.77
  -1  -3  -2   12.54    0.80
   1  -3   3   42.51    0.89
  -1  -3   3   39.73    1.23
   1  -3  -3   42.27    1.37
  -1  -3  -3   43.55    1.51
   1  -3   4   63.55    1.18
  -1  -3   4   63.13    1.61
   1  -3  -4   70.27    1.77
  -1  -3  -4   69.66    1.93
   1  -3   5   29.85    0.90
  -1  -3   5   29.41    1.15
   1  -3  -5   29.64    1.18
  -1  -3  -5   32.20    1.34
   1  -3   6   40.15    1.14
  -1  -3   6   40.03    1.39
   1  -3  -6   39.69    1.39
  -1  -3  -6   42.97    1.60
   1  -3   7   64.33    1.56
  -1  -3   7   64.66    1.86
   1  -3  -7   67.64    1.84
  -1  -3  -7   63.70    2.00
   1  -3   8   31.40    1.19
  -1  -3   8   29.82    1.33
  -1  -3   8   30.25    0.80
   1  -3  -8   29.91    1.25
   1  -3   8   30.78    0.80
  -1  -3  -8   30.02    1.41
   1   3   8   30.71    0.79
   1  -3   8   31.33    0.81
   1  -3   9    8.92    0.69
  -1  -3   9    7.99    0.75
  -1  -3   9    8.70    0.46
   1  -3   9    8.95    0.46
   1  -3   9    9.41    0.44
  -1  -3   9    9.25    0.46
   1  -3  -9    9.01    0.71
  -1  -3   9    8.80    0.46
   1  -3   9    8.16    0.44
  -1  -3  -9    8.78    0.79
  -1  -3   9    8.18    0.42
   1   3   9    9.41    0.47
   1  -3   9    8.16    0.44
  -1  -3   9    8.85    0.43
   1  -3  10    2.42    0.39
  -1  -3 -10    2.61    0.47
  -1  -3  10    2.47    0.46
  -1  -3  10    2.71    0.27
   1  -3  10    2.38    0.25
   1  -3  10    2.68    0.25
  -1  -3  10    2.44    0.25
  -1   3  10    2.52    0.23
  -1  -3  10    2.63    0.26
  -1  -3  10    2.35    0.26
   1  -3  10    2.53    0.27
  -1   3  10    2.61    0.25
   1  -3  10    2.38    0.24
   1   3  10    3.19    0.29
   1  -3  10    2.37    0.22
  -1  -3  10    2.92    0.27
  -1  -3 -11    3.98    0.59
  -1  -3  11    3.97    0.58
  -1  -3  11    4.25    0.35
   1  -3  11    3.96    0.33
  -1  -3  11    4.24    0.35
   1  -3  11    3.63    0.31
   1  -3  11    3.86    0.29
  -1  -3  11    3.88    0.34
  -1   3  11    4.00    0.31
   1   3  11    4.36    0.31
  -1   3  11    3.16    0.29
  -1  -3  11    4.15    0.34
  -1   3  11    3.47    0.32
   1   3  11    4.15    0.35
   1  -3  11    4.09    0.35
  -1  -3  12    9.24    0.93
  -1  -3  12    9.14    0.53
   1  -3  12    9.05    0.52
  -1  -3  12    8.04    0.49
  -1   3  12    8.58    0.47
   1  -3  12    8.56    0.45
   1  -3  12    8.92    0.52
   1   3  12    9.90    0.48
  -1  -3  12    8.75    0.51
  -1  -3 -12    9.64    0.92
  -1   3  12    9.08    0.50
   1   3  12    8.19    0.48
   1  -3  12    8.88    0.49
  -1  -3  12    8.80    0.50
  -1   3  12    9.22    0.49
  -1   3  12    9.06    0.52
   1   3  12    8.62    0.51
  -1  -3  13    3.14    0.55
  -1  -3  13    3.52    0.36
   1  -3  13    3.36    0.34
  -1  -3  13    3.76    0.36
  -1   3  13    3.21    0.31
   1   3  13    3.51    0.31
  -1  -3  13    3.58    0.31
  -1   3  13    3.71    0.32
  -1   3  13    3.40    0.33
   1   3  13    3.27    0.33
   1  -3  13    3.05    0.31
  -1  -3  13    3.30    0.34
   1  -3  13    3.53    0.31
   1   3  13    3.32    0.34
  -1  -3  14    1.03    0.35
   1  -3  14    1.63    0.24
  -1   3  14    2.00    0.27
   1   3  14    2.24    0.26
  -1  -3  14    1.98    0.25
  -1   3  14    1.74    0.26
   1   3  14    1.88    0.27
   1  -3  14    1.54    0.23
  -1  -3  14    1.37    0.26
  -1  -3  14    1.94    0.28
  -1   3  14    1.63    0.22
   1   3  14    1.65    0.27
  -1  -3  15    0.89    0.22
   1  -3  15    0.78    0.19
  -1  -3  15    0.67    0.21
   1   3  15    1.20    0.22
  -1  -3  15    1.15    0.21
  -1   3  15    1.08    0.23
   1   3  15    0.71    0.20
  -1   3  15    0.82    0.20
  -1  -3  15    1.13    0.24
   1   3  15    0.90    0.23
  -1  -3  16    4.76    0.42
  -1   3  16    4.36    0.40
   1  -3  16    3.91    0.38
  -1   3  16    4.35    0.41
   1   3  16    4.80    0.43
  -1  -3  16    4.57    0.43
  -1  -3  16    4.11    0.36
   1   3  16    4.13    0.42
   1   3  16    4.75    0.40
  -1  -3  17    9.13    0.56
   1  -3  17    8.60    0.58
   1  -3  17    9.21    0.55
   1  -3  17    8.83    0.58
  -1  -3  17    9.29    0.63
   1   3  17    8.58    0.52
  -1  -3  17    8.58    0.51
  -1   3  17    8.46    0.56
   1   3  17    8.66    0.57
   1   3  17    8.80    0.59
  -1  -3  18    9.93    0.58
   1  -3  18    9.83    0.61
  -1  -3  18    9.93    0.62
   1  -3  18   10.51    0.62
  -1   3  18    9.67    0.59
  -1  -3  18    9.34    0.53
   1  -3  18   10.06    0.57
   1   3  18    9.83    0.55
   1  -3  18    9.61    0.59
   1   3  18    9.96    0.60
   1  -3  18    9.55    0.55
   1  -3  19    0.85    0.18
  -1  -3  19    0.66    0.19
   1  -3  19    0.98    0.24
   1  -3  19    0.85    0.21
  -1  -3  19    0.64    0.22
   1   3  19    0.84    0.19
  -1  -3  19    0.78    0.17
   1  -3  19    0.71    0.18
  -1   3  19    0.91    0.23
   1   3  19    0.57    0.19
   1  -3  19    0.94    0.23
  -1  -3  20    6.58    0.44
   1  -3  20    5.89    0.44
   1  -3  20    6.81    0.46
  -1  -3  20    7.51    0.49
  -1  -3  20    6.32    0.40
   1  -3  20    6.47    0.42
  -1   3  20    7.09    0.47
   1   3  20    7.00    0.47
   1  -3  20    6.42    0.44
  -1  -3  20    6.51    0.43
   1  -3  20    6.53    0.40
   1  -3  21    5.22    0.38
   1   3  21    4.76    0.36
   1  -3  21    5.06    0.36
  -1  -3  21    4.80    0.37
   1  -3  21    4.88    0.34
   1  -3  21    4.53    0.35
  -1  -3  21    4.82    0.34
  -1  -3  22    2.64    0.26
   1   3  22    2.73    0.26
   1  -3  22    2.15    0.21
   1  -3  22    2.47    0.23
  -2  -3   0    0.79    0.26
  -2  -3   1   26.28    1.19
  -2  -3  -1   25.04    1.17
  -2  -3   2    9.07    0.71
  -2  -3  -2    8.68    0.70
   2  -3  -3   46.28    1.41
  -2  -3   3   49.43    1.65
  -2  -3  -3   50.60    1.69
  -2  -3  -4    4.49    0.54
  -2  -3   4    4.95    0.51
   2  -3  -4    4.54    0.45
  -2  -3   5  138.78    2.69
   2  -3  -5  129.32    2.32
  -2  -3  -5  136.12    2.89
  -2  -3  -6    3.35    0.49
  -2  -3   6    4.14    0.50
   2  -3  -6    3.67    0.40
  -2  -3   7  179.50    3.32
   2  -3  -7  185.51    2.78
  -2  -3  -7  175.61    3.51
  -2  -3   8   89.36    2.46
  -2  -3   8   91.19    1.40
  -2  -3   8   91.29    1.38
   2  -3   8   93.11    1.40
  -2  -3  -8   95.42    2.65
   2   3   8   89.21    1.35
   2  -3   8   92.42    1.43
  -2  -3   9    3.13    0.51
   2   3   9    3.15    0.26
  -2  -3   9    3.45    0.29
  -2  -3  -9    3.78    0.59
   2  -3   9    3.30    0.28
  -2  -3   9    3.32    0.29
   2  -3   9    3.47    0.29
  -2   3   9    3.26    0.26
  -2  -3   9    3.74    0.29
   2  -3   9    3.21    0.29
   2   3   9    3.66    0.30
  -2  -3   9    3.22    0.26
  -2  -3  10   12.86    1.04
  -2  -3  10   13.22    0.59
   2  -3  10   12.68    0.56
  -2  -3  10   12.81    0.58
  -2   3  10   13.44    0.58
   2  -3  10   13.69    0.55
  -2  -3  10   14.33    0.61
  -2   3  10   13.46    0.55
  -2  -3 -10   12.74    1.04
  -2   3  10   13.97    0.56
  -2  -3  10   12.61    0.56
   2   3  10   13.18    0.58
  -2  -3  10   13.28    0.54
  -2  -3  11    2.43    0.49
   2  -3  11    3.02    0.30
  -2  -3 -11    3.34    0.56
  -2  -3  11    2.75    0.29
  -2  -3  11    2.60    0.25
  -2  -3  11    2.68    0.30
  -2  -3  11    2.82    0.29
  -2  -3  11    2.82    0.30
  -2   3  11    2.75    0.27
  -2   3  11    3.37    0.30
   2  -3  11    2.50    0.26
  -2   3  11    2.67    0.27
   2   3  11    2.97    0.30
   2   3  12    0.83    0.19
  -2  -3  12    0.42    0.21
   2  -3  12    1.10    0.19
  -2  -3  12    0.82    0.19
   2  -3  12    0.56    0.17
  -2  -3  12    0.66    0.20
  -2  -3  12    0.59    0.18
  -2   3  12    0.48    0.14
  -2   3  12    0.70    0.15
  -2   3  12    0.67    0.17
  -2  -3  12    0.83    0.19
  -2   3  12    0.89    0.18
   2   3  13    2.59    0.31
  -2  -3  13    2.48    0.51
  -2  -3 -13    1.87    0.44
  -2  -3  13    3.23    0.34
   2  -3  13    3.10    0.32
  -2  -3  13    2.35    0.29
  -2  -3  13    3.21    0.34
   2  -3  13    2.45    0.28
  -2   3  13    3.01    0.32
   2   3  13    3.05    0.28
  -2   3  13    2.92    0.31
  -2   3  13    2.83    0.28
  -2   3  13    3.04    0.31
  -2  -3  13    3.07    0.33
  -2  -3  14   19.65    1.51
  -2  -3  14   19.67    0.81
  -2  -3  14   22.05    0.82
   2  -3  14   20.57    0.77
  -2  -3  14   20.77    0.84
  -2   3  14   20.05    0.74
   2   3  14   19.82    0.73
  -2   3  14   20.34    0.81
   2   3  14   19.01    0.78
  -2   3  14   21.52    0.79
   2   3  14   20.34    0.83
  -2  -3  15   76.20    1.55
   2  -3  15   73.74    1.49
   2   3  15   76.80    1.47
  -2  -3  15   75.23    1.44
  -2   3  15   74.75    1.57
   2   3  15   76.83    1.59
  -2  -3  15   74.61    1.60
  -2   3  15   78.36    1.49
  -2  -3  15   75.10    1.60
   2   3  15   77.69    1.64
  -2  -3  16    9.35    0.56
   2   3  16    9.79    0.61
  -2  -3  16    9.47    0.59
  -2  -3  16    8.82    0.61
   2   3  16    9.09    0.52
  -2  -3  16    9.29    0.53
  -2   3  16    9.95    0.60
   2   3  16    9.33    0.59
  -2  -3  16    9.24    0.59
   2  -3  16    9.65    0.56
  -2  -3  17    1.88    0.27
   2  -3  17    2.28    0.34
  -2  -3  17    2.31    0.33
  -2  -3  17    2.08    0.34
   2  -3  17    2.29    0.31
   2   3  17    2.09    0.27
  -2  -3  17    2.32    0.27
   2  -3  17    2.42    0.30
  -2   3  17    2.32    0.32
   2   3  17    2.32    0.33
   2  -3  17    2.80    0.37
   2   3  17    2.56    0.36
  -2  -3  18    9.26    0.54
   2  -3  18   10.24    0.62
  -2  -3  18   10.37    0.64
   2  -3  18    9.89    0.58
   2   3  18   10.39    0.55
  -2  -3  18    9.19    0.51
   2  -3  18   10.21    0.58
  -2   3  18   10.32    0.61
   2   3  18    9.75    0.59
   2  -3  18    9.85    0.61
  -2  -3  19    9.64    0.53
   2  -3  19   10.04    0.60
   2  -3  19   10.10    0.56
  -2  -3  19   10.01    0.60
   2   3  19   10.34    0.53
   2  -3  19    9.60    0.54
  -2   3  19   10.10    0.58
   2   3  19    9.43    0.57
   2  -3  19    9.79    0.58
   2  -3  19   10.31    0.56
  -2  -3  20   45.44    1.07
   2  -3  20   47.39    1.20
   2  -3  20   46.36    1.10
  -2  -3  20   49.06    1.22
   2   3  20   46.92    1.16
   2  -3  20   46.17    1.15
  -2  -3  20   46.74    1.10
   2  -3  20   46.16    1.09
   2  -3  20   46.46    1.09
   2  -3  21    2.02    0.22
  -2  -3  21    2.33    0.27
   2  -3  21    2.30    0.27
   2  -3  21    2.39    0.26
   2  -3  21    1.81    0.22
   2   3  21    2.41    0.27
  -2  -3  21    2.27    0.24
   2  -3  21    2.21    0.23
   2  -3  22    2.40    0.24
  -2  -3  22    2.72    0.26
   2   3  22    2.46    0.24
  -3  -3   0   15.32    0.95
  -3  -3  -1   60.65    1.90
  -3  -3   1   60.97    1.86
  -3  -3  -2   24.65    1.24
  -3  -3   2   28.66    1.27
  -3  -3   3   64.31    1.93
  -3  -3  -3   66.35    2.05
  -3  -3   4  295.79    4.14
  -3  -3   4  290.61    4.09
  -3  -3   5  289.11    4.23
  -3  -3  -5  308.71    4.58
  -3  -3   6   17.14    1.07
  -3  -3  -6   17.14    1.13
  -3  -3   7   28.06    1.41
  -3  -3   7   26.64    0.75
  -3  -3  -7   28.33    1.49
  -3   3   7   29.34    0.79
   3  -3   7   28.88    0.79
  -3  -3   8   99.16    2.76
  -3  -3   8  101.56    1.49
  -3  -3   8   99.97    1.50
  -3  -3   8  100.44    1.41
   3   3   8   93.98    1.37
  -3  -3  -8  100.26    2.88
  -3   3   8   99.11    1.50
   3   3   8   96.96    1.41
  -3  -3   9   48.89    2.02
  -3  -3   9   50.17    1.11
   3  -3   9   47.28    1.02
  -3  -3   9   48.61    1.10
  -3  -3   9   47.39    0.99
   3   3   9   47.93    1.02
  -3   3   9   48.61    0.98
  -3  -3  -9   47.23    2.04
  -3   3   9   48.23    1.01
  -3   3   9   48.31    1.08
   3   3   9   48.42    1.05
  -3  -3  10   11.94    1.06
  -3  -3  10   11.29    0.56
   3  -3  10   10.62    0.51
  -3  -3  10   11.24    0.55
  -3  -3  10   10.64    0.48
  -3  -3  10   10.84    0.55
  -3   3  10   11.11    0.52
   3   3  10   10.86    0.52
  -3   3  10   11.68    0.51
  -3  -3 -10   10.59    1.01
  -3   3  10   10.95    0.54
   3   3  10   11.56    0.54
  -3  -3  11   13.32    1.17
  -3  -3  11   14.33    0.65
   3  -3  11   14.83    0.63
  -3  -3  11   13.88    0.64
   3  -3  11   14.92    0.63
   3   3  11   13.28    0.59
  -3   3  11   14.84    0.60
  -3   3  11   13.87    0.61
  -3  -3 -11   13.74    1.18
  -3  -3  11   13.97    0.63
  -3   3  11   15.19    0.65
   3   3  11   14.03    0.63
  -3  -3  12   25.98    1.69
  -3  -3  12   26.30    0.90
   3  -3  12   25.32    0.85
  -3  -3  12   26.49    0.89
  -3  -3  12   26.77    0.91
   3  -3  12   24.35    0.82
  -3   3  12   26.07    0.81
  -3  -3 -12   26.56    1.69
  -3   3  12   26.73    0.87
  -3  -3  12   26.35    0.89
  -3   3  12   26.06    0.87
   3   3  12   26.41    0.88
  -3  -3  13   45.34    2.29
   3  -3  13   46.65    1.17
  -3  -3  13   46.22    1.11
  -3  -3  13   46.12    1.23
  -3  -3  13   50.49    1.26
  -3   3  13   48.17    1.14
  -3  -3 -13   46.86    2.30
  -3   3  13   48.41    1.21
  -3  -3  13   46.15    1.22
  -3   3  13   47.33    1.18
   3   3  13   47.45    1.23
   3  -3  13   47.05    1.17
  -3  -3  14   16.98    1.47
  -3  -3  14   16.33    0.68
  -3  -3  14   17.64    0.78
  -3  -3  14   17.00    0.78
   3  -3  14   16.61    0.72
  -3  -3  14   17.31    0.76
  -3   3  14   15.82    0.68
  -3  -3 -14   15.33    1.35
  -3   3  14   18.17    0.75
  -3   3  14   17.15    0.75
   3   3  14   16.23    0.75
  -3  -3  15   10.26    0.55
   3  -3  15   10.04    0.57
  -3  -3  15    9.84    0.60
  -3   3  15    9.95    0.55
   3   3  15    9.92    0.52
  -3  -3  15   10.17    0.62
   3  -3  15   10.01    0.62
  -3   3  15   10.38    0.56
   3   3  15   10.25    0.61
  -3   3  15    9.52    0.58
  -3  -3  16   33.53    1.00
  -3  -3  16   34.71    1.17
   3  -3  16   35.55    1.10
  -3  -3  16   33.67    1.09
   3   3  16   35.85    1.01
   3  -3  16   34.38    1.13
  -3   3  16   33.60    1.08
   3   3  16   34.95    1.10
  -3  -3  16   34.44    1.12
   3   3  16   34.49    1.11
  -3  -3  17   48.28    1.18
   3   3  17   49.48    1.17
   3  -3  17   48.16    1.35
  -3  -3  17   46.95    1.35
   3  -3  17   47.87    1.25
   3  -3  17   49.15    1.23
   3  -3  17   49.80    1.28
   3   3  17   48.49    1.30
  -3  -3  17   49.38    1.32
   3  -3  17   49.35    1.34
   3   3  17   49.41    1.32
  -3  -3  17   47.94    1.26
   3  -3  18   34.16    1.09
   3  -3  18   33.63    1.10
   3  -3  18   33.31    1.02
   3  -3  18   32.86    0.96
  -3  -3  18   33.76    1.11
   3  -3  18   33.77    1.01
   3   3  18   35.28    0.97
   3   3  18   33.75    1.07
  -3  -3  18   34.88    1.09
   3   3  18   33.95    1.08
   3  -3  19   17.83    0.78
   3  -3  19   17.26    0.68
  -3  -3  19   17.47    0.77
   3  -3  19   18.27    0.74
   3   3  19   17.65    0.75
   3  -3  19   17.33    0.75
   3  -3  19   17.47    0.73
   3  -3  20   18.93    0.75
  -3  -3  20   18.40    0.75
   3  -3  20   17.53    0.68
   3   3  20   17.17    0.70
   3  -3  20   17.47    0.71
   3  -3  20   17.55    0.69
   3  -3  21    6.64    0.42
  -3  -3  21    6.25    0.41
   3  -3  21    5.80    0.37
   3   3  21    6.40    0.41
   3  -3  21    6.20    0.40
   3  -3  21    5.74    0.36
   3  -3  22    6.53    0.38
  -3  -3  22    6.01    0.36
   3   3  22    6.01    0.36
  -4  -3   0    0.94    0.30
  -4  -3   1   49.96    1.76
  -4  -3  -1   49.65    1.80
  -4  -3   2  105.19    2.52
  -4  -3  -2  104.56    2.65
  -4  -3   3   88.71    2.32
  -4  -3  -3   89.08    2.48
  -4  -3   4   71.33    2.20
  -4  -3   4   70.43    2.08
  -4  -3  -4   66.55    2.20
  -4  -3   5    5.23    0.65
  -4  -3  -5    5.54    0.68
  -4  -3   6    2.15    0.44
  -4  -3   6    3.38    0.27
  -4  -3  -6    3.25    0.54
  -4   3   6    3.14    0.27
   4  -3   6    3.44    0.28
  -4  -3   7  362.44    5.43
  -4  -3   7  370.74    2.76
  -4  -3   7  362.75    2.73
  -4  -3   7  364.38    2.84
   4   3   7  357.72    2.61
  -4  -3  -7  368.11    5.64
  -4   3   7  364.33    2.90
  -4  -3  -7  365.04    2.71
  -4  -3   8   46.49    2.02
  -4  -3   8   44.84    0.98
  -4  -3   8   47.03    1.04
  -4  -3   8   46.21    1.06
   4   3   8   47.19    1.00
  -4  -3  -8   48.53    1.01
  -4  -3   8   45.78    0.96
  -4   3   8   45.61    0.97
  -4  -3  -8   45.18    2.04
  -4   3   8   47.42    1.09
   4   3   8   47.59    1.00
  -4  -3   9   59.59    2.36
  -4  -3   9   60.46    1.16
  -4  -3   9   59.88    1.23
   4  -3   9   63.05    1.17
  -4  -3   9   61.33    1.26
   4   3   9   60.42    1.18
  -4  -3   9   60.20    1.12
  -4   3   9   60.83    1.16
  -4  -3  -9   61.45    2.46
  -4   3   9   61.78    1.27
   4   3   9   61.28    1.19
  -4  -3  -9   59.57    1.15
   4   3  10  119.91    1.76
  -4  -3  10  123.67    3.53
  -4  -3  10  126.24    1.84
   4  -3  10  121.63    1.69
  -4  -3  10  124.95    1.86
  -4  -3  10  125.05    1.70
  -4   3  10  124.86    1.73
  -4  -3 -10  125.43    3.62
  -4   3  10  123.05    1.84
   4   3  10  124.41    1.79
  -4  -3 -10  124.96    1.68
  -4  -3  11   13.96    1.23
  -4  -3  11   14.31    0.66
   4  -3  11   13.62    0.59
  -4  -3  11   14.06    0.66
  -4  -3  11   14.50    0.58
   4   3  11   14.22    0.63
   4  -3  11   14.57    0.67
  -4   3  11   14.36    0.62
  -4  -3 -11   14.28    1.28
  -4  -3  11   14.27    0.65
  -4   3  11   14.25    0.65
   4   3  11   13.19    0.61
  -4  -3 -11   14.23    0.58
  -4  -3  12    4.18    0.71
   4  -3  12    3.80    0.33
   4  -3  12    3.95    0.36
  -4  -3  12    3.50    0.36
  -4  -3 -12    2.25    0.53
   4   3  12    3.06    0.32
  -4  -3  12    3.82    0.36
   4  -3  12    3.76    0.37
  -4   3  12    3.56    0.34
  -4  -3  12    3.07    0.33
   4   3  12    3.14    0.32
  -4   3  12    3.56    0.33
  -4  -3  13   13.29    1.30
   4  -3  13   15.35    0.66
  -4  -3  13   14.51    0.71
   4  -3  13   15.31    0.70
  -4  -3  13   14.88    0.71
  -4  -3 -13   13.11    1.28
  -4   3  13   15.49    0.68
  -4  -3  13   14.72    0.71
   4  -3  13   14.97    0.73
  -4   3  13   13.94    0.66
   4   3  13   14.49    0.69
  -4  -3  14  104.56    3.69
  -4  -3  14  103.75    1.91
   4  -3  14  104.19    1.84
  -4  -3  14  104.86    1.86
  -4   3  14  105.15    1.81
  -4   3  14  104.58    1.78
  -4  -3 -14  100.38    3.56
  -4  -3  14  104.33    1.90
   4  -3  14  105.89    1.94
   4   3  14  102.58    1.84
  -4  -3  15   14.18    0.75
  -4  -3  15   12.67    0.67
  -4   3  15   12.57    0.63
  -4  -3  15   13.34    0.71
   4  -3  15   12.35    0.70
  -4   3  15   13.36    0.65
   4   3  15   12.19    0.66
   4  -3  15   12.65    0.66
  -4  -3  16    4.36    0.44
   4  -3  16    3.94    0.36
   4  -3  16    4.66    0.41
  -4  -3  16    4.44    0.41
  -4   3  16    4.50    0.39
  -4  -3  16    4.23    0.43
   4  -3  16    4.45    0.44
   4   3  16    4.83    0.44
   4  -3  17   26.59    1.00
  -4  -3  17   28.09    1.02
   4  -3  17   25.62    0.91
   4  -3  17   25.94    0.93
   4   3  17   26.93    0.96
  -4  -3  17   27.53    0.99
   4  -3  17   27.06    1.00
   4   3  17   27.53    0.97
  -4  -3  17   27.66    0.95
   4  -3  18   21.45    0.87
  -4  -3  18   20.13    0.84
   4   3  18   19.16    0.80
   4  -3  18   20.20    0.84
  -4  -3  18   20.71    0.84
   4  -3  18   19.60    0.76
   4   3  18   19.71    0.81
   4  -3  18   19.72    0.79
   4  -3  19    3.99    0.38
  -4  -3  19    3.87    0.37
   4  -3  19    3.89    0.35
   4   3  19    4.08    0.38
   4  -3  19    4.17    0.39
   4  -3  19    3.56    0.31
   4  -3  19    4.16    0.37
   4  -3  20   49.15    1.17
  -4  -3  20   48.82    1.16
   4  -3  20   46.45    1.08
   4   3  20   49.16    1.13
   4  -3  20   46.12    1.12
   4  -3  20   45.23    1.08
   4  -3  21    8.04    0.44
  -4  -3  21    7.32    0.42
   4   3  21    7.36    0.42
   4  -3  21    7.45    0.40
   4  -3  21    7.14    0.40
  -5  -3   0   16.73    1.09
  -5  -3   1   38.01    1.61
  -5  -3  -1   38.80    1.67
  -5  -3   2    4.86    0.57
  -5  -3  -2    5.95    0.68
  -5  -3   3   27.45    1.35
  -5  -3   3   26.20    0.72
  -5  -3  -3   27.70    1.47
  -5  -3   4   58.70    2.14
  -5  -3   4   60.21    1.99
  -5  -3  -4   61.93    2.24
  -5   3   4   58.01    1.12
  -5  -3   4   62.22    1.12
  -5  -3   5   64.52    2.30
  -5  -3   5   63.67    1.15
  -5  -3  -5   67.07    2.39
  -5  -3   5   60.46    1.09
  -5   3   5   64.63    1.22
  -5  -3  -5   63.85    1.17
  -5  -3   6    0.02    0.08
  -5  -3   6   -0.01    0.20
  -5  -3   6    0.13    0.09
  -5  -3  -6    0.07    0.16
   5  -3   6    0.13    0.09
  -5   3   6    0.13    0.11
  -5  -3  -6    0.26    0.11
  -5  -3   7   47.81    2.11
  -5  -3   7   47.85    1.01
  -5  -3   7   51.17    1.11
  -5  -3   7   48.38    1.04
  -5  -3  -7   52.60    2.25
  -5  -3   7   49.41    1.00
   5  -3   7   47.38    1.06
  -5   3   7   50.30    1.14
  -5  -3  -7   47.13    1.06
  -5  -3   8   58.78    2.40
  -5  -3   8   62.03    1.21
  -5  -3   8   62.89    1.27
  -5  -3   8   61.64    1.21
   5   3   8   65.01    1.22
  -5  -3   8   63.76    1.16
  -5  -3  -8   67.97    2.64
   5  -3   8   64.04    1.28
  -5   3   8   63.70    1.32
  -5  -3  -8   63.44    1.24
   5   3   8   64.01    1.17
  -5  -3   9   27.47    1.70
  -5  -3   9   24.54    0.79
  -5  -3   9   24.70    0.83
  -5  -3   9   23.11    0.75
   5   3   9   24.27    0.79
  -5   3   9   24.50    0.79
  -5  -3  -9   25.90    1.69
   5  -3   9   23.65    0.82
  -5   3   9   24.73    0.85
   5   3   9   24.89    0.77
  -5  -3  -9   24.05    0.78
  -5  -3  10   16.02    1.34
  -5  -3  10   15.39    0.62
  -5  -3  10   15.53    0.68
   5   3  10   16.57    0.68
  -5  -3 -10   16.68    1.41
  -5   3  10   15.96    0.66
   5  -3  10   15.58    0.69
  -5   3  10   15.26    0.68
   5   3  10   15.44    0.64
  -5  -3 -10   16.12    0.65
  -5  -3  11   13.27    1.26
  -5  -3  11   12.84    0.64
  -5  -3  11   12.66    0.56
  -5  -3 -11   11.47    1.19
   5   3  11   14.31    0.65
  -5   3  11   13.63    0.63
   5  -3  11   12.73    0.65
  -5   3  11   13.85    0.66
   5   3  11   12.41    0.60
  -5  -3 -11   13.72    0.60
  -5  -3  12   19.46    1.58
  -5  -3  12   21.22    0.84
   5  -3  12   20.24    0.80
  -5   3  12   20.14    0.78
   5   3  12   20.06    0.79
  -5  -3 -12   18.65    1.58
   5  -3  12   19.68    0.83
  -5  -3  12   19.02    0.81
  -5   3  12   19.89    0.81
   5   3  12   20.09    0.78
  -5  -3 -12   20.43    0.74
  -5  -3  13   58.38    2.81
  -5  -3  13   61.33    1.45
   5  -3  13   61.42    1.43
  -5  -3  13   60.51    1.41
   5   3  13   60.55    1.40
  -5   3  13   60.94    1.38
  -5  -3 -13   58.49    2.81
   5  -3  13   61.38    1.48
  -5  -3  13   59.89    1.44
  -5   3  13   60.56    1.41
   5   3  13   62.14    1.39
  -5  -3  14   15.75    0.76
  -5  -3  14   15.29    0.76
  -5  -3  14   16.36    0.75
  -5   3  14   16.35    0.73
   5  -3  14   15.70    0.78
  -5  -3  14   15.62    0.77
  -5   3  14   16.68    0.75
   5   3  14   15.68    0.73
   5  -3  14   15.83    0.74
  -5  -3  15   14.15    0.74
  -5  -3  15   14.35    0.74
   5  -3  15   13.93    0.70
  -5  -3  15   15.10    0.72
  -5   3  15   13.36    0.66
  -5   3  15   13.48    0.67
   5  -3  15   13.47    0.73
   5   3  15   12.97    0.67
  -5  -3  16   13.55    0.71
   5  -3  16   13.95    0.71
  -5  -3  16   14.02    0.68
  -5   3  16   13.29    0.66
   5  -3  16   14.28    0.75
  -5  -3  16   14.05    0.73
  -5   3  16   13.77    0.65
   5  -3  16   13.75    0.69
   5   3  16   13.71    0.68
   5  -3  17    5.18    0.46
  -5  -3  17    5.83    0.47
  -5  -3  17    5.79    0.44
   5   3  17    5.75    0.47
   5  -3  17    5.68    0.48
  -5  -3  17    5.38    0.46
   5  -3  17    5.16    0.43
   5   3  17    5.58    0.44
   5  -3  18    7.60    0.51
  -5  -3  18    7.56    0.50
   5  -3  18    6.97    0.46
   5  -3  18    7.12    0.48
   5   3  18    6.79    0.48
   5  -3  18    7.57    0.52
  -5  -3  18    7.56    0.52
   5   3  18    7.40    0.49
   5  -3  19    8.88    0.52
  -5  -3  19    9.17    0.52
   5  -3  19    8.55    0.48
   5  -3  19    8.41    0.49
   5   3  19    9.31    0.53
   5  -3  19    9.25    0.53
   5  -3  20    0.06    0.11
   5  -3  20    0.06    0.11
  -5  -3  20    0.11    0.11
   5  -3  20    0.12    0.12
   5  -3  20    0.01    0.07
   5   3  20    0.19    0.12
   5  -3  21   11.44    0.49
   5  -3  21   11.09    0.46
   5   3  21   11.14    0.48
   5  -3  21   11.45    0.48
  -6  -3   0    5.94    0.36
  -6  -3   0    6.27    0.73
  -6  -3  -1   38.02    1.74
  -6   3   1   36.74    0.89
  -6  -3   1   39.05    1.72
  -6  -3   1   37.32    0.90
  -6  -3  -1   36.76    0.88
  -6  -3   2  121.91    2.98
  -6  -3   2  120.80    1.64
  -6  -3  -2  122.24    1.59
  -6   3   2  120.28    1.65
  -6  -3   3    8.12    0.77
  -6  -3   3    8.87    0.46
  -6  -3  -3   10.54    0.47
  -6  -3  -3    8.83    0.88
  -6   3   3    9.00    0.47
  -6  -3   4  355.03    5.66
  -6  -3   4  359.38    5.01
  -6  -3   4  351.91    2.85
  -6  -3  -4  351.71    2.67
  -6  -3  -4  351.20    5.62
  -6   3   4  337.53    2.90
  -6  -3   5    6.04    0.78
  -6  -3  -5    6.96    0.84
   6  -3   5    6.96    0.40
  -6   3   5    5.95    0.41
  -6  -3   5    6.38    0.40
  -6  -3  -5    6.04    0.39
  -6  -3  -5    6.36    0.36
  -6  -3  -6    8.41    0.96
  -6  -3   6    8.04    0.46
  -6  -3   6    8.17    0.45
   6  -3   6    7.73    0.44
  -6  -3   6    9.08    0.45
  -6   3   6    8.66    0.50
  -6  -3  -6    8.48    0.48
  -6  -3   7   30.56    1.79
  -6  -3   7   31.61    0.91
  -6  -3   7   31.60    0.89
  -6  -3  -7   32.76    1.89
  -6  -3   7   31.13    0.82
   6  -3   7   31.36    0.92
  -6   3   7   34.30    0.99
  -6  -3  -7   30.79    0.91
  -6  -3   8    6.68    0.88
  -6  -3  -8    6.75    0.91
  -6  -3   8    6.89    0.44
  -6  -3   8    5.91    0.40
   6  -3   8    6.41    0.44
  -6   3   8    6.52    0.45
  -6  -3  -8    6.98    0.45
  -6  -3   9    5.65    0.84
  -6  -3   9    5.24    0.41
  -6  -3  -9    6.19    0.89
  -6  -3   9    5.30    0.38
   6   3   9    5.09    0.39
  -6   3   9    6.27    0.43
   6  -3   9    5.55    0.42
  -6   3   9    5.97    0.44
   6   3   9    6.01    0.38
  -6  -3  -9    5.31    0.39
  -6  -3  10   16.88    1.45
  -6  -3  10   17.46    0.73
   6   3  10   17.22    0.71
  -6   3  10   17.67    0.72
  -6  -3 -10   17.32    1.51
   6  -3  10   18.37    0.77
  -6   3  10   18.26    0.77
  -6  -3  10   17.69    0.68
   6   3  10   18.32    0.69
  -6  -3 -10   17.58    0.71
   6   3  11    2.77    0.29
  -6  -3  11    2.23    0.55
  -6  -3 -11    3.30    0.70
  -6  -3  11    2.66    0.32
   6   3  11    2.87    0.32
  -6   3  11    3.08    0.33
   6  -3  11    3.29    0.37
  -6   3  11    2.72    0.33
  -6  -3  11    2.43    0.27
  -6  -3 -11    2.69    0.30
  -6  -3  12   42.74    2.43
  -6  -3  12   42.51    1.17
  -6  -3  12   43.37    1.20
   6  -3  12   44.51    1.23
   6   3  12   42.78    1.18
  -6   3  12   44.28    1.18
  -6  -3 -12   44.08    2.48
   6  -3  12   44.20    1.26
  -6   3  12   43.12    1.21
  -6  -3  12   42.71    1.22
   6   3  12   44.74    1.16
  -6  -3 -12   44.32    1.14
  -6  -3  13   18.13    0.80
   6  -3  13   16.56    0.78
  -6  -3  13   17.88    0.78
   6   3  13   16.68    0.76
  -6   3  13   18.18    0.77
   6  -3  13   17.50    0.82
  -6  -3  13   17.27    0.80
  -6   3  13   17.35    0.78
   6   3  13   18.97    0.77
  -6  -3  14  110.14    1.96
  -6  -3  14  114.46    1.97
   6  -3  14  115.13    2.01
  -6  -3  14  112.37    1.93
   6   3  14  113.25    1.96
  -6   3  14  111.50    1.91
   6  -3  14  111.82    2.07
  -6  -3  14  112.74    2.02
  -6   3  14  114.30    1.96
   6   3  14  113.96    1.89
  -6  -3  15    5.73    0.45
  -6  -3  15    5.54    0.45
   6  -3  15    5.79    0.48
  -6   3  15    5.83    0.46
   6  -3  15    4.97    0.47
  -6  -3  15    5.56    0.49
   6   3  15    5.71    0.44
  -6   3  15    5.39    0.44
   6  -3  16    2.39    0.32
   6  -3  16    1.85    0.29
  -6  -3  16    2.58    0.31
   6  -3  16    2.00    0.31
  -6  -3  16    2.37    0.29
  -6   3  16    2.41    0.30
   6  -3  16    2.01    0.32
  -6  -3  16    2.53    0.34
  -6   3  16    2.49    0.30
   6   3  16    2.54    0.30
   6  -3  17    3.73    0.37
  -6  -3  17    3.96    0.37
   6  -3  17    3.81    0.37
   6  -3  17    3.87    0.40
  -6  -3  17    4.08    0.40
  -6   3  17    3.42    0.33
   6  -3  17    3.60    0.37
   6   3  17    4.19    0.36
  -6  -3  17    3.34    0.33
   6  -3  18    0.34    0.17
  -6  -3  18    0.31    0.16
   6  -3  18    0.26    0.15
   6  -3  18    0.24    0.16
   6   3  18    0.31    0.17
  -6  -3  18    0.35    0.17
   6  -3  19    4.92    0.37
  -6  -3  19    4.65    0.36
   6  -3  19    4.34    0.34
   6  -3  19    4.58    0.35
   6   3  19    4.76    0.36
  -6  -3  19    4.88    0.38
   6  -3  19    5.44    0.40
   6  -3  20    5.68    0.34
   6  -3  20    5.49    0.36
  -6  -3  20    5.95    0.36
   6  -3  20    5.82    0.36
   6   3  20    6.43    0.38
   6  -3  20    6.13    0.38
  -7  -3   0    1.04    0.18
  -7  -3   0    0.74    0.30
  -7   3   1   22.63    0.76
  -7  -3   1   22.81    1.40
  -7  -3   1   23.04    0.76
  -7  -3  -1   23.58    0.76
  -7  -3  -1   21.95    1.41
  -7   3  -1   23.77    0.74
  -7  -3  -2   28.00    1.61
  -7  -3   2   25.48    1.45
  -7  -3   2   26.51    0.82
  -7  -3  -2   26.83    0.81
  -7   3   2   26.76    0.84
  -7   3  -2   26.87    0.77
  -7  -3   3   69.76    2.66
  -7  -3   3   69.34    2.29
  -7  -3  -3   67.19    2.53
  -7  -3   3   64.89    1.30
  -7  -3  -3   63.25    1.22
  -7   3   3   64.63    1.33
  -7  -3   4   34.41    1.89
  -7  -3   4   36.94    0.99
  -7  -3  -4   35.23    0.92
  -7  -3  -4   37.17    1.93
  -7   3   4   36.62    1.02
  -7  -3   5   18.33    1.41
  -7  -3   5   16.49    0.67
  -7  -3  -5   17.38    0.63
  -7  -3  -5   16.39    1.32
  -7   3   5   16.27    0.70
  -7  -3   6    1.57    0.21
  -7  -3   6    1.18    0.37
  -7  -3  -6    1.64    0.47
  -7  -3  -6    1.76    0.21
  -7  -3   6    1.62    0.23
  -7  -3   6    1.77    0.25
   7  -3   6    1.41    0.21
  -7   3   6    1.52    0.24
  -7  -3  -6    1.79    0.25
  -7  -3  -7    1.44    0.52
  -7  -3   7    2.38    0.27
  -7  -3   7    2.42    0.28
   7  -3   7    1.72    0.25
  -7   3   7    1.96    0.28
  -7  -3  -7    2.50    0.29
  -7  -3   8    8.44    1.00
  -7  -3  -8    6.42    0.92
  -7  -3   8    7.44    0.47
  -7  -3   8    7.67    0.47
   7  -3   8    7.03    0.47
  -7   3   8    7.10    0.50
  -7  -3  -8    7.11    0.47
  -7  -3   9   17.59    1.52
  -7  -3   9   17.75    0.74
  -7  -3  -9   15.90    1.47
  -7   3   9   18.73    0.76
   7  -3   9   17.52    0.76
  -7   3   9   17.46    0.78
   7   3   9   18.04    0.73
  -7  -3   9   18.34    0.72
  -7  -3  -9   17.52    0.73
  -7  -3  10   23.39    1.78
  -7  -3  10   25.22    0.84
  -7  -3  10   24.02    0.87
  -7   3  10   24.55    0.93
   7   3  10   24.19    0.87
  -7   3  10   24.85    0.88
  -7  -3 -10   26.78    1.93
   7  -3  10   24.11    0.92
  -7  -3 -10   24.45    0.87
  -7  -3  11   17.51    1.59
  -7  -3  11   17.12    0.76
  -7  -3  11   15.84    0.66
  -7  -3  11   17.63    0.72
   7   3  11   16.53    0.74
  -7   3  11   17.57    0.76
  -7  -3 -11   16.68    1.56
   7  -3  11   18.37    0.81
  -7   3  11   16.61    0.78
  -7  -3 -11   16.33    0.72
  -7  -3  12    6.53    0.49
  -7  -3  12    7.23    0.48
   7  -3  12    6.90    0.52
   7   3  12    7.30    0.51
  -7   3  12    6.81    0.49
   7  -3  12    6.73    0.52
  -7   3  12    7.28    0.53
  -7  -3  12    7.39    0.55
   7   3  12    7.22    0.46
  -7  -3  13    5.53    0.45
   7   3  13    5.53    0.45
  -7  -3  13    6.06    0.44
   7  -3  13    6.36    0.51
  -7   3  13    5.60    0.45
   7  -3  13    5.26    0.47
  -7   3  13    7.00    0.52
   7   3  13    5.82    0.42
  -7  -3  13    6.45    0.51
  -7  -3  14    4.29    0.38
   7   3  14    4.06    0.40
  -7   3  14    3.74    0.37
   7  -3  14    3.05    0.37
  -7  -3  14    3.93    0.42
  -7   3  14    3.78    0.39
  -7  -3  14    4.42    0.40
   7  -3  14    3.99    0.42
   7   3  14    4.10    0.36
  -7  -3  15    6.04    0.44
   7  -3  15    5.93    0.49
   7  -3  15    5.76    0.47
  -7  -3  15    6.46    0.46
  -7   3  15    6.14    0.47
  -7  -3  15    5.82    0.48
  -7   3  15    5.96    0.45
   7   3  15    6.41    0.44
   7  -3  16    1.95    0.28
   7  -3  16    1.91    0.30
  -7  -3  16    2.18    0.27
   7  -3  16    1.98    0.29
  -7  -3  16    2.04    0.27
  -7   3  16    2.51    0.30
  -7   3  16    2.48    0.28
  -7  -3  16    2.04    0.30
   7   3  16    2.22    0.27
   7  -3  17    3.12    0.32
  -7  -3  17    3.53    0.32
   7  -3  17    3.28    0.34
  -7  -3  17    3.73    0.32
  -7   3  17    3.62    0.33
   7  -3  17    3.39    0.35
  -7  -3  17    3.12    0.35
   7  -3  18    0.38    0.13
  -7  -3  18    0.32    0.12
   7  -3  18    0.45    0.16
   7   3  18    0.77    0.19
   7  -3  18    0.33    0.14
  -7  -3  18    0.52    0.18
   7  -3  19    1.49    0.21
   7  -3  19    1.33    0.19
   7  -3  19    1.40    0.20
   7  -3  19    1.59    0.21
   7   3  19    1.46    0.21
  -7  -3  19    1.35    0.20
   7  -3  20   14.58    0.52
   7   3  20   14.53    0.53
   7  -3  20   14.70    0.54
  -8  -3   0   14.34    0.63
  -8   3   0   13.76    0.62
  -8   3  -1    2.98    0.29
  -8  -3   1    2.96    0.31
  -8  -3   1    2.57    0.53
  -8  -3  -1    2.99    0.30
  -8  -3  -1    3.03    0.56
  -8   3   1    2.77    0.30
  -8  -3   2    2.02    0.52
  -8  -3   2    2.73    0.30
  -8  -3  -2    2.77    0.29
  -8   3  -2    2.76    0.27
  -8   3   2    2.04    0.27
  -8  -3  -2    2.53    0.53
  -8  -3   3    1.12    0.42
  -8  -3   3    1.01    0.22
  -8  -3  -3    0.50    0.15
  -8   3   3    0.45    0.16
  -8  -3  -3    0.55    0.28
  -8  -3  -4    1.08    0.38
  -8  -3   4    2.50    0.57
  -8  -3   4    2.29    0.28
  -8  -3  -4    1.95    0.24
  -8   3   4    1.83    0.26
  -8  -3  -5    3.75    0.70
  -8  -3   5    3.24    0.67
  -8  -3   5    3.46    0.32
  -8  -3   5    3.70    0.35
  -8  -3  -5    3.60    0.32
  -8   3   5    4.01    0.38
  -8  -3  -6   11.47    1.19
  -8  -3   6   10.95    1.20
  -8  -3   6    9.58    0.52
  -8  -3  -6   10.11    0.52
  -8   3   6   10.74    0.62
  -8  -3   6   10.42    0.56
  -8  -3   7    4.28    0.73
  -8  -3   7    3.48    0.34
  -8  -3   7    3.41    0.33
  -8  -3  -7    3.95    0.32
  -8   3   7    3.27    0.36
  -8  -3  -7    3.25    0.35
  -8  -3  -8    2.33    0.56
  -8  -3   8    2.24    0.28
  -8  -3   8    2.97    0.32
  -8   3   8    2.08    0.31
  -8  -3  -8    2.40    0.31
  -8  -3   9    0.55    0.28
  -8  -3  -9   -0.02    0.18
  -8  -3   9    0.78    0.20
  -8  -3   9    0.58    0.17
   8   3   9    0.50    0.17
  -8   3   9    0.72    0.22
  -8   3   9    0.94    0.25
  -8  -3  -9    0.57    0.19
  -8   3  10    4.14    0.40
  -8  -3  10    4.28    0.36
  -8  -3  10    4.43    0.39
   8   3  10    4.63    0.40
  -8   3  10    4.43    0.44
  -8  -3 -10    4.17    0.39
  -8  -3  11   55.73    1.25
  -8  -3  11   55.55    1.33
   8   3  11   55.06    1.35
  -8   3  11   54.09    1.35
  -8   3  11   54.65    1.43
   8  -3  12    2.70    0.37
  -8  -3  12    2.50    0.31
   8   3  12    2.22    0.31
  -8   3  12    2.79    0.33
  -8  -3  12    2.71    0.36
  -8   3  12    2.73    0.34
  -8  -3  13    7.64    0.51
   8  -3  13    8.10    0.56
   8   3  13    8.10    0.54
  -8   3  13    7.79    0.53
  -8   3  13    7.41    0.53
  -8  -3  13    8.24    0.56
   8  -3  14    7.60    0.55
   8  -3  14    6.68    0.50
   8   3  14    7.37    0.51
  -8  -3  14    7.40    0.49
  -8   3  14    7.21    0.51
  -8   3  14    6.37    0.47
  -8  -3  14    6.91    0.52
   8  -3  15    2.11    0.27
   8  -3  15    1.97    0.30
  -8  -3  15    2.43    0.29
  -8   3  15    1.64    0.25
   8  -3  15    2.05    0.31
  -8   3  15    1.64    0.26
   8  -3  16    0.23    0.13
   8  -3  16    0.19    0.14
   8  -3  16    0.03    0.16
  -8  -3  16    0.28    0.13
  -8   3  16    0.11    0.14
  -8  -3  16    0.33    0.18
  -8   3  16    0.26    0.12
   8  -3  17    3.63    0.31
   8  -3  17    3.63    0.33
  -8  -3  17    3.38    0.29
   8  -3  17    3.79    0.34
  -8   3  17    3.44    0.31
  -8  -3  17    3.24    0.32
   8  -3  18    0.45    0.15
   8  -3  18    0.40    0.12
   8  -3  18    0.36    0.14
   8  -3  18    0.59    0.15
   8   3  18    0.48    0.16
  -8  -3  18    0.34    0.14
   8  -3  19    0.83    0.16
   8  -3  19    0.87    0.16
   8   3  19    0.76    0.15
   8  -3  19    0.87    0.15
  -9  -3   0    9.93    0.57
  -9   3   0   10.01    0.56
  -9  -3   1   22.10    1.67
  -9  -3   1   22.47    0.84
  -9  -3  -1   19.28    0.78
  -9   3  -1   20.55    0.78
  -9   3   1   20.60    0.81
  -9  -3  -1   22.38    1.54
  -9  -3   2   20.45    1.63
  -9  -3   2   20.69    0.81
  -9  -3  -2   18.66    1.45
  -9  -3  -2   20.52    0.79
  -9   3  -2   20.11    0.76
  -9   3   2   20.29    0.82
  -9  -3   3   23.10    1.74
  -9  -3   3   23.65    0.87
  -9  -3  -3   22.76    0.83
  -9  -3  -3   20.53    1.55
  -9   3   3   21.92    0.86
  -9  -3   4    3.65    0.72
  -9  -3  -4    3.11    0.33
  -9  -3   4    3.33    0.34
  -9   3   4    2.99    0.35
  -9  -3  -4    2.40    0.56
  -9  -3  -5    2.45    0.57
  -9  -3   5    2.87    0.29
  -9  -3   5    1.78    0.50
  -9  -3   5    2.09    0.26
  -9  -3   5    2.61    0.32
  -9  -3  -5    2.63    0.30
  -9   3   5    2.52    0.34
  -9  -3  -6   -0.25    0.27
  -9  -3   6    0.11    0.21
  -9  -3   6    0.31    0.14
  -9  -3   6    0.62    0.19
  -9   3  -6    0.88    0.35
  -9  -3  -6    0.34    0.14
  -9   3   6    0.17    0.17
  -9  -3  -7   12.06    1.30
  -9  -3   7    9.45    1.17
  -9  -3   7   10.22    0.55
  -9  -3  -7   11.35    0.56
  -9   3  -7   11.02    1.20
  -9   3   7   10.82    0.65
  -9  -3   7   10.30    0.59
  -9  -3   8   10.96    0.58
  -9  -3   8   11.75    0.61
  -9   3   8   11.91    0.70
  -9  -3   9    7.88    0.50
  -9  -3   9    6.81    0.47
   9   3   9    7.55    0.52
  -9   3   9    7.40    0.52
  -9   3   9    7.48    0.57
  -9  -3  10   17.63    0.74
  -9  -3  10   17.84    0.73
  -9   3  10   18.28    0.81
   9   3  10   17.47    0.77
  -9   3  10   17.22    0.83
  -9  -3  11   13.92    0.66
  -9  -3  11   13.43    0.61
   9   3  11   13.14    0.68
  -9   3  11   13.76    0.69
  -9   3  11   13.55    0.72
  -9  -3  12    0.66    0.19
   9   3  12    0.62    0.20
  -9   3  12    0.64    0.22
  -9  -3  12    0.45    0.20
  -9   3  12    0.66    0.21
   9  -3  12    0.57    0.22
   9  -3  13    2.80    0.35
   9  -3  13    3.66    0.39
   9   3  13    3.76    0.38
  -9   3  13    2.81    0.33
  -9  -3  13    3.17    0.37
  -9   3  13    2.94    0.35
   9  -3  14    3.70    0.33
  -9  -3  14    3.55    0.33
   9   3  14    3.19    0.34
   9  -3  14    2.86    0.34
  -9   3  14    3.06    0.33
  -9   3  14    3.53    0.36
  -9  -3  14    3.60    0.37
   9  -3  14    3.53    0.37
   9  -3  15    0.47    0.12
   9  -3  15    0.52    0.19
   9  -3  15    0.55    0.19
  -9  -3  15    0.38    0.13
  -9   3  15    0.56    0.17
  -9  -3  15    0.66    0.19
  -9   3  15    0.54    0.16
   9  -3  16    0.97    0.20
   9  -3  16    1.31    0.23
  -9  -3  16    1.15    0.18
  -9   3  16    1.52    0.22
  -9  -3  16    1.47    0.23
  -9   3  16    1.04    0.18
   9  -3  17    4.14    0.33
  -9   3  17    4.03    0.31
  -9  -3  17    4.11    0.33
   9  -3  17    3.97    0.32
   9  -3  18    2.18    0.22
   9  -3  18    2.12    0.22
   9  -3  18    1.94    0.21
   9   3  18    1.75    0.20
  -9  -3  18    1.77    0.20
  -9   3 -18    1.94    0.21
 -10  -3   0   23.35    1.79
 -10  -3   0   23.67    0.90
 -10   3   0   21.10    0.84
 -10   3   1   78.71    1.63
 -10  -3   1   84.00    3.40
 -10  -3   1   81.97    1.66
 -10  -3  -1   81.89    1.64
 -10   3  -1   79.85    1.59
 -10  -3   2   66.50    3.04
 -10  -3   2   63.35    1.47
 -10  -3  -2   61.70    1.42
 -10   3  -2   62.99    1.37
 -10   3   2   61.23    1.46
 -10  -3   3    7.86    1.05
 -10  -3   3    7.09    0.51
 -10  -3   3    6.99    0.45
 -10  -3  -3    6.56    0.48
 -10   3   3    6.47    0.50
 -10  -3   4   21.41    1.76
 -10  -3   4   23.55    0.80
 -10  -3   4   22.08    0.87
 -10  -3  -4   22.03    0.84
 -10  -3  -4   18.77    1.56
 -10   3   4   22.21    0.91
 -10  -3   5   26.39    0.86
 -10  -3   5   25.17    0.92
 -10  -3  -5   24.97    0.89
 -10   3   5   25.23    0.98
 -10  -3   6    5.42    0.45
 -10  -3   6    5.13    0.39
 -10  -3  -6    5.51    0.42
 -10   3   6    5.97    0.51
 -10  -3   7    1.40    0.23
 -10  -3  -7    1.74    0.24
 -10  -3   7    1.64    0.26
 -10   3   7    1.49    0.30
 -10  -3   8    1.64    0.24
 -10  -3   8    1.18    0.23
 -10   3   8    1.16    0.32
 -10  -3   9    5.74    0.41
 -10  -3   9    5.97    0.45
  10   3   9    5.47    0.45
 -10   3   9    5.58    0.47
 -10   3   9    5.84    0.51
 -10  -3  10   28.49    0.90
 -10   3  10   29.49    1.01
 -10   3  10   30.17    1.07
  10   3  10   29.31    0.98
 -10  -3  11   19.64    0.72
  10  -3  11   19.79    0.82
  10  -3  11   19.77    0.83
 -10   3  11   19.25    0.84
  10   3  11   20.74    0.82
 -10   3  11   21.40    0.85
  10  -3  12    3.64    0.37
  10  -3  12    3.58    0.38
  10   3  12    3.48    0.35
 -10   3  12    4.01    0.38
 -10   3  12    4.07    0.39
 -10  -3  12    3.57    0.36
  10  -3  13    4.62    0.40
  10  -3  13    5.28    0.43
 -10  -3  13    4.77    0.37
  10   3  13    4.62    0.39
 -10   3  13    5.21    0.42
 -10   3  13    5.44    0.42
 -10  -3  13    4.64    0.41
  10  -3  14    0.59    0.18
 -10  -3  14    0.34    0.11
  10   3  14    0.77    0.19
 -10   3  14    0.57    0.17
  10  -3  14    0.61    0.18
 -10  -3  14    0.47    0.17
 -10   3  14    0.61    0.18
  10  -3  15    7.43    0.45
  10  -3  15    7.94    0.46
 -10   3  15    7.23    0.43
 -10   3  15    7.33    0.42
 -10  -3  15    7.69    0.45
  10  -3  16    2.07    0.22
  10  -3  16    2.50    0.26
  10  -3  16    2.29    0.24
 -10   3  16    2.36    0.24
 -10  -3  16    2.37    0.25
  10  -3  17    0.25    0.11
 -10   3 -17    0.44    0.12
 -11  -3   0   57.93    1.42
 -11   3   0   54.08    1.35
 -11  -3   1   66.03    1.52
 -11  -3  -1   62.74    1.47
 -11   3  -1   63.21    1.43
 -11   3   1   62.75    1.48
 -11  -3   2   14.49    0.74
 -11  -3  -2   15.00    0.72
 -11   3  -2   14.50    0.67
 -11   3   2   13.95    0.72
 -11  -3   3    8.86    0.58
 -11  -3  -3    8.18    0.53
 -11   3   3    8.25    0.57
 -11  -3   4    9.05    0.57
 -11  -3  -4    9.05    0.56
 -11   3   4    9.26    0.61
 -11  -3   5   22.12    0.87
 -11  -3  -5   22.43    0.84
 -11   3   5   22.77    0.94
 -11  -3   6   10.62    0.60
 -11  -3  -6   11.41    0.59
 -11   3   6   11.58    0.69
 -11  -3   7    1.15    0.23
  11  -3   7    1.27    0.21
 -11   3   7    0.93    0.26
 -11  -3  -7    1.22    0.21
 -11  -3   8   12.84    0.63
  11  -3   8   12.66    0.62
 -11   3   8   12.10    0.69
 -11   3   8   12.57    0.67
 -11  -3   9   10.00    0.55
  11  -3   9   10.86    0.58
  11   3   9   11.27    0.61
 -11   3   9   11.24    0.62
 -11   3   9   11.42    0.66
  11  -3  10    1.39    0.26
  11  -3  10    1.34    0.24
 -11  -3  10    1.21    0.20
  11   3  10    1.22    0.24
 -11   3  10    1.26    0.25
 -11   3  10    1.60    0.29
  11  -3  11    6.61    0.45
  11  -3  11    6.73    0.47
  11   3  11    6.15    0.44
 -11   3  11    5.84    0.43
 -11   3  11    6.38    0.48
 -11  -3  11    6.91    0.47
  11  -3  12   11.14    0.56
  11  -3  12   11.05    0.57
  11   3  12   11.41    0.57
 -11   3  12   11.19    0.58
 -11   3  12   11.69    0.60
 -11  -3  12   11.59    0.58
  11  -3  13    4.87    0.37
 -11  -3  13    4.63    0.33
  11   3  13    4.60    0.35
  11  -3  13    5.03    0.38
 -11   3  13    4.31    0.35
 -11   3  13    4.97    0.38
 -11  -3  13    4.47    0.36
 -11  -3  14    2.40    0.26
  11  -3  14    2.25    0.24
  11  -3  14    2.38    0.26
  11   3  14    2.12    0.24
 -11   3  14    2.50    0.26
 -11   3  14    2.21    0.24
  11  -3  15    0.36    0.12
  11  -3  15    0.47    0.13
 -11   3  15    0.44    0.13
 -11  -3  15    0.40    0.13
 -11   3 -15    0.35    0.11
 -12   3   0    0.03    0.15
 -12  -3   0    0.11    0.20
 -12  -3   1   21.64    0.88
 -12  -3  -1   22.29    0.88
 -12   3  -1   22.94    0.84
 -12   3   1   19.95    0.82
 -12  -3  -2    3.88    0.39
 -12  -3   2    3.74    0.40
 -12   3  -2    3.91    0.35
 -12   3   2    3.90    0.39
 -12  -3   3    8.97    0.57
 -12  -3  -3    9.14    0.56
 -12   3   3    8.59    0.57
 -12  -3  -4   18.62    0.77
 -12   3   4   18.52    0.82
 -12  -3   4   19.26    0.81
 -12  -3   5    7.03    0.50
 -12  -3  -5    6.91    0.47
 -12   3   5    6.45    0.51
 -12  -3  -6   59.89    1.29
 -12   3   6   58.04    1.44
 -12   3  -6   56.59    1.25
 -12  -3   6   59.34    1.35
 -12  -3   7    6.94    0.46
 -12  -3  -7    7.83    0.45
 -12   3   7    7.30    0.53
 -12  -3   8    2.09    0.26
  12   3   8    1.91    0.26
 -12   3   8    2.31    0.30
 -12   3   8    2.18    0.31
  12   3   9   10.88    0.56
 -12  -3   9   11.44    0.54
  12  -3   9   11.52    0.58
  12  -3   9   12.32    0.55
 -12   3   9   12.82    0.62
 -12   3   9   11.61    0.62
 -12  -3  10    3.91    0.30
  12  -3  10    4.65    0.34
  12  -3  10    3.94    0.35
  12   3  10    4.40    0.36
 -12   3  10    4.47    0.37
 -12   3  10    4.06    0.38
 -12   3 -10    4.12    0.35
  12  -3  11    2.88    0.27
  12  -3  11    2.83    0.29
  12   3  11    3.13    0.30
 -12   3  11    3.05    0.30
 -12   3  11    3.14    0.31
 -12  -3  11    3.09    0.30
 -12   3 -11    2.88    0.29
  12   3  12   -0.03    0.11
  12  -3  12    0.03    0.08
 -12  -3  12   -0.28    0.10
 -12   3  12    0.10    0.10
  12  -3  12   -0.01    0.10
 -12  -3  12    0.21    0.13
 -12   3  12   -0.05    0.11
 -12   3 -12   -0.07    0.11
  12  -3  13    3.01    0.25
  12  -3  13    3.65    0.29
 -12  -3  13    3.45    0.27
  12   3  13    3.27    0.27
 -12   3  13    3.68    0.29
 -12   3  13    3.58    0.29
 -12   3 -13    3.58    0.29
 -13  -3   0    2.76    0.33
 -13   3   0    2.98    0.31
 -13  -3   1    5.78    0.44
 -13   3  -1    6.17    0.42
 -13   3   1    5.19    0.41
 -13  -3  -1    5.53    0.43
 -13  -3   2    5.95    0.45
 -13  -3  -2    5.77    0.44
 -13   3   2    6.35    0.45
 -13  -3   3    6.88    0.47
 -13  -3  -3    7.17    0.47
 -13   3   3    7.36    0.49
 -13  -3   4    3.92    0.36
 -13  -3  -4    3.27    0.32
 -13   3   4    3.38    0.35
 -13  -3   5    7.05    0.46
 -13  -3  -5    7.46    0.45
 -13   3   5    6.77    0.48
 -13  -3   6   13.65    0.61
 -13  -3  -6   14.56    0.59
 -13   3   6   13.17    0.64
 -13  -3   7    0.85    0.19
  13   3   7    1.25    0.21
 -13  -3  -7    1.10    0.17
 -13   3   7    1.22    0.23
 -13   3   7    0.99    0.22
 -13  -3   8    3.80    0.30
  13  -3   8    4.18    0.33
  13   3   8    4.29    0.34
 -13   3   8    4.29    0.37
 -13   3   8    4.24    0.35
 -13   3  -8    3.68    0.29
 -13  -3   9   28.18    0.74
  13   3   9   31.01    0.84
 -13   3   9   30.17    0.86
 -13   3   9   31.29    0.91
  13  -3   9   29.01    0.82
 -13   3  -9   27.01    0.76
  13  -3  10   20.42    0.66
  13   3  10   20.60    0.66
 -13   3  10   20.76    0.69
 -13   3  10   20.89    0.72
 -13  -3  10   21.19    0.67
 -13   3 -10   19.27    0.62
  13   3  11    1.05    0.16
 -13   3  11    1.51    0.20
  13  -3  11    1.21    0.17
 -13  -3  11    1.44    0.18
 -13   3  11    1.27    0.19
 -13   3 -11    1.23    0.17
 -14  -3   0    9.58    0.50
 -14   3   0    9.70    0.47
 -14  -3   1   26.59    0.83
 -14  -3  -1   26.85    0.83
 -14   3   1   25.35    0.78
 -14  -3   2   22.93    0.76
 -14   3   2   20.37    0.71
 -14  -3  -2   22.38    0.74
 -14  -3   3   19.34    0.69
 -14  -3  -3   18.80    0.67
 -14   3   3   17.49    0.67
 -14  -3   4    1.85    0.23
 -14  -3  -4    1.63    0.21
 -14   3   4    1.75    0.24
 -14  -3   5    4.69    0.34
 -14  -3  -5    4.36    0.31
 -14   3   5    4.73    0.36
 -14   3   5    5.16    0.37
 -14  -3   6    1.58    0.21
  14   3   6    1.81    0.21
 -14   3   6    1.80    0.24
 -14  -3  -6    1.47    0.17
 -14   3   6    1.81    0.23
  14  -3   6    1.83    0.20
 -14  -3   7    5.97    0.34
  14  -3   7    6.65    0.35
  14   3   7    6.71    0.37
 -14   3   7    6.98    0.40
 -14   3   7    6.50    0.40
  14   3   8   28.74    0.72
 -14   3   8   28.19    0.75
 -14   3   8   28.13    0.78
 -14  -3   8   28.53    0.72
 -15  -3   0    1.80    0.20
 -15  -3   1    0.59    0.13
 -15  -3  -1    0.33    0.12
 -15  -3   2    0.48    0.13
 -15  -3  -2    0.71    0.14
 -15  -3   3    6.86    0.36
 -15   3   3    6.78    0.36
   0  -4   0  292.51    4.48
   0  -4  -1    1.08    0.33
   0  -4   2   37.14    1.15
   0  -4  -2   34.73    1.55
   0  -4   3    0.15    0.08
   0  -4  -3   -0.09    0.18
   0  -4  -4    3.40    0.51
   0  -4  -5    0.22    0.19
   0   4   5    0.07    0.08
   0  -4   5    0.06    0.09
   0  -4   5    0.13    0.10
   0  -4   6   59.71    1.17
   0  -4  -6   57.01    2.05
   0  -4   6   58.67    1.10
   0   4   6   57.52    1.11
   0  -4   7    0.14    0.11
   0  -4   7    0.21    0.09
   0  -4   7    0.39    0.12
   0   4   7   -0.01    0.10
   0  -4  -7    0.33    0.17
   0  -4   8   32.64    0.87
   0  -4  -8   33.35    1.63
   0  -4   8   30.09    0.87
   0  -4   8   32.03    0.91
   0  -4   9    0.08    0.11
   0  -4   9    0.06    0.09
   0  -4   9    0.00    0.12
   0  -4  -9   -0.07    0.09
   0  -4   9    0.12    0.09
   0  -4  10   84.06    1.56
   0  -4  10   85.67    1.50
   0  -4 -10   91.32    2.75
   0  -4  10   87.01    1.43
   0  -4  10   87.67    1.58
   0  -4  10   87.12    1.58
   0  -4  11    0.04    0.14
   0  -4  11    0.11    0.14
   0  -4  11    0.22    0.14
   0   4  11   -0.04    0.10
   0  -4  11   -0.07    0.15
   0  -4  11   -0.18    0.11
   0  -4  12   23.97    0.89
   0  -4  12   22.65    0.83
   0  -4  12   22.56    0.86
   0   4  12   22.50    0.78
   0  -4  12   23.00    0.80
   0  -4  13   -0.02    0.18
   0   4  13    0.12    0.13
   0  -4  13    0.08    0.18
   0  -4  13   -0.42    0.15
   0  -4  14   12.32    0.68
   0   4  14   13.00    0.62
   0   4  14   13.13    0.64
   0  -4  14   12.48    0.63
   0   4  14   12.40    0.63
   0   4  15    0.03    0.10
   0   4  15   -0.02    0.15
   0   4  15    0.08    0.12
   0   4  16    5.85    0.44
   0   4  16    5.36    0.41
   0  -4  17    0.11    0.13
   0  -4  17   -0.16    0.21
   0   4  17   -0.07    0.16
   0  -4  18    2.99    0.33
   0  -4  18    3.09    0.36
   0   4  18    3.20    0.33
   0  -4  19    0.25    0.16
   0   4  19    0.04    0.13
   0  -4  19    0.11    0.14
   0  -4  19   -0.04    0.14
   0  -4  20   49.85    1.14
   0  -4  20   52.94    1.16
   0  -4  21    0.02    0.09
   0  -4  21    0.03    0.09
  -1  -4   0   73.07    2.31
  -1  -4   1   99.54    2.69
  -1  -4  -1   94.76    2.60
   1  -4  -2   50.34    1.81
  -1  -4  -2   52.62    1.94
  -1  -4   3    8.82    0.65
   1  -4  -3    9.68    0.80
  -1  -4  -3    8.60    0.81
  -1  -4   4   39.66    1.41
   1  -4   4   37.33    0.89
   1  -4  -4   37.17    1.57
  -1  -4   4   36.39    0.86
  -1  -4  -4   40.35    1.73
   1   4   4   40.63    0.90
  -1  -4   4   39.20    0.90
  -1  -4   5   97.48    2.27
   1  -4   5  105.28    1.52
  -1  -4   5  103.12    1.49
   1  -4  -5   99.95    2.58
  -1  -4  -5  102.06    2.79
  -1   4   5  103.27    1.46
  -1  -4   5  104.18    1.49
   1  -4   6  121.78    1.68
  -1  -4   6  126.51    2.66
  -1  -4   6  123.09    1.67
   1  -4  -6  119.42    2.85
  -1  -4   6  121.22    1.59
  -1  -4  -6  118.33    3.05
   1  -4   6  122.99    1.59
  -1  -4   6  124.33    1.67
  -1   4   6  121.96    1.60
  -1  -4   7   61.81    1.21
   1  -4  -7   62.26    2.07
   1  -4   7   60.39    1.09
  -1  -4   7   61.29    1.17
  -1  -4  -7   62.28    2.26
   1  -4   7   61.91    1.19
  -1  -4   7   59.24    1.18
  -1   4   7   61.80    1.17
   1  -4   7   61.22    1.23
  -1  -4   8   14.98    0.62
  -1  -4   8   15.93    1.03
   1  -4   8   16.39    0.65
   1  -4  -8   15.96    1.06
   1  -4   8   16.04    0.59
  -1  -4   8   15.22    0.61
  -1  -4  -8   14.19    1.11
  -1  -4   8   16.70    0.65
  -1   4   8   15.02    0.60
  -1  -4   8   15.24    0.57
   1  -4   8   16.12    0.66
  -1  -4   9    2.63    0.29
   1  -4   9    2.17    0.27
  -1  -4   9    2.47    0.27
   1  -4   9    2.35    0.24
  -1  -4   9    2.15    0.25
   1  -4   9    2.03    0.26
  -1   4   9    2.29    0.25
  -1  -4   9    2.54    0.28
  -1  -4   9    2.66    0.26
  -1  -4  -9    2.82    0.50
  -1  -4  10   18.45    0.74
   1  -4  10   17.27    0.72
   1  -4  10   18.37    0.68
  -1  -4  10   18.43    0.72
  -1  -4 -10   18.75    1.33
   1  -4  10   17.41    0.72
  -1   4  10   17.64    0.67
   1   4  10   18.76    0.65
  -1  -4  10   19.23    0.70
  -1  -4  10   18.58    0.74
   1  -4  10   18.31    0.74
  -1  -4  10   18.05    0.72
  -1  -4  11   27.16    0.93
   1  -4  11   26.24    0.91
   1  -4  11   24.71    0.82
  -1  -4  11   24.30    0.85
   1  -4  11   25.34    0.89
  -1  -4  11   25.00    0.89
  -1   4  11   25.27    0.82
  -1   4  11   26.23    0.81
   1   4  11   25.41    0.80
   1  -4  11   24.92    0.79
  -1  -4  11   23.88    0.81
  -1  -4 -11   24.90    1.55
  -1  -4  11   25.95    0.87
  -1  -4  12   38.31    1.14
   1  -4  12   37.26    1.11
  -1  -4  12   38.95    1.10
  -1  -4  12   39.44    1.14
  -1  -4  12   37.13    1.04
  -1   4  12   37.40    1.00
  -1   4  12   39.83    1.03
   1   4  12   37.60    1.01
  -1   4  12   37.35    1.08
  -1  -4  13   13.46    0.70
   1  -4  13   13.44    0.69
  -1  -4  13   13.08    0.67
  -1  -4  13   13.70    0.70
  -1   4  13   15.07    0.64
  -1   4  13   14.28    0.65
   1   4  13   13.87    0.64
  -1  -4  13   13.18    0.65
  -1   4  13   12.77    0.64
  -1  -4  14    1.09    0.27
   1  -4  14    1.06    0.24
  -1  -4  14    1.22    0.27
  -1   4  14    1.31    0.23
   1   4  14    1.12    0.22
  -1  -4  14    0.95    0.22
  -1   4  14    1.16    0.21
  -1  -4  15    7.68    0.56
  -1   4  15    6.38    0.46
   1   4  15    7.02    0.49
  -1  -4  15    6.11    0.47
  -1   4  15    6.61    0.47
   1   4  15    6.46    0.45
  -1  -4  16   28.97    0.98
  -1   4  16   28.51    0.95
  -1   4  16   29.41    0.93
   1   4  16   29.04    0.92
   1   4  16   28.14    0.95
  -1  -4  17   37.27    1.08
   1  -4  17   39.24    1.17
   1   4  17   38.33    1.02
  -1   4  17   39.23    1.10
   1   4  17   38.33    1.09
  -1  -4  17   38.55    1.21
   1  -4  17   36.24    1.14
  -1  -4  18   28.10    0.91
   1  -4  18   30.31    0.99
  -1  -4  18   29.78    1.02
   1  -4  18   28.94    0.98
  -1   4  18   30.22    0.94
   1   4  18   30.71    0.95
   1  -4  18   30.27    1.00
  -1  -4  19    3.64    0.32
   1  -4  19    4.02    0.36
  -1  -4  19    3.92    0.37
   1  -4  19    3.90    0.36
   1   4  19    4.04    0.34
   1  -4  19    3.96    0.37
  -1  -4  20    1.65    0.21
   1  -4  20    1.63    0.22
   1  -4  20    1.41    0.22
  -1  -4  20    1.87    0.25
   1   4  20    1.55    0.22
   1  -4  20    1.81    0.24
  -1  -4  20    1.90    0.25
   1  -4  21   14.30    0.55
   1  -4  21   14.21    0.53
  -1  -4  21   14.70    0.57
   1  -4  21   14.21    0.55
  -1  -4  21   13.59    0.53
  -2  -4   0    0.18    0.20
  -2  -4  -1    1.28    0.36
  -2  -4   1    1.45    0.38
  -2  -4   2   14.19    1.05
  -2  -4  -2   12.90    1.00
  -2  -4   3    8.24    0.71
  -2  -4   3    8.14    0.41
  -2  -4  -3    7.74    0.80
  -2  -4   3    7.88    0.40
   2  -4   4   65.79    1.18
  -2  -4   4   67.88    2.03
  -2  -4   4   66.33    1.17
  -2  -4   4   67.73    1.19
  -2  -4  -4   70.75    2.37
  -2  -4   4   67.80    1.20
   2  -4   5  109.61    1.57
  -2  -4   5  112.29    2.68
  -2  -4   5  107.98    1.53
  -2  -4   5  107.32    1.52
  -2  -4  -5  110.65    3.02
  -2   4   5  106.76    1.49
  -2  -4   5  106.83    1.53
  -2  -4   6    1.95    0.37
  -2  -4   6    1.36    0.19
   2  -4   6    1.36    0.20
  -2  -4   6    1.91    0.22
  -2  -4   6    1.32    0.19
   2  -4  -6    0.98    0.26
   2  -4   6    1.41    0.19
  -2   4   6    1.57    0.20
  -2  -4  -6    1.21    0.37
  -2  -4   6    1.32    0.20
  -2  -4   7    0.86    0.29
   2  -4   7    0.88    0.18
  -2  -4   7    0.96    0.18
   2  -4   7    0.68    0.16
  -2  -4   7    0.99    0.18
  -2  -4   7    0.90    0.16
  -2   4   7    0.66    0.13
  -2  -4   7    0.92    0.17
  -2  -4  -7    1.11    0.34
  -2  -4   8  119.78    1.72
  -2  -4   8  121.23    3.04
  -2  -4   8  123.78    1.80
  -2  -4   8  121.33    1.75
  -2  -4  -8  115.45    3.28
   2  -4   8  117.89    1.72
  -2   4   8  118.21    1.64
  -2  -4   8  116.62    1.63
   2  -4   8  117.38    1.79
  -2  -4   9    8.82    0.87
  -2  -4   9    8.66    0.51
   2  -4   9    9.51    0.46
  -2  -4   9    8.32    0.49
  -2  -4   9    9.46    0.52
  -2   4   9    8.56    0.46
  -2  -4   9    9.10    0.48
  -2  -4  -9    7.98    0.90
   2  -4   9    8.93    0.52
  -2  -4   9    8.12    0.47
   2  -4  10   32.18    0.87
  -2  -4  10   36.85    1.81
  -2  -4  10   32.97    0.99
   2  -4  10   31.42    0.96
  -2  -4  10   31.89    0.96
  -2  -4 -10   33.28    1.86
  -2  -4  10   32.85    0.99
  -2   4  10   32.42    0.88
  -2  -4  10   31.77    0.92
  -2   4  10   32.26    0.98
  -2  -4  10   32.46    0.94
  -2  -4  11    7.96    0.86
  -2  -4  11    8.68    0.54
   2  -4  11    7.58    0.49
  -2  -4  11    8.20    0.51
   2  -4  11    7.53    0.43
  -2  -4  11    8.62    0.54
  -2   4  11    8.28    0.46
  -2  -4  11    7.79    0.48
  -2   4  11    7.41    0.49
  -2  -4 -11    8.01    0.93
  -2  -4  11    8.24    0.49
  -2  -4  12  191.35    2.53
   2  -4  12  186.86    2.44
  -2  -4  12  193.66    2.49
  -2  -4 -12  192.68    4.61
   2  -4  12  197.90    2.25
  -2   4  12  189.73    2.28
   2   4  12  189.89    2.30
  -2  -4  12  186.83    2.37
  -2  -4  12  193.72    2.52
  -2   4  12  190.33    2.45
  -2  -4  13   32.88    1.08
   2  -4  13   33.23    1.06
  -2  -4  13   33.73    1.08
  -2   4  13   34.68    1.01
  -2  -4  13   33.34    1.09
   2   4  13   33.44    1.01
  -2  -4  13   33.47    1.04
  -2   4  13   35.96    1.08
   2  -4  14    0.61    0.21
   2  -4  14    0.55    0.16
  -2   4  14    0.76    0.18
   2   4  14    0.70    0.18
  -2  -4  14    0.77    0.21
  -2  -4  14    0.62    0.22
  -2   4  14    0.57    0.18
  -2  -4  15    8.72    0.52
  -2  -4  15    8.88    0.60
   2  -4  15    9.64    0.53
  -2   4  15    8.40    0.52
   2   4  15    8.77    0.54
  -2  -4  15    8.73    0.56
  -2   4  15    8.60    0.53
  -2  -4  16    2.48    0.29
  -2  -4  16    2.78    0.35
   2  -4  16    2.58    0.29
  -2   4  16    2.67    0.31
   2   4  16    2.48    0.30
  -2  -4  16    2.82    0.33
  -2   4  16    2.68    0.31
  -2  -4  17   11.48    0.58
   2  -4  17   11.75    0.66
   2  -4  17   11.27    0.63
   2  -4  17   11.43    0.56
   2   4  17   11.29    0.60
   2  -4  17   11.20    0.65
  -2  -4  17   11.80    0.68
   2  -4  18    2.50    0.30
  -2  -4  18    2.06    0.26
   2  -4  18    2.82    0.33
  -2  -4  18    2.50    0.34
   2   4  18    1.95    0.25
   2   4  18    2.61    0.30
   2  -4  18    2.88    0.34
   2  -4  19    8.69    0.52
  -2  -4  19    7.52    0.50
   2  -4  19    7.31    0.45
   2   4  19    7.18    0.44
   2  -4  19    7.83    0.50
   2  -4  19    6.95    0.41
   2  -4  20   22.26    0.75
   2  -4  20   22.42    0.70
  -2  -4  20   24.09    0.79
   2   4  20   21.57    0.69
   2  -4  20   23.61    0.78
  -2  -4  20   23.17    0.74
   2  -4  21   16.78    0.59
  -2  -4  21   16.21    0.59
   2  -4  21   16.29    0.58
  -2  -4  21   15.72    0.54
  -3  -4   0    8.54    0.86
  -3  -4   1    3.12    0.53
  -3  -4  -1    3.08    0.52
  -3  -4   2    4.23    0.58
  -3  -4   2    4.21    0.30
  -3  -4   2    4.36    0.31
  -3  -4  -2    3.95    0.58
   3  -4   3   29.04    0.78
  -3  -4   3   30.64    1.57
  -3  -4   3   30.28    0.80
  -3  -4  -3   30.41    1.61
  -3  -4   3   30.20    0.80
  -3   4   3   29.46    0.78
   3  -4   4   63.88    1.19
  -3  -4   4   65.59    1.20
  -3  -4   4   63.93    1.17
  -3  -4  -4   64.81    2.37
  -3  -4   4   64.44    1.19
  -3   4   4   65.40    1.20
  -3  -4   5   36.36    1.65
  -3  -4   5   34.69    0.88
  -3  -4   5   35.48    0.90
  -3  -4  -5   35.72    1.79
  -3   4   5   34.22    0.85
  -3  -4   5   34.28    0.89
  -3   4   5   34.42    0.90
   3  -4   5   35.09    0.91
  -3  -4   6   65.84    2.27
  -3  -4   6   61.31    1.18
  -3  -4   6   63.11    1.23
  -3  -4  -6   63.86    2.44
  -3   4   6   61.38    1.14
  -3  -4   6   62.69    1.22
  -3   4   6   62.45    1.25
   3  -4   6   60.83    1.24
  -3  -4   7   43.65    1.89
  -3  -4   7   41.70    0.99
  -3  -4   7   41.69    1.04
  -3  -4   7   40.95    1.01
  -3  -4  -7   43.08    2.05
  -3   4   7   40.49    0.94
  -3  -4   7   42.42    1.02
  -3   4   7   41.19    1.05
   3  -4   7   41.55    1.06
  -3  -4   8   42.09    1.92
  -3  -4   8   44.32    1.04
  -3  -4  -8   46.11    2.17
  -3  -4   8   44.07    1.09
  -3  -4   8   42.33    1.08
  -3   4   8   45.10    0.99
  -3  -4   8   44.22    1.06
  -3   4   8   44.41    1.11
  -3  -4   8   43.58    1.06
   3  -4   8   42.32    1.11
  -3  -4   9   26.30    0.82
  -3  -4   9   28.30    1.63
  -3  -4   9   26.66    0.88
  -3  -4   9   26.35    0.88
  -3   4   9   27.05    0.90
  -3  -4  -9   26.00    1.67
  -3  -4  10   36.98    1.92
  -3  -4  10   36.19    1.05
   3  -4  10   36.79    1.02
  -3  -4  10   37.43    1.06
  -3  -4 -10   35.62    1.99
  -3  -4  10   36.93    1.02
  -3   4  10   36.82    1.06
  -3  -4  10   35.10    0.96
  -3  -4  11   11.01    1.09
  -3  -4  11   10.39    0.59
   3  -4  11   11.58    0.60
  -3  -4  11   11.69    0.63
  -3   4  11   11.25    0.61
  -3   4  11   11.41    0.55
  -3  -4 -11   12.48    1.20
   3  -4  11   11.54    0.57
  -3  -4  11   11.54    0.60
  -3  -4  11   10.64    0.60
  -3  -4  11   10.50    0.54
  -3  -4  12   30.57    1.86
  -3  -4  12   31.56    1.04
   3  -4  12   32.34    1.01
  -3  -4  12   31.84    1.04
  -3  -4 -12   34.10    2.03
   3  -4  12   33.79    0.99
  -3  -4  12   33.37    1.07
  -3   4  12   34.43    0.98
  -3  -4  12   31.52    1.00
  -3   4  12   30.34    1.00
  -3  -4 -13   23.00    1.68
  -3  -4  13   23.08    0.91
   3  -4  13   23.77    0.89
  -3  -4  13   24.06    0.93
   3  -4  13   24.27    0.85
  -3  -4  13   23.38    0.92
  -3  -4  13   22.53    0.87
  -3   4  13   23.44    0.89
   3  -4  14   30.58    1.01
  -3  -4  14   30.29    1.06
   3  -4  14   31.63    0.97
  -3  -4  14   31.73    1.07
   3   4  14   30.53    0.98
  -3  -4  14   30.44    1.02
  -3   4  14   29.94    1.01
   3  -4  15    8.10    0.49
  -3  -4  15    8.85    0.59
   3  -4  15    8.13    0.50
   3   4  15    8.45    0.53
  -3  -4  15    8.39    0.56
   3  -4  15    8.81    0.59
  -3   4  15    8.14    0.52
  -3  -4  16    3.14    0.39
  -3  -4  16    3.86    0.40
   3  -4  16    3.23    0.32
   3   4  16    3.39    0.35
  -3   4  16    3.60    0.35
  -3  -4  16    3.47    0.37
   3  -4  16    3.84    0.41
   3  -4  17    3.55    0.33
  -3  -4  17    3.13    0.38
   3  -4  17    3.33    0.34
   3  -4  17    2.81    0.29
   3   4  17    3.01    0.32
  -3  -4  17    2.95    0.34
   3  -4  17    3.21    0.37
   3  -4  18    1.33    0.26
   3  -4  18    1.08    0.20
   3  -4  18    1.80    0.23
   3   4  18    1.01    0.20
  -3  -4  18    1.02    0.24
   3  -4  18    1.37    0.25
   3  -4  19    4.21    0.37
   3  -4  19    3.77    0.31
  -3  -4  19    4.29    0.38
   3   4  19    3.63    0.30
   3   4  19    4.15    0.34
   3  -4  19    4.43    0.38
   3  -4  19    3.89    0.32
   3  -4  20   10.34    0.52
  -3  -4  20    9.76    0.50
   3   4  20    9.46    0.46
   3  -4  20   10.72    0.52
   3  -4  20    9.28    0.44
   3  -4  21    3.61    0.28
  -3  -4  21    3.59    0.28
   3  -4  21    3.53    0.27
  -4  -4   0  101.73    2.93
  -4  -4   0   98.20    1.43
  -4  -4   1    7.61    0.83
  -4  -4   1    6.35    0.37
  -4  -4  -1    6.78    0.38
   4   4   1    6.95    0.38
  -4  -4  -1    6.62    0.77
  -4   4   1    6.21    0.36
  -4  -4   2    5.70    0.36
  -4  -4  -2    5.27    0.33
   4   4   2    5.26    0.34
  -4  -4  -2    5.49    0.71
  -4   4   2    4.94    0.33
  -4  -4   2    4.86    0.65
   4  -4   2    4.81    0.32
  -4  -4   3   46.61    1.97
  -4  -4   3   45.18    1.01
  -4  -4  -3   47.20    2.07
  -4  -4  -3   43.11    0.91
  -4  -4   3   44.43    1.01
  -4   4   3   43.58    0.99
   4  -4   3   42.48    0.96
  -4  -4   4   46.59    1.95
  -4  -4   4   45.70    1.00
  -4  -4   4   46.69    1.05
  -4  -4   4   43.54    1.01
  -4   4   4   44.17    1.04
   4  -4   4   45.20    1.02
  -4  -4   5   73.25    2.50
  -4  -4   5   73.64    1.28
  -4  -4   5   73.50    1.34
  -4  -4  -5   73.85    2.69
  -4  -4   5   75.78    1.34
  -4   4   5   71.58    1.35
   4  -4   5   69.68    1.31
  -4  -4   6    2.62    0.53
  -4  -4   6    2.61    0.25
  -4  -4   6    2.56    0.26
  -4  -4   6    2.72    0.28
  -4  -4   6    3.05    0.29
  -4   4   6    2.97    0.30
   4  -4   6    2.95    0.30
  -4  -4  -6    3.06    0.60
  -4  -4   7    8.86    0.46
  -4  -4   7    7.90    0.86
  -4  -4   7    8.77    0.48
  -4  -4   7    9.25    0.51
  -4  -4   7    8.97    0.50
  -4  -4   7    8.85    0.48
  -4   4   7    8.28    0.49
   4  -4   7    8.60    0.51
  -4  -4  -7    8.83    0.99
  -4  -4   8   12.18    1.12
  -4  -4   8   12.93    0.56
  -4  -4   8   13.18    0.61
  -4  -4   8   13.23    0.63
  -4  -4   8   13.74    0.62
  -4  -4  -8   13.75    1.25
   4   4   8   13.81    0.56
  -4  -4   8   12.76    0.58
  -4   4   8   12.55    0.62
  -4  -4   9   13.99    0.59
  -4  -4   9   12.85    1.17
  -4  -4   9   14.09    0.65
  -4  -4   9   13.83    0.66
  -4  -4   9   14.02    0.63
  -4  -4   9   14.44    0.62
  -4  -4  -9   13.50    1.28
   4   4   9   14.45    0.59
  -4   4   9   13.95    0.66
  -4  -4  10   13.02    1.20
  -4  -4  10   13.08    0.64
   4  -4  10   12.31    0.59
  -4  -4  10   12.17    0.63
  -4  -4  10   12.91    0.61
   4   4  10   12.83    0.58
  -4   4  10   12.82    0.65
  -4  -4 -10   12.17    1.20
  -4  -4  11   21.01    1.57
  -4  -4  11   22.69    0.86
   4  -4  11   22.04    0.81
  -4  -4  11   20.55    0.84
  -4  -4 -11   18.93    1.57
  -4  -4  11   22.26    0.84
   4  -4  11   22.03    0.85
  -4   4  11   20.21    0.82
  -4  -4  12   63.38    2.79
  -4  -4  12   68.38    1.51
   4  -4  12   66.10    1.41
   4  -4  12   64.18    1.40
  -4  -4  12   66.66    1.52
  -4  -4  12   64.47    1.50
  -4  -4 -12   65.03    2.91
  -4  -4  12   66.06    1.48
   4  -4  12   67.53    1.53
  -4   4  12   67.25    1.51
   4  -4  13    8.99    0.54
  -4  -4  13    8.32    0.57
  -4  -4  13    8.71    0.58
  -4  -4  13    8.32    0.55
   4  -4  13    8.37    0.57
  -4   4  13    8.74    0.56
   4  -4  13    8.65    0.53
  -4  -4  14    4.42    0.44
   4  -4  14    3.67    0.36
  -4  -4  14    3.97    0.41
  -4  -4  14    4.32    0.41
  -4   4  14    3.76    0.38
   4  -4  14    3.53    0.40
  -4  -4  15    1.21    0.26
   4   4  15    0.92    0.21
   4  -4  15    1.20    0.22
  -4  -4  15    0.89    0.22
   4  -4  15    1.48    0.30
  -4   4  15    1.29    0.24
  -4  -4  16    2.49    0.34
   4  -4  16    2.58    0.30
   4  -4  16    2.22    0.28
  -4  -4  16    2.41    0.33
   4  -4  16    2.88    0.31
   4   4  16    2.25    0.29
  -4  -4  16    2.28    0.31
   4  -4  16    2.39    0.34
  -4   4  16    2.42    0.29
  -4  -4  17   19.30    0.82
   4  -4  17   19.61    0.73
   4  -4  17   20.67    0.78
  -4  -4  17   21.54    0.83
   4  -4  17   21.27    0.76
   4   4  17   21.69    0.80
  -4  -4  17   21.42    0.83
   4  -4  17   20.87    0.85
  -4   4  17   21.05    0.76
   4  -4  18   12.94    0.65
  -4  -4  18   13.78    0.66
   4  -4  18   13.01    0.57
   4   4  18   13.89    0.61
   4  -4  18   13.15    0.65
  -4  -4  18   14.26    0.65
   4  -4  18   13.20    0.58
   4  -4  19    2.26    0.25
   4  -4  19    1.98    0.27
  -4  -4  19    2.53    0.29
   4  -4  19    2.19    0.23
   4   4  19    2.05    0.24
   4   4  19    2.10    0.24
   4  -4  19    2.60    0.29
   4  -4  20    3.00    0.28
  -4  -4  20    3.11    0.28
   4   4  20    2.93    0.24
   4   4  20    3.12    0.26
   4  -4  20    3.70    0.31
   4  -4  20    3.12    0.26
  -5  -4   0    6.45    0.39
   5   4   0    5.72    0.34
  -5  -4   0    6.67    0.80
  -5   4   0    6.84    0.38
  -5  -4  -1    8.10    0.43
  -5  -4   1    8.34    0.90
  -5  -4  -1    9.02    0.94
  -5  -4   1    8.80    0.46
   5   4   1    8.51    0.42
  -5   4   1    8.11    0.43
  -5  -4   2   20.67    1.37
  -5  -4   2   21.13    0.72
  -5  -4  -2   22.90    1.48
  -5  -4  -2   20.24    0.67
  -5   4   2   19.65    0.69
   5  -4   2   19.96    0.66
  -5  -4   3   14.26    1.15
  -5  -4   3   16.03    1.21
  -5  -4   3   15.76    0.63
  -5  -4  -3   16.67    1.30
  -5  -4  -3   16.09    0.59
  -5   4   3   14.90    0.62
   5  -4   3   16.04    0.60
  -5  -4   4   13.82    1.15
  -5  -4   4   12.63    0.54
  -5  -4   4   13.47    0.60
  -5  -4  -4   12.52    0.51
  -5  -4  -4   15.76    1.28
  -5  -4   4   13.22    0.58
  -5   4   4   13.45    0.59
   5  -4   4   13.37    0.58
  -5  -4   5   30.77    1.74
  -5  -4   5   29.64    0.81
  -5  -4   5   28.45    0.81
  -5  -4   5   28.96    0.88
  -5  -4  -5   28.63    1.76
  -5  -4   5   28.53    0.85
   5  -4   5   28.04    0.80
  -5   4   5   27.28    0.88
   5  -4   5   27.33    0.85
  -5  -4   6   19.22    1.42
  -5  -4   6   18.43    0.66
  -5  -4   6   18.53    0.67
  -5  -4   6   17.91    0.71
  -5  -4  -6   19.05    1.45
  -5  -4   6   18.52    0.69
   5  -4   6   17.55    0.66
  -5   4   6   18.89    0.74
  -5  -4   7   23.29    1.57
  -5  -4   7   24.35    0.79
  -5  -4   7   26.02    0.87
  -5  -4  -7   25.35    1.72
  -5  -4   7   25.25    0.84
   5   4   7   24.75    0.75
  -5  -4   7   25.32    0.82
   5  -4   7   24.28    0.81
  -5   4   7   25.55    0.88
  -5  -4   8    5.30    0.78
  -5  -4   8    5.34    0.39
  -5  -4   8    5.24    0.42
  -5  -4   8    4.72    0.38
   5   4   8    5.35    0.36
  -5  -4   8    4.74    0.37
   5  -4   8    5.10    0.40
  -5   4   8    5.02    0.41
  -5  -4  -8    5.35    0.82
  -5  -4  -9    2.98    0.68
  -5  -4   9    2.32    0.52
  -5  -4   9    4.20    0.36
   5  -4   9    3.67    0.32
  -5  -4   9    3.40    0.35
  -5  -4   9    4.01    0.35
   5   4   9    3.94    0.33
  -5  -4   9    3.82    0.33
  -5   4   9    3.54    0.36
   5  -4   9    3.10    0.32
  -5  -4 -10    2.49    0.59
  -5  -4  10    3.03    0.64
  -5  -4  10    3.22    0.32
   5  -4  10    2.86    0.29
  -5  -4  10    2.79    0.33
   5   4  10    3.16    0.31
   5  -4  10    3.01    0.34
  -5   4  10    2.88    0.34
  -5  -4  10    3.14    0.32
  -5  -4 -11    4.79    0.83
  -5  -4  11    4.11    0.72
   5  -4  11    6.06    0.42
  -5  -4  11    5.88    0.48
   5   4  11    6.04    0.43
   5  -4  11    6.81    0.50
  -5  -4  11    6.16    0.47
  -5   4  11    5.90    0.48
   5  -4  12    1.56    0.22
  -5  -4  12    2.12    0.33
   5  -4  12    1.77    0.28
  -5  -4  12    1.44    0.28
   5  -4  12    1.83    0.29
  -5  -4  12    1.95    0.30
  -5   4  12    1.26    0.25
  -5  -4  13    0.31    0.21
   5  -4  13    0.59    0.19
  -5  -4  13    0.37    0.20
   5  -4  13    0.54    0.23
  -5  -4  13    0.48    0.24
  -5   4  13    0.41    0.20
  -5  -4  14    3.62    0.40
  -5  -4  14    3.79    0.40
  -5  -4  14    3.38    0.38
   5  -4  14    3.39    0.35
   5  -4  14    3.32    0.38
  -5  -4  14    3.57    0.38
  -5   4  14    3.44    0.37
  -5  -4  15    1.82    0.30
   5  -4  15    1.97    0.28
  -5  -4  15    2.03    0.31
   5  -4  15    2.00    0.31
  -5  -4  15    1.88    0.30
  -5   4  15    1.99    0.29
   5  -4  16    0.15    0.12
   5   4  16    0.18    0.15
  -5  -4  16    0.20    0.15
  -5  -4  16    0.64    0.23
   5  -4  16    0.08    0.17
  -5  -4  16    0.14    0.17
  -5   4  16    0.06    0.12
   5  -4  17    1.16    0.24
  -5  -4  17    1.24    0.23
  -5  -4  17    1.21    0.23
   5  -4  17    1.27    0.20
   5   4  17    1.16    0.21
  -5  -4  17    0.90    0.21
   5  -4  17    1.35    0.25
  -5   4  17    1.11    0.19
   5  -4  17    1.12    0.22
   5  -4  18    2.16    0.28
  -5  -4  18    2.40    0.28
   5  -4  18    2.26    0.24
   5   4  18    2.55    0.28
   5  -4  18    2.68    0.27
  -5  -4  18    2.35    0.28
   5  -4  18    2.55    0.30
   5  -4  19    1.71    0.22
   5  -4  19    1.66    0.22
  -5  -4  19    2.22    0.25
   5  -4  19    1.94    0.21
   5  -4  19    1.51    0.19
   5   4  19    1.94    0.23
   5   4  19    1.88    0.22
   5  -4  20    4.28    0.31
  -5  -4  20    4.31    0.30
   5  -4  20    4.21    0.29
  -6  -4   0    0.55    0.15
  -6  -4   0    0.62    0.29
  -6   4   0    0.46    0.11
  -6  -4   1    9.81    0.99
  -6  -4  -1    9.60    1.00
  -6  -4   1   10.32    0.52
  -6  -4  -1    9.96    0.50
   6   4   1    9.78    0.46
  -6   4  -1    9.94    0.48
  -6   4   1    9.53    0.49
  -6  -4   2    0.34    0.14
  -6  -4  -2    0.66    0.16
  -6  -4   2    0.65    0.29
  -6  -4  -2    0.64    0.31
  -6   4   2    0.53    0.15
  -6  -4   3   30.69    1.79
  -6  -4   3   30.42    1.70
  -6  -4  -3   31.28    1.84
  -6  -4   3   32.33    0.94
  -6  -4  -3   31.68    0.87
  -6   4   3   32.13    0.94
  -6  -4   4  115.56    3.29
  -6  -4   4  106.90    3.38
  -6  -4   4  110.01    1.59
  -6  -4   4  105.19    1.71
  -6  -4  -4  105.18    1.56
  -6  -4  -4  113.03    3.56
  -6  -4   4  106.64    1.70
  -6   4   4  104.95    1.73
  -6  -4   5   15.83    1.34
  -6  -4   5   14.78    0.66
  -6  -4  -5   14.23    1.29
   6  -4   5   13.97    0.59
  -6  -4   5   14.11    0.62
  -6   4   5   14.09    0.66
  -6  -4  -5   14.00    0.56
  -6  -4   6    0.78    0.20
  -6  -4   6    1.04    0.22
   6   4   6    0.68    0.15
   6  -4   6    0.44    0.12
  -6   4   6    0.66    0.20
  -6  -4  -6    0.40    0.34
  -6  -4   6    0.76    0.17
  -6  -4   7    4.44    0.73
  -6  -4   7    3.88    0.37
  -6  -4   7    3.59    0.35
   6   4   7    3.72    0.31
  -6  -4   7    3.93    0.34
   6  -4   7    3.68    0.34
  -6   4   7    3.78    0.37
  -6  -4  -7    4.13    0.72
  -6  -4   8    6.93    0.92
  -6  -4   8    7.86    0.46
  -6  -4   8    7.32    0.48
  -6  -4   8    6.95    0.49
   6   4   8    7.31    0.44
  -6  -4   8    7.28    0.46
  -6   4   8    7.33    0.45
   6  -4   8    7.84    0.50
  -6   4   8    7.69    0.52
  -6  -4  -8    6.72    0.93
  -6  -4   9   22.46    1.71
  -6  -4   9   27.08    0.87
  -6  -4   9   25.36    0.92
  -6  -4   9   26.09    0.89
  -6  -4  -9   28.85    1.99
   6   4   9   24.68    0.83
  -6  -4   9   26.48    0.85
  -6   4   9   27.19    0.87
   6  -4   9   23.95    0.87
  -6   4   9   25.64    0.95
  -6  -4 -10    3.74    0.77
  -6  -4  10    4.33    0.78
  -6  -4  10    4.62    0.42
  -6  -4  10    4.70    0.40
   6   4  10    4.83    0.39
  -6   4  10    4.31    0.36
   6  -4  10    4.13    0.40
  -6   4  10    4.34    0.43
  -6  -4  11    5.11    0.45
  -6  -4  11    5.47    0.42
   6   4  11    5.23    0.41
  -6   4  11    5.78    0.42
   6  -4  11    5.20    0.45
  -6   4  11    5.14    0.46
  -6  -4  12   14.13    0.73
   6   4  12   13.35    0.66
  -6   4  12   13.98    0.64
   6  -4  12   12.95    0.68
   6  -4  12   12.89    0.69
  -6  -4  12   13.06    0.70
  -6   4  12   12.66    0.70
  -6  -4  13    6.10    0.50
  -6  -4  13    6.95    0.50
  -6  -4  13    7.48    0.54
   6  -4  13    6.76    0.50
  -6   4  13    7.08    0.46
   6  -4  13    6.72    0.52
  -6  -4  13    7.48    0.53
  -6   4  13    6.94    0.52
  -6  -4  14    0.96    0.24
  -6  -4  14    1.24    0.24
   6  -4  14    1.10    0.24
  -6  -4  14    0.97    0.24
  -6   4  14    1.04    0.19
   6  -4  14    0.91    0.25
  -6  -4  14    1.09    0.25
  -6   4  14    0.93    0.22
  -6  -4  15   17.16    0.76
  -6  -4  15   17.81    0.76
   6  -4  15   17.36    0.74
  -6   4  15   18.45    0.70
   6  -4  15   18.12    0.81
  -6  -4  15   18.62    0.80
  -6   4  15   18.80    0.78
  -6  -4  16   14.87    0.67
   6  -4  16   14.75    0.69
   6  -4  16   15.65    0.68
  -6  -4  16   15.77    0.70
   6  -4  16   15.00    0.72
   6   4  16   15.68    0.67
  -6  -4  16   16.10    0.72
  -6   4  16   14.90    0.66
   6  -4  17    3.04    0.32
   6  -4  17    2.60    0.30
  -6  -4  17    2.77    0.30
  -6  -4  17    2.91    0.30
   6  -4  17    2.56    0.27
   6   4  17    2.37    0.27
  -6  -4  17    3.13    0.33
  -6   4  17    2.55    0.27
   6  -4  18    0.31    0.14
  -6  -4  18    0.23    0.11
   6  -4  18    0.36    0.12
   6  -4  18    0.27    0.11
   6   4  18    0.28    0.12
  -6  -4  18    0.28    0.14
   6  -4  19    0.10    0.09
   6  -4  19    0.08    0.11
  -6  -4  19   -0.09    0.09
   6  -4  19    0.17    0.09
   6  -4  19    0.20    0.09
   6   4  19    0.10    0.09
   6   4  19    0.17    0.10
  -7  -4   0   24.28    0.82
  -7   4   0   24.37    0.81
  -7  -4   1   12.00    1.12
  -7  -4  -1   13.42    1.22
  -7  -4   1   13.04    0.61
  -7  -4  -1   12.84    0.60
  -7   4  -1   12.64    0.57
  -7   4   1   12.66    0.60
  -7  -4   2   11.00    1.08
  -7  -4   2   10.90    0.57
  -7  -4  -2   11.37    0.56
   7   4   2   10.63    0.50
  -7   4   2   10.17    0.56
  -7  -4  -2   10.86    1.14
  -7  -4   3   19.29    1.51
  -7  -4   3   17.78    1.34
  -7  -4  -3   16.47    1.39
  -7  -4   3   18.40    0.74
  -7  -4  -3   18.10    0.69
  -7   4   3   19.08    0.77
  -7  -4   4    8.82    1.04
  -7  -4   4    9.01    0.53
  -7  -4  -4    9.46    0.50
  -7   4   4    9.05    0.54
  -7  -4   4    8.81    0.51
  -7  -4  -4    9.93    1.15
  -7  -4   5    7.55    0.96
  -7  -4  -5    7.55    0.44
  -7  -4   5    8.15    0.51
  -7  -4   5    7.96    0.48
  -7   4   5    8.02    0.53
  -7  -4   6    0.45    0.26
  -7  -4   6    0.91    0.21
  -7  -4   6    0.79    0.20
  -7   4   6    0.89    0.22
  -7  -4  -6    1.03    0.38
  -7  -4   6    0.83    0.18
  -7  -4   7   24.05    1.79
  -7  -4   7   21.93    0.85
  -7  -4   7   22.48    0.84
  -7  -4  -7   20.36    1.69
  -7  -4   7   21.78    0.79
   7  -4   7   21.47    0.80
  -7   4   7   23.15    0.91
   7   4   7   23.80    0.80
  -7  -4   8   55.09    2.72
  -7  -4   8   54.18    1.31
  -7  -4   8   54.67    1.34
   7   4   8   56.11    1.25
  -7  -4   8   53.89    1.22
  -7   4   8   56.40    1.28
   7  -4   8   54.91    1.31
  -7  -4  -8   59.40    2.90
  -7   4   8   55.91    1.42
  -7  -4   9   74.96    3.21
  -7  -4   9   81.30    1.66
  -7  -4   9   79.23    1.57
  -7  -4  -9   75.38    3.31
   7   4   9   78.83    1.52
  -7   4   9   79.41    1.53
   7  -4   9   76.08    1.59
  -7   4   9   77.56    1.69
  -7  -4  10   21.35    0.87
   7   4  10   19.55    0.77
  -7   4  10   20.11    0.78
   7  -4  10   19.68    0.83
  -7   4  10   19.69    0.87
  -7  -4  10   19.34    0.78
  -7  -4  11    1.90    0.30
   7   4  11    2.45    0.30
  -7   4  11    2.28    0.28
   7  -4  11    1.98    0.30
  -7   4  11    2.37    0.35
  -7  -4  11    2.18    0.28
  -7  -4  12    1.07    0.25
   7  -4  12    1.54    0.27
  -7  -4  12    1.29    0.22
   7   4  12    1.15    0.21
  -7   4  12    1.10    0.21
   7  -4  12    1.31    0.26
  -7  -4  12    1.00    0.23
  -7   4  12    1.22    0.27
  -7  -4  13    1.15    0.22
  -7  -4  13    2.11    0.30
   7  -4  13    1.72    0.28
  -7  -4  13    1.90    0.30
  -7   4  13    1.70    0.25
   7  -4  13    2.02    0.32
  -7  -4  13    2.08    0.31
  -7   4  13    1.73    0.30
  -7  -4  14   11.24    0.62
  -7  -4  14   10.68    0.56
   7  -4  14   11.26    0.62
  -7  -4  14   10.89    0.61
  -7   4  14   10.14    0.54
  -7  -4  14   10.91    0.62
  -7   4  14   10.96    0.62
   7  -4  15   12.98    0.64
  -7  -4  15   13.74    0.61
  -7   4  15   13.10    0.59
  -7  -4  15   13.91    0.67
  -7   4  15   12.75    0.64
  -7  -4  15   12.33    0.62
   7  -4  16    1.04    0.20
  -7  -4  16    1.21    0.20
   7  -4  16    0.92    0.21
   7  -4  16    0.93    0.21
  -7  -4  16    1.10    0.21
   7   4  16    1.10    0.20
  -7  -4  16    0.85    0.20
  -7   4  16    0.80    0.19
   7  -4  17    2.76    0.28
  -7  -4  17    2.35    0.24
   7  -4  17    2.83    0.30
  -7  -4  17    2.67    0.28
   7  -4  17    2.47    0.26
   7   4  17    2.43    0.26
  -7  -4  17    2.87    0.30
  -7   4  17    2.52    0.25
   7  -4  18    2.56    0.25
   7  -4  18    2.49    0.25
   7  -4  18    2.42    0.23
   7   4  18    2.07    0.22
  -7  -4  18    2.25    0.24
  -8  -4   0   97.07    3.33
  -8  -4   0   99.75    1.72
  -8   4   0   95.24    1.67
  -8  -4   1    3.58    0.36
  -8  -4  -1    3.93    0.36
  -8  -4   1    3.93    0.66
  -8  -4  -1    4.11    0.70
  -8   4  -1    4.00    0.34
  -8   4   1    3.63    0.35
  -8  -4   2   45.60    2.45
  -8  -4  -2   46.49    2.40
  -8  -4   2   47.16    1.21
  -8  -4  -2   48.82    1.20
  -8   4   2   47.54    1.23
  -8  -4   3    6.75    0.95
  -8  -4   3    8.36    0.53
  -8  -4  -3    7.55    0.48
  -8   4   3    7.41    0.51
  -8  -4  -3    6.82    0.93
  -8  -4   4   10.62    1.22
  -8  -4   4   10.68    0.60
  -8  -4  -4    9.91    0.53
  -8   4   4    9.58    0.59
  -8  -4   4    9.99    0.56
  -8  -4  -4   10.93    1.21
  -8  -4   5   12.48    1.34
  -8  -4   5   12.04    0.63
  -8  -4   5   13.21    0.67
  -8  -4  -5   12.29    0.58
  -8  -4  -5   12.91    1.33
  -8  -4   5   12.73    0.62
  -8   4   5   12.57    0.68
  -8  -4   6   72.34    3.19
  -8  -4   6   70.69    1.50
  -8  -4   6   75.43    1.57
  -8  -4  -6   74.56    1.39
  -8  -4  -6   75.76    3.26
  -8  -4   6   74.53    1.46
  -8   4   6   70.65    1.60
  -8  -4   7    3.57    0.71
  -8  -4   7    4.05    0.39
  -8  -4   7    3.86    0.38
  -8  -4   7    4.13    0.35
  -8   4   7    4.12    0.43
   8   4   7    4.26    0.36
  -8  -4  -7    4.37    0.79
  -8  -4   8   64.21    1.46
  -8  -4   8   62.96    1.43
  -8   4   8   62.84    1.41
  -8   4   8   63.37    1.56
   8   4   8   64.97    1.38
  -8  -4   9   51.91    1.32
  -8  -4   9   51.19    1.28
   8   4   9   51.46    1.25
  -8   4   9   52.65    1.29
  -8   4   9   52.04    1.42
  -8  -4  10   31.84    1.04
   8   4  10   33.52    1.02
  -8   4  10   35.26    1.05
  -8   4  10   34.29    1.16
  -8  -4  10   33.70    1.03
  -8  -4  11    7.28    0.51
  -8  -4  11    8.08    0.50
  -8   4  11    8.25    0.52
  -8   4  11    7.70    0.56
   8   4  11    7.69    0.50
  -8  -4  12   16.70    0.75
  -8  -4  12   16.24    0.67
   8  -4  12   17.09    0.78
  -8   4  12   16.15    0.71
  -8   4  12   16.54    0.79
  -8  -4  12   16.87    0.78
   8   4  12   15.93    0.71
  -8  -4  13   13.33    0.66
   8  -4  13   13.92    0.70
  -8  -4  13   13.82    0.68
  -8   4  13   14.58    0.65
  -8   4  13   15.43    0.74
  -8  -4  13   12.84    0.67
   8  -4  14    1.88    0.28
  -8  -4  14    1.60    0.26
  -8   4  14    1.43    0.22
  -8  -4  14    1.44    0.27
  -8   4  14    1.56    0.26
   8  -4  15    0.39    0.18
   8  -4  15    0.67    0.19
  -8  -4  15    0.54    0.17
  -8   4  15    0.39    0.14
  -8  -4  15    0.75    0.21
  -8   4  15    0.39    0.14
   8  -4  16    0.19    0.13
   8  -4  16    0.44    0.14
   8  -4  16    0.28    0.13
  -8  -4  16    0.43    0.15
  -8   4  16    0.30    0.11
   8   4  16    0.39    0.14
  -8  -4  16    0.42    0.15
  -8   4  16    0.54    0.15
   8  -4  17   16.40    0.58
   8  -4  17   16.13    0.61
  -8  -4  17   16.29    0.57
   8  -4  17   15.60    0.56
   8   4  17   15.92    0.57
  -8  -4  17   16.85    0.63
   8  -4  18    0.87    0.15
   8  -4  18    0.97    0.16
   8   4  18    0.88    0.15
  -8  -4  18    1.09    0.17
  -9  -4   0   25.55    0.92
  -9   4   0   25.65    0.90
  -9  -4   1   73.76    3.23
  -9  -4  -1   69.89    2.95
  -9  -4   1   75.44    1.57
  -9  -4  -1   74.29    1.54
  -9   4  -1   77.76    1.51
  -9   4   1   69.54    1.51
  -9  -4   2    5.81    0.91
  -9  -4   2    6.07    0.48
  -9  -4  -2    5.50    0.44
  -9  -4  -2    4.64    0.76
  -9   4   2    5.49    0.45
  -9  -4   3   71.18    3.19
  -9  -4  -3   67.71    3.02
  -9  -4   3   67.86    1.51
  -9  -4  -3   65.88    1.42
  -9   4   3   66.28    1.53
  -9  -4   4   57.18    1.40
  -9  -4  -4   56.80    1.31
  -9   4   4   56.02    1.43
  -9  -4   4   56.05    1.31
  -9  -4   5  120.44    1.95
  -9  -4   5  118.62    2.01
  -9  -4  -5  119.45    1.85
  -9  -4   5  120.39    1.88
  -9   4   5  121.41    2.12
  -9  -4   6   37.50    1.10
  -9  -4   6   36.33    1.12
  -9  -4  -6   39.32    1.04
  -9  -4   6   37.35    1.03
  -9   4   6   35.29    1.17
  -9  -4   7   33.76    1.05
  -9  -4   7   31.91    1.04
   9   4   7   33.29    1.00
  -9   4   7   33.14    1.13
  -9  -4   8    1.03    0.24
  -9  -4   8    1.75    0.27
   9   4   8    1.34    0.23
  -9   4   8    1.34    0.25
  -9   4   8    1.23    0.29
  -9  -4   9    1.96    0.29
  -9  -4   9    1.84    0.28
   9   4   9    1.42    0.24
  -9   4   9    1.53    0.27
  -9   4   9    1.68    0.33
  -9  -4  10    2.53    0.31
  -9  -4  10    2.28    0.30
   9   4  10    2.31    0.29
  -9   4  10    2.14    0.29
  -9   4  10    2.18    0.35
  -9  -4  11   16.76    0.72
  -9  -4  11   16.96    0.70
   9   4  11   17.08    0.71
  -9   4  11   18.02    0.74
  -9   4  11   18.30    0.83
  -9  -4  12    2.84    0.31
  -9  -4  12    2.33    0.26
   9  -4  12    2.95    0.34
   9   4  12    2.57    0.29
  -9   4  12    2.41    0.29
  -9  -4  12    2.67    0.33
  -9   4  12    2.36    0.32
   9  -4  13    3.84    0.36
  -9  -4  13    3.44    0.34
  -9   4  13    3.54    0.32
  -9   4  13    4.11    0.39
  -9  -4  13    4.50    0.39
   9  -4  14    4.04    0.32
   9  -4  14    3.48    0.34
   9  -4  14    3.45    0.33
  -9  -4  14    3.83    0.33
  -9   4  14    3.29    0.29
  -9   4  14    3.35    0.33
  -9  -4  14    3.30    0.33
   9  -4  15    5.46    0.34
  -9  -4  15    5.47    0.37
   9  -4  15    5.46    0.39
   9  -4  15    5.80    0.40
  -9   4  15    4.93    0.33
  -9  -4  15    5.46    0.39
  -9   4  15    5.55    0.38
   9  -4  16   14.18    0.57
   9  -4  16   13.69    0.55
  -9  -4  16   13.63    0.52
   9   4  16   13.22    0.51
  -9  -4  16   14.47    0.58
  -9   4  16   13.04    0.51
   9  -4  17    3.91    0.28
   9   4  17    4.02    0.28
  -9  -4  17    3.98    0.28
 -10  -4   0   18.05    0.79
 -10   4   0   18.02    0.77
 -10  -4   1   95.78    1.81
 -10  -4  -1   93.68    1.76
 -10   4  -1   97.16    1.71
 -10   4   1   96.83    1.80
 -10  -4   2   15.74    0.76
 -10  -4  -2   15.01    0.71
 -10   4   2   14.41    0.72
 -10  -4   3    7.66    0.55
 -10  -4  -3    7.07    0.49
 -10   4   3    6.90    0.52
 -10  -4   3    7.23    0.49
 -10  -4   4    7.63    0.50
 -10  -4   4    7.52    0.54
 -10  -4  -4    6.94    0.48
 -10   4   4    7.50    0.54
 -10  -4   4    6.73    0.46
 -10  -4   5   14.15    0.67
 -10  -4   5   12.76    0.68
 -10  -4  -5   12.72    0.62
 -10  -4   5   12.26    0.60
 -10   4   5   12.35    0.70
 -10  -4   6   11.65    0.60
 -10  -4   6   11.71    0.65
 -10  -4  -6   11.56    0.57
 -10   4   6   11.78    0.69
 -10  -4   7   32.43    0.99
 -10  -4   7   34.18    1.07
  10   4   7   33.07    0.99
 -10   4   7   33.48    1.14
 -10  -4   8    0.10    0.13
 -10  -4   8    0.40    0.17
  10   4   8    0.21    0.14
 -10   4   8    0.41    0.18
 -10   4   8    0.13    0.20
 -10  -4   9    2.81    0.30
  10   4   9    3.03    0.32
 -10  -4   9    2.85    0.31
 -10   4   9    2.86    0.32
 -10   4   9    3.26    0.38
 -10  -4  10    2.21    0.26
 -10  -4  10    2.39    0.28
  10   4  10    2.13    0.27
 -10   4  10    2.37    0.29
 -10   4  10    2.62    0.34
 -10  -4  11   18.59    0.69
  10   4  11   18.58    0.71
 -10  -4  11   17.71    0.67
  10  -4  11   18.35    0.77
 -10   4  11   17.80    0.71
 -10   4  11   19.49    0.81
 -10  -4  11   19.76    0.79
 -10  -4  12    2.88    0.28
  10  -4  12    3.82    0.35
  10  -4  12    2.55    0.30
  10   4  12    2.93    0.29
 -10   4  12    3.03    0.30
 -10   4  12    3.40    0.35
 -10  -4  12    3.02    0.32
  10  -4  13    1.89    0.24
  10  -4  13    2.67    0.29
 -10  -4  13    1.87    0.24
 -10   4  13    2.45    0.25
 -10  -4  13    2.28    0.28
 -10   4  13    1.97    0.26
  10  -4  14    6.30    0.40
  10  -4  14    6.96    0.42
 -10  -4  14    6.29    0.38
 -10   4  14    6.83    0.38
 -10   4  14    6.48    0.41
 -10  -4  14    7.59    0.44
  10  -4  15    0.03    0.09
  10  -4  15    0.09    0.10
 -10  -4  15    0.20    0.12
 -10   4  15    0.09    0.09
 -11  -4   0   19.46    0.82
 -11   4   0   18.22    0.76
 -11  -4   1   10.93    0.63
 -11  -4  -1    9.64    0.58
 -11   4   1   10.50    0.60
 -11  -4   2   13.23    0.61
 -11  -4   2   13.40    0.69
 -11  -4  -2   11.82    0.63
 -11   4   2   12.41    0.66
 -11  -4   3    1.99    0.27
 -11  -4   3    2.09    0.26
 -11  -4   3    2.01    0.32
 -11  -4  -3    2.27    0.29
 -11   4   3    2.31    0.32
 -11  -4   4    5.48    0.40
 -11  -4   4    5.93    0.47
 -11  -4  -4    5.52    0.42
 -11  -4   4    5.96    0.41
 -11   4   4    5.93    0.47
 -11  -4   5    9.03    0.50
 -11  -4   5    8.66    0.56
 -11  -4  -5    9.42    0.53
 -11   4   5    8.84    0.58
 -11  -4   6    1.66    0.23
 -11  -4  -6    1.90    0.24
 -11  -4   6    1.32    0.27
 -11   4   6    1.79    0.30
 -11  -4   7    3.56    0.31
 -11  -4   7    3.69    0.36
  11   4   7    3.69    0.33
 -11   4   7    3.72    0.36
 -11   4   7    3.59    0.39
 -11  -4   8    4.59    0.38
  11   4   8    4.61    0.36
 -11   4   8    3.96    0.36
 -11   4   8    3.91    0.40
 -11  -4   9    1.55    0.23
  11  -4   9    1.30    0.22
  11   4   9    1.29    0.21
 -11   4   9    1.45    0.24
 -11   4   9    1.66    0.28
 -11  -4  10    1.05    0.18
  11  -4  10    1.55    0.25
  11   4  10    1.22    0.19
 -11   4  10    1.07    0.20
 -11   4  10    1.46    0.26
  11  -4  10    0.99    0.19
  11  -4  11    2.11    0.25
  11   4  11    1.70    0.22
  11  -4  11    2.07    0.26
 -11   4  11    2.33    0.25
 -11  -4  11    1.93    0.26
 -11   4  11    1.82    0.26
 -11  -4  11    1.57    0.20
  11  -4  12    0.62    0.16
  11  -4  12    0.95    0.18
  11   4  12    0.46    0.12
 -11  -4  12    0.44    0.13
  11   4  12    0.53    0.12
 -11   4  12    0.51    0.13
 -11  -4  12    0.90    0.19
 -11   4  12    0.49    0.16
  11  -4  13    0.73    0.15
 -11  -4  13    0.85    0.16
  11  -4  13    0.75    0.16
  11   4  13    0.74    0.13
 -11   4  13    0.60    0.13
 -11  -4  13    0.80    0.17
 -11   4  13    0.85    0.17
  11  -4  14    0.10    0.08
 -11  -4  14    0.03    0.09
 -12  -4   0   18.90    0.77
 -12   4   0   17.71    0.70
 -12  -4   1    2.22    0.30
 -12  -4  -1    2.02    0.29
 -12   4   1    2.07    0.27
 -12  -4   2   11.49    0.62
 -12  -4  -2   11.95    0.60
 -12   4   2   11.35    0.60
 -12  -4   2   11.50    0.56
 -12  -4   3    7.25    0.50
 -12  -4  -3    7.67    0.48
 -12  -4   3    7.74    0.44
 -12   4   3    8.00    0.51
 -12  -4  -4    3.57    0.33
 -12  -4   4    3.26    0.34
 -12   4   4    3.65    0.36
 -12  -4   5    0.28    0.16
 -12  -4  -5    0.17    0.13
 -12   4   5    0.31    0.17
 -12  -4   6    0.65    0.19
  12   4   6    0.84    0.18
 -12   4   6    1.28    0.25
 -12  -4  -6    0.89    0.17
 -12  -4   7    9.86    0.52
  12   4   7   11.16    0.52
 -12   4   7   10.02    0.52
 -12   4   7   10.22    0.57
 -12  -4   8   22.19    0.75
  12   4   8   23.84    0.74
 -12   4   8   24.73    0.79
 -12   4   8   25.23    0.86
 -12  -4   9    5.41    0.36
  12  -4   9    5.36    0.33
  12  -4   9    5.84    0.40
  12   4   9    6.16    0.37
 -12   4   9    5.75    0.38
 -12   4   9    6.04    0.43
 -12  -4  10    9.14    0.42
  12  -4  10    9.50    0.43
  12  -4  10    9.87    0.49
  12   4  10    9.78    0.44
 -12   4  10    9.54    0.46
 -12   4  10    9.39    0.50
 -12  -4  10   10.41    0.51
 -12   4 -10    9.03    0.44
  12  -4  11    2.17    0.23
 -12   4  11    2.19    0.22
 -12   4  11    2.80    0.27
 -12  -4  11    2.63    0.25
 -12   4 -11    2.07    0.22
 -12  -4  12    0.92    0.16
 -12   4  12    1.03    0.16
  12  -4  12    0.88    0.15
 -13  -4   0    0.16    0.12
 -13  -4   0    0.09    0.13
 -13  -4   1    0.26    0.11
 -13  -4   1    0.06    0.14
 -13  -4  -1    0.00    0.13
 -13   4   1    0.06    0.09
 -13  -4   2    0.24    0.15
 -13  -4  -2    0.04    0.11
 -13   4   2   -0.03    0.09
 -13  -4   3    6.29    0.42
 -13  -4  -3    5.90    0.39
 -13   4   3    6.02    0.40
 -13  -4   4    1.75    0.24
 -13  -4  -4    1.51    0.21
 -13   4   4    1.48    0.22
 -13  -4   5    1.80    0.23
 -13  -4  -5    1.70    0.20
  13   4   5    1.59    0.20
 -13   4   5    1.77    0.23
 -13   4   5    1.80    0.23
  13   4   6    1.18    0.17
 -13  -4   6    1.08    0.19
 -13   4   6    1.16    0.20
 -13   4   6    0.86    0.19
 -13  -4   7   10.34    0.48
  13   4   7   10.34    0.44
 -13   4   7    9.69    0.47
 -13   4   7    9.12    0.48
 -13  -4   8    1.27    0.18
  13  -4   8    1.46    0.20
 -13   4   8    1.56    0.20
 -13   4   8    1.25    0.19
  13  -4   9    4.05    0.29
 -13   4   9    3.74    0.27
 -13   4   9    3.55    0.29
 -13  -4   9    3.80    0.28
 -14  -4   0    1.34    0.19
 -14  -4   1    2.58    0.25
 -14  -4  -1    2.51    0.25
 -14  -4   2   11.30    0.50
 -14  -4  -2   11.54    0.48
 -14  -4  -2   10.15    0.43
 -14  -4   3    3.81    0.29
 -14  -4  -3    3.73    0.27
 -14  -4  -3    3.20    0.25
 -14  -4   4   17.23    0.59
 -14   4   4   16.72    0.57
 -14  -4   5   11.03    0.45
 -14   4   5   11.06    0.45
   0  -5   0    0.88    0.17
   0  -5   0    0.06    0.08
   0  -5   1    4.86    0.36
   0   5   1    6.11    0.41
   0  -5   1    5.42    0.36
   0  -5  -1    4.89    0.33
   0  -5  -2    0.84    0.29
   0  -5   2    0.11    0.12
   0   5   2    0.51    0.15
   0  -5   2    0.49    0.15
   0  -5  -2    0.13    0.09
   0  -5  -3   14.00    1.16
   0  -5   3   13.89    0.61
   0   5   3   14.21    0.61
   0  -5   3   14.74    0.62
   0  -5  -3   14.79    0.56
   0  -5   4    0.04    0.08
   0  -5   4   -0.03    0.12
   0  -5   4    0.05    0.06
   0   5   4    0.02    0.10
   0  -5  -4    0.19    0.10
   0  -5   5    6.07    0.43
   0  -5   5    5.30    0.35
   0  -5   5    5.76    0.37
   0  -5  -5    6.02    0.77
   0   5   5    5.99    0.41
   0  -5   6   -0.13    0.09
   0  -5   6    0.66    0.18
   0  -5  -6    0.24    0.16
   0  -5   6    0.45    0.14
   0   5   6    1.13    0.20
   0  -5   7   55.72    1.29
   0  -5  -7   58.80    2.41
   0  -5   7   57.88    1.20
   0  -5   7   56.60    1.24
   0   5   7   57.37    1.28
   0  -5   8    0.05    0.13
   0  -5   8    0.09    0.11
   0  -5   8    0.05    0.13
   0  -5  -8    0.34    0.19
   0   5   8   -0.03    0.13
   0  -5   9   61.12    1.30
   0  -5   9   62.93    1.39
   0   5   9   64.79    1.40
   0  -5   9   65.83    1.46
   0  -5  10    0.03    0.16
   0  -5  10   -0.10    0.18
   0  -5  10    0.04    0.10
   0  -5  10    0.05    0.15
   0   5  10   -0.04    0.14
   0  -5  11  160.40    2.38
   0  -5  11  163.02    2.22
   0  -5  11  159.92    2.32
   0   5  11  163.73    2.25
   0  -5  11  162.14    2.34
   0  -5  12   -0.06    0.19
   0  -5  12   -0.03    0.14
   0  -5  12    0.00    0.18
   0   5  12    0.12    0.15
   0  -5  13    1.06    0.26
   0   5  13    1.31    0.24
   0   5  13    1.33    0.26
   0  -5  14    0.01    0.19
   0   5  14    0.03    0.12
   0   5  14    0.05    0.13
   0   5  15   70.57    1.41
   0   5  15   69.66    1.48
   0   5  16   -0.13    0.12
   0  -5  17    1.16    0.20
   0   5  17    1.15    0.19
   0  -5  18   -0.07    0.10
   0  -5  18    0.07    0.15
   0  -5  18    0.05    0.12
   0  -5  19   71.21    1.21
   0  -5  19   73.82    1.35
   0  -5  19   76.03    1.36
   0  -5  20    0.07    0.09
   0  -5  20    0.02    0.09
   1  -5   0   64.44    1.25
   1   5   0   67.31    1.30
   1  -5   0   66.25    1.22
  -1  -5   0   64.59    1.24
  -1  -5  -1   23.65    1.53
   1  -5   1   22.41    0.75
   1  -5  -1   23.97    0.76
  -1  -5   1   22.15    0.76
   1   5   1   23.69    0.78
   1  -5   1   22.23    0.72
   1  -5  -1   23.04    0.71
  -1  -5   1   23.14    0.75
  -1  -5  -1   22.48    0.73
   1  -5   2    8.46    0.48
  -1  -5   2    8.68    0.48
   1  -5  -2    8.14    0.44
  -1  -5  -2    7.41    0.86
   1   5   2    8.77    0.48
   1  -5  -2    7.54    0.40
  -1  -5   2    7.93    0.46
  -1  -5  -2    7.96    0.43
   1  -5   3   32.30    0.93
  -1  -5  -3   32.81    1.80
  -1  -5   3   32.62    0.94
  -1   5   3   32.25    0.92
   1   5   3   33.69    0.94
  -1  -5   3   31.35    0.90
  -1  -5  -3   30.38    0.82
   1  -5   4   20.98    0.77
  -1  -5   4   21.45    0.77
  -1  -5  -4   22.16    1.48
  -1   5   4   21.01    0.75
  -1  -5   4   22.03    0.70
   1   5   4   22.38    0.78
  -1  -5   4   21.45    0.76
  -1  -5  -4   22.16    0.69
   1  -5   5    4.40    0.37
  -1  -5   5    5.09    0.40
  -1  -5   5    4.54    0.35
   1  -5  -5    5.64    0.70
   1  -5   5    4.70    0.33
  -1   5   5    4.55    0.36
  -1  -5   5    4.40    0.33
  -1  -5   5    4.60    0.37
   1   5   5    4.48    0.36
  -1  -5  -5    4.06    0.63
  -1  -5  -5    4.79    0.33
  -1  -5   6    2.97    0.29
   1  -5   6    2.90    0.31
  -1  -5   6    2.69    0.29
   1  -5  -6    3.53    0.56
   1  -5   6    3.02    0.28
  -1  -5   6    3.09    0.30
   1   5   6    3.27    0.32
  -1   5   6    2.74    0.30
  -1  -5   7    9.41    0.54
   1  -5   7    8.83    0.46
  -1  -5   7    8.36    0.48
   1  -5   7    8.77    0.49
  -1  -5   7    7.97    0.48
  -1   5   7    8.45    0.49
   1   5   7    8.22    0.50
  -1  -5  -7    9.02    0.97
   1  -5  -7    8.31    0.87
   1  -5   7    8.18    0.51
  -1  -5   8   17.71    0.75
  -1  -5  -8   18.43    1.41
   1  -5   8   17.54    0.66
  -1  -5   8   17.06    0.70
   1  -5   8   18.50    0.73
  -1  -5   8   17.65    0.72
  -1   5   8   18.14    0.73
   1   5   8   17.08    0.72
   1  -5   8   18.20    0.77
  -1  -5   9   12.04    0.65
   1  -5   9   12.62    0.58
  -1  -5   9   11.84    0.60
   1  -5   9   11.98    0.61
  -1  -5   9   12.96    0.64
  -1   5   9   12.44    0.62
   1   5   9   14.32    0.68
  -1  -5  -9   11.48    1.14
   1  -5   9   11.95    0.64
  -1  -5   9   12.39    0.64
  -1  -5  10    5.13    0.44
   1  -5  10    5.56    0.46
   1  -5  10    6.10    0.42
  -1  -5  10    5.30    0.42
   1  -5  10    5.44    0.44
  -1  -5  10    4.93    0.43
  -1   5  10    5.64    0.43
   1   5  10    5.81    0.45
   1  -5  10    5.30    0.46
  -1  -5  10    4.88    0.42
  -1  -5  11    7.23    0.53
   1  -5  11    7.89    0.55
   1  -5  11    7.56    0.47
  -1  -5  11    7.66    0.51
  -1  -5  11    7.05    0.51
  -1   5  11    7.55    0.49
   1   5  11    7.97    0.52
  -1   5  11    7.72    0.54
  -1  -5  11    7.16    0.50
  -1  -5  12   14.13    0.74
   1  -5  12   13.84    0.72
  -1  -5  12   14.60    0.70
  -1  -5  12   14.70    0.74
  -1   5  12   14.24    0.66
   1   5  12   14.89    0.70
  -1  -5  12   15.10    0.66
  -1   5  12   14.84    0.73
  -1  -5  13    4.82    0.47
   1  -5  13    5.84    0.50
  -1  -5  13    4.83    0.42
  -1  -5  13    4.87    0.45
  -1   5  13    5.24    0.41
   1   5  13    5.26    0.43
  -1  -5  13    6.33    0.43
  -1   5  13    5.90    0.48
  -1  -5  14    1.29    0.30
   1  -5  14    1.29    0.27
  -1  -5  14    1.28    0.27
  -1   5  14    1.14    0.21
   1   5  14    1.30    0.25
  -1  -5  14    1.14    0.20
  -1   5  14    1.42    0.27
   1   5  14    1.26    0.24
   1   5  15    0.19    0.14
  -1   5  15    0.39    0.17
   1   5  15    0.41    0.17
  -1  -5  16    0.44    0.15
   1   5  16    0.07    0.11
  -1   5  16    0.25    0.14
   1   5  16    0.33    0.15
  -1  -5  17    0.61    0.15
   1  -5  17    0.97    0.20
  -1  -5  17    0.79    0.21
   1   5  17    1.12    0.19
   1  -5  17    0.82    0.21
  -1   5  17    0.87    0.17
  -1  -5  18    0.42    0.14
   1  -5  18    0.60    0.17
  -1  -5  18    0.77    0.20
   1  -5  18    0.38    0.16
   1  -5  18    0.62    0.18
   1  -5  19    1.81    0.22
   1  -5  19    2.15    0.24
  -1  -5  19    2.28    0.26
   1  -5  19    2.37    0.26
  -1  -5  19    2.43    0.26
  -1  -5  20    0.46    0.14
   1  -5  20    0.30    0.11
  -1  -5  20    0.13    0.09
  -2  -5   0    4.56    0.34
   2  -5   0    5.20    0.36
  -2  -5   0    4.34    0.69
   2   5   0    5.18    0.37
  -2  -5   0    4.65    0.35
   2  -5   1    6.76    0.42
   2  -5  -1    6.47    0.40
  -2  -5  -1    6.22    0.39
  -2  -5   1    6.23    0.40
  -2  -5  -1    7.18    0.89
   2   5   1    6.57    0.42
  -2  -5   1    5.83    0.39
  -2  -5  -1    6.00    0.39
   2  -5   2   71.28    1.37
  -2  -5  -2   76.36    2.78
   2  -5  -2   72.58    1.29
  -2  -5   2   74.21    1.41
  -2  -5   2   72.75    1.35
   2   5   2   74.26    1.39
  -2  -5   2   74.67    1.39
  -2  -5  -2   70.56    1.30
   2  -5   3    4.76    0.37
  -2  -5   3    5.51    0.63
  -2  -5   3    5.51    0.40
   2  -5  -3    4.93    0.34
  -2  -5   3    4.58    0.36
   2   5   3    3.87    0.34
  -2  -5  -3    4.28    0.68
  -2  -5   3    4.91    0.38
  -2  -5  -3    4.90    0.35
  -2  -5  -4    0.30    0.12
   2  -5   4    0.16    0.11
  -2  -5   4    0.30    0.13
   2  -5  -4    0.55    0.14
  -2  -5  -4   -0.02    0.18
   2   5   4    0.48    0.15
  -2  -5   4    0.27    0.13
   2  -5   5   18.42    0.74
  -2  -5   5   19.66    0.75
   2  -5  -5   19.82    0.66
  -2  -5  -5   19.93    1.47
  -2   5   5   19.08    0.73
  -2  -5   5   19.76    0.75
   2   5   5   18.59    0.73
  -2  -5  -5   18.88    0.67
  -2  -5   6   12.22    0.60
  -2  -5   6   11.67    0.57
  -2   5   6   11.67    0.57
  -2  -5   6   13.59    0.63
   2   5   6   12.16    0.60
  -2  -5  -6   10.43    1.06
  -2  -5  -6   11.77    0.53
   2  -5   6   12.21    0.61
  -2  -5   7    7.55    0.48
  -2  -5   7    7.35    0.47
  -2   5   7    7.68    0.48
  -2  -5   7    7.29    0.46
   2   5   7    7.37    0.48
  -2  -5  -7    6.52    0.88
   2  -5   7    7.51    0.50
  -2  -5   8   16.46    0.72
  -2  -5  -8   18.15    1.47
  -2  -5   8   16.61    0.71
  -2   5   8   16.35    0.69
   2   5   8   16.73    0.72
  -2  -5   8   16.35    0.71
   2  -5   8   17.46    0.76
  -2  -5   9   44.56    1.21
  -2  -5  -9   42.21    2.26
  -2  -5   9   43.23    1.16
  -2  -5   9   44.62    1.19
  -2   5   9   43.22    1.11
   2   5   9   45.81    1.21
  -2  -5   9   44.23    1.06
  -2   5   9   45.87    1.23
   2  -5   9   43.45    1.22
  -2  -5   9   43.60    1.16
  -2  -5  10  194.74    2.57
   2  -5  10  188.17    2.51
  -2  -5  10  190.68    2.47
  -2  -5  10  192.75    2.53
  -2   5  10  194.39    2.36
   2   5  10  196.45    2.53
  -2  -5  10  197.38    2.30
  -2   5  10  196.14    2.58
   2  -5  10  196.49    2.62
  -2  -5  10  194.56    2.49
  -2  -5  11    0.83    0.23
   2  -5  11    0.80    0.23
  -2  -5  11    0.90    0.23
  -2  -5  11    0.85    0.22
  -2  -5  11    0.86    0.25
  -2   5  11    0.68    0.18
   2   5  11    0.85    0.23
  -2  -5  11    1.53    0.24
  -2   5  11    0.81    0.24
  -2  -5  12  153.17    2.36
   2  -5  12  142.36    2.23
  -2  -5  12  143.99    2.21
  -2  -5  12  148.06    2.30
  -2   5  12  151.64    2.07
   2   5  12  148.17    2.23
  -2  -5  12  150.69    2.11
  -2   5  12  149.98    2.29
  -2  -5  12  147.45    2.17
  -2  -5  13   31.01    1.08
   2  -5  13   31.52    1.07
  -2  -5  13   33.59    1.08
  -2  -5  13   31.65    1.09
   2   5  13   32.23    1.04
  -2  -5  13   32.11    0.98
  -2   5  13   33.20    1.08
  -2  -5  14    0.68    0.25
   2  -5  14    0.98    0.23
  -2  -5  14    1.20    0.26
   2   5  14    0.65    0.21
  -2  -5  14    0.58    0.17
  -2   5  14    0.83    0.22
  -2  -5  15    3.12    0.37
   2   5  15    3.90    0.37
  -2  -5  15    3.31    0.33
  -2   5  15    3.92    0.37
   2   5  15    3.37    0.34
   2   5  16    3.53    0.34
  -2   5  16    3.28    0.33
   2  -5  16    3.48    0.37
   2   5  16    3.12    0.31
   2  -5  17    0.93    0.20
  -2  -5  17    1.03    0.24
   2  -5  17    1.17    0.23
   2   5  17    1.25    0.20
   2  -5  17    1.04    0.23
  -2   5  17    0.81    0.17
   2  -5  18   18.26    0.70
  -2  -5  18   19.46    0.75
   2  -5  18   18.55    0.70
   2   5  18   18.05    0.62
   2  -5  18   19.24    0.74
   2  -5  19    2.45    0.25
  -2  -5  19    2.86    0.28
   2  -5  19    2.77    0.26
   2  -5  19    2.80    0.27
  -2  -5  20    2.76    0.25
   2  -5  20    3.30    0.27
   3  -5   0  113.43    1.65
  -3  -5   0  115.47    1.69
   3   5   0  116.86    1.71
  -3  -5   0  118.50    1.77
  -3   5   0  117.95    1.62
   3  -5   1   37.77    0.98
  -3  -5   1   36.45    1.97
   3  -5  -1   40.07    0.97
  -3  -5  -1   39.50    2.05
  -3  -5  -1   37.52    0.95
  -3  -5   1   39.03    1.00
   3   5  -1   36.13    0.95
   3   5   1   39.94    1.02
  -3  -5   1   39.39    1.03
  -3  -5  -1   39.57    1.01
  -3   5   1   38.38    0.95
   3  -5   2    8.55    0.48
   3  -5  -2    8.60    0.45
  -3  -5   2    8.75    0.50
  -3  -5  -2    9.94    0.48
  -3  -5   2    8.34    0.48
   3   5   2    8.44    0.48
  -3  -5  -2    9.21    1.01
  -3  -5   2    8.49    0.49
  -3  -5  -2    9.12    0.50
  -3   5   2    8.14    0.46
  -3  -5   3    1.18    0.34
   3  -5   3    1.13    0.20
   3  -5  -3    0.97    0.15
  -3  -5  -3    0.89    0.16
  -3  -5   3    0.85    0.18
  -3  -5   3    1.09    0.21
  -3  -5  -3    1.17    0.42
   3   5   3    1.04    0.20
  -3   5   3    1.18    0.20
  -3  -5   3    1.30    0.22
   3  -5   4    0.84    0.18
  -3  -5   4    0.68    0.18
  -3  -5   4    0.66    0.17
  -3  -5  -4    0.38    0.29
   3   5   4    0.53    0.16
  -3  -5   4    0.97    0.21
  -3   5   4    0.85    0.18
  -3  -5   5    1.27    0.33
   3  -5   5    1.78    0.25
  -3  -5   5    1.38    0.23
  -3  -5   5    1.26    0.23
   3   5   5    1.91    0.25
  -3  -5  -5    1.64    0.48
  -3   5   5    1.97    0.26
  -3  -5   6    0.19    0.17
   3  -5   6    0.47    0.17
  -3  -5   6    0.60    0.18
  -3  -5   6    0.37    0.14
  -3  -5   6    1.08    0.21
   3   5   6    0.39    0.14
  -3  -5  -6    0.35    0.27
  -3  -5   6    0.47    0.16
  -3   5   6    0.48    0.16
   3  -5   7    0.39    0.18
  -3  -5   7    0.15    0.14
  -3  -5   7    0.25    0.13
   3   5   7    0.26    0.15
  -3  -5  -7    0.57    0.31
  -3  -5   7    0.22    0.16
  -3   5   7    0.23    0.15
  -3  -5   8    0.15    0.14
   3  -5   8    0.23    0.17
  -3  -5   8    0.18    0.16
  -3  -5   8    0.09    0.14
   3   5   8    0.13    0.15
  -3  -5  -8    0.04    0.23
  -3  -5   8    0.50    0.14
  -3   5   8    0.19    0.17
  -3  -5   9   11.16    0.62
  -3  -5   9   11.08    0.62
  -3  -5   9   11.15    0.62
  -3  -5   9   11.46    0.57
  -3  -5  -9   10.88    1.20
  -3   5   9   11.12    0.64
   3  -5   9   11.40    0.64
  -3  -5   9   11.11    0.60
  -3  -5  10   30.92    1.04
   3  -5  10   29.73    1.00
  -3  -5  10   29.87    1.01
  -3  -5 -10   31.07    2.02
  -3  -5  10   29.82    1.02
  -3  -5  10   32.82    0.98
  -3   5  10   30.17    1.04
  -3  -5  10   31.89    1.00
  -3  -5  11   20.84    0.87
   3  -5  11   20.11    0.83
  -3  -5  11   20.11    0.85
  -3  -5  11   19.00    0.84
  -3  -5  11   20.93    0.80
  -3   5  11   20.38    0.86
  -3  -5  11   19.87    0.79
  -3  -5  12   10.28    0.62
   3  -5  12    9.94    0.59
  -3  -5  12   10.26    0.62
  -3  -5  12    9.79    0.62
  -3  -5  12   10.17    0.57
  -3   5  12   10.60    0.64
  -3  -5  12   10.37    0.57
  -3  -5  13    8.68    0.57
   3  -5  13    8.52    0.55
  -3  -5  13    7.97    0.55
  -3  -5  13    8.54    0.58
   3   5  13    7.90    0.54
  -3  -5  13    8.37    0.53
   3  -5  13    8.48    0.57
  -3   5  13    8.39    0.56
   3  -5  14   12.60    0.65
  -3  -5  14   13.47    0.70
  -3  -5  14   13.69    0.72
   3   5  14   13.20    0.68
  -3  -5  14   12.24    0.62
   3  -5  14   12.95    0.69
  -3   5  14   12.99    0.68
  -3  -5  15    3.13    0.36
   3   5  15    3.32    0.35
  -3  -5  15    4.01    0.36
  -3   5  15    3.87    0.37
   3  -5  15    3.57    0.38
   3   5  16    1.03    0.21
  -3  -5  16    0.99    0.20
   3  -5  16    1.02    0.22
  -3   5  16    0.74    0.19
   3   5  16    0.97    0.19
   3  -5  17   -0.25    0.11
  -3  -5  17    0.06    0.16
   3  -5  17   -0.35    0.15
   3   5  17   -0.04    0.11
   3  -5  17    0.04    0.14
  -3   5  17    0.00    0.10
   3  -5  18    1.64    0.23
  -3  -5  18    1.34    0.23
   3  -5  18    1.45    0.20
   3   5  18    1.08    0.17
   3  -5  18    1.63    0.24
   3  -5  19    0.53    0.14
  -3  -5  19    0.55    0.14
   3  -5  19    0.72    0.17
   4  -5   0   21.58    0.72
  -4  -5   0   20.98    1.54
  -4  -5   0   20.77    0.75
   4   5   0   20.71    0.73
  -4  -5   0   22.16    0.79
  -4   5   0   22.17    0.72
   4  -5   1   63.45    1.26
   4  -5  -1   63.46    1.21
  -4  -5   1   64.61    2.68
  -4  -5   1   62.10    1.29
  -4  -5  -1   62.21    1.26
   4   5  -1   61.08    1.23
   4   5   1   59.95    1.26
  -4  -5   1   62.84    1.33
  -4   5   1   62.53    1.25
  -4  -5   2    4.43    0.37
  -4  -5  -2    3.52    0.30
  -4  -5   2    4.31    0.69
   4   5   2    3.51    0.32
  -4  -5  -2    4.22    0.69
  -4  -5   2    3.73    0.34
  -4   5   2    3.70    0.33
   4  -5   2    4.12    0.34
  -4  -5   3    1.66    0.42
   4  -5   3    1.80    0.24
  -4  -5   3    1.89    0.25
  -4  -5  -3    1.77    0.22
  -4  -5   3    1.95    0.26
  -4  -5  -3    2.17    0.52
   4   5   3    1.87    0.25
  -4   5   3    1.76    0.24
  -4  -5   3    2.01    0.26
  -4  -5   4    1.55    0.38
   4  -5   4    1.46    0.24
  -4  -5  -4    1.26    0.19
  -4  -5   4    1.40    0.23
   4   5   4    1.17    0.22
  -4  -5  -4    1.86    0.48
  -4  -5   4    1.92    0.27
  -4   5   4    1.52    0.24
  -4  -5   4    1.84    0.26
  -4  -5   5   22.83    1.51
  -4  -5   5   22.77    0.81
  -4  -5  -5   24.25    1.74
  -4  -5   5   22.60    0.83
   4   5   5   24.17    0.85
  -4  -5   5   23.34    0.84
  -4   5   5   23.12    0.84
   4  -5   5   22.74    0.82
  -4  -5   6   37.04    1.94
  -4  -5   6   35.29    1.01
  -4  -5  -6   37.73    2.19
  -4  -5   6   35.79    1.05
  -4  -5   6   36.59    1.06
   4   5   6   36.10    1.05
  -4  -5   6   37.29    1.06
   4  -5   6   36.98    0.96
  -4   5   6   37.32    1.09
   4  -5   6   35.61    1.05
  -4  -5   7   25.29    1.63
  -4  -5   7   24.84    0.86
  -4  -5   7   23.82    0.85
  -4  -5   7   24.54    0.89
  -4  -5  -7   26.07    1.85
  -4  -5   7   25.32    0.89
   4  -5   7   23.93    0.81
  -4   5   7   24.39    0.91
  -4  -5   7   24.85    0.89
   4  -5   7   24.11    0.89
  -4  -5   8    5.87    0.43
  -4  -5   8    4.54    0.70
  -4  -5   8    5.43    0.43
  -4  -5   8    5.21    0.44
  -4  -5   8    4.68    0.40
   4  -5   8    4.95    0.39
  -4  -5  -8    6.02    0.90
  -4   5   8    5.78    0.47
  -4  -5   9   29.89    0.98
  -4  -5   9   27.66    0.98
  -4  -5  -9   27.08    1.93
   4  -5   9   29.50    0.95
  -4  -5   9   28.88    0.93
  -4   5   9   31.48    1.06
  -4  -5   9   28.26    0.92
  -4  -5  10  107.33    1.90
   4  -5  10  104.22    1.83
  -4  -5  10  108.17    1.94
  -4  -5  10  106.97    1.93
   4  -5  10  102.75    1.83
  -4  -5  10  109.66    1.84
  -4   5  10  107.79    1.97
  -4  -5  10  109.42    1.79
  -4  -5  11   28.60    1.00
   4  -5  11   26.62    0.93
  -4  -5  11   29.09    1.03
   4  -5  11   29.66    0.93
  -4  -5  11   27.41    1.00
  -4  -5  11   27.67    0.94
   4  -5  11   27.25    0.97
  -4   5  11   27.77    1.02
  -4  -5  12    0.58    0.20
   4  -5  12    0.22    0.17
  -4  -5  12    0.51    0.22
   4  -5  12    0.09    0.12
  -4  -5  12    0.19    0.21
  -4  -5  12    0.17    0.14
   4  -5  12    0.22    0.17
  -4   5  12    0.18    0.19
   4  -5  13    7.53    0.50
  -4  -5  13    7.98    0.56
   4  -5  13    7.72    0.47
  -4  -5  13    7.71    0.56
  -4  -5  13    7.66    0.51
   4  -5  13    7.70    0.54
  -4   5  13    7.83    0.54
   4  -5  14   24.65    0.86
  -4  -5  14   22.90    0.90
  -4  -5  14   24.87    0.95
   4   5  14   25.09    0.93
  -4  -5  14   24.72    0.88
   4  -5  14   25.13    0.94
  -4   5  14   25.53    0.93
  -4  -5  15    1.46    0.27
   4   5  15    2.08    0.29
  -4  -5  15    1.64    0.25
   4  -5  15    1.72    0.27
  -4   5  15    2.13    0.28
  -4  -5  16    1.90    0.28
  -4  -5  16    1.95    0.28
   4   5  16    1.99    0.26
  -4  -5  16    1.99    0.26
   4  -5  16    2.30    0.30
  -4   5  16    2.03    0.27
  -4  -5  17    0.60    0.17
   4  -5  17    0.39    0.13
   4   5  17    0.58    0.16
   4  -5  17    0.37    0.16
  -4   5  17    0.32    0.11
   4  -5  18   11.42    0.54
  -4  -5  18   10.22    0.51
   4  -5  18    9.93    0.44
   4   5  18   10.59    0.49
   4  -5  18   11.32    0.54
   4  -5  19    0.94    0.16
  -4  -5  19    1.38    0.19
   4  -5  19    1.17    0.18
  -5  -5   0    5.29    0.39
  -5  -5   0    5.45    0.84
  -5   5   0    5.66    0.38
   5   5   0    5.17    0.37
  -5  -5   1   15.63    1.35
  -5  -5  -1   15.59    1.37
  -5  -5   1   14.06    0.64
  -5  -5  -1   13.25    0.61
   5   5  -1   13.79    0.59
   5   5   1   13.49    0.60
  -5  -5   1   14.19    0.66
  -5   5   1   13.20    0.60
   5  -5   1   12.24    0.56
  -5  -5   2   11.93    1.13
  -5  -5   2   11.85    1.19
  -5  -5   2   13.20    0.63
  -5  -5  -2   11.29    0.55
   5   5   2   10.54    0.55
  -5  -5  -2   11.72    1.22
  -5  -5   2   11.97    0.61
  -5   5   2   11.37    0.57
   5  -5   2   11.90    0.56
  -5  -5   3    2.15    0.48
   5  -5   3    1.91    0.25
  -5  -5  -3    1.77    0.23
  -5  -5   3    1.83    0.25
   5   5   3    1.41    0.22
  -5  -5  -3    1.37    0.44
  -5  -5   3    1.63    0.25
  -5   5   3    1.25    0.22
  -5  -5   3    1.72    0.25
  -5  -5   4    0.67    0.27
   5  -5   4    0.59    0.17
  -5  -5   4    0.77    0.19
  -5  -5  -4    0.41    0.13
  -5  -5   4    0.61    0.17
   5   5   4    1.01    0.20
  -5  -5  -4    0.83    0.33
  -5   5   4    0.77    0.19
  -5  -5   4    0.70    0.19
  -5  -5   5    6.40    0.88
  -5  -5   5    6.04    0.44
  -5  -5   5    5.72    0.40
  -5  -5   5    5.63    0.43
   5   5   5    6.37    0.45
  -5  -5   5    5.54    0.43
  -5  -5  -5    5.99    0.90
  -5   5   5    6.11    0.46
   5  -5   5    5.20    0.41
  -5  -5   6    7.21    0.47
  -5  -5   6    6.34    0.85
  -5  -5   6    7.65    0.47
  -5  -5   6    7.99    0.53
  -5  -5   6    7.12    0.49
   5   5   6    7.76    0.50
  -5  -5   6    7.26    0.49
  -5  -5  -6    6.37    0.95
  -5   5   6    8.32    0.54
  -5  -5   7    1.49    0.45
  -5  -5   7    1.35    0.22
  -5  -5   7    1.16    0.25
  -5  -5   7    0.96    0.19
  -5  -5   7    1.69    0.28
  -5  -5  -7    0.57    0.40
   5  -5   7    1.34    0.22
  -5  -5   7    1.38    0.24
  -5   5   7    1.15    0.27
  -5  -5   8   10.45    0.56
  -5  -5   8    9.94    1.09
  -5  -5   8   10.56    0.58
  -5  -5   8   11.69    0.65
  -5  -5   8   11.05    0.62
  -5  -5   8   10.30    0.58
   5  -5   8   11.46    0.59
  -5  -5  -8   11.78    1.28
  -5   5   8   11.13    0.64
  -5  -5   9    9.34    0.55
   5  -5   9    9.10    0.53
  -5  -5   9    8.93    0.58
   5  -5   9    9.08    0.54
  -5   5   9    8.72    0.59
  -5  -5  10   17.34    0.75
   5  -5  10   17.00    0.72
  -5  -5  10   15.43    0.77
   5  -5  10   16.59    0.74
  -5  -5  10   15.45    0.72
  -5   5  10   16.39    0.79
  -5  -5  11   15.93    0.73
   5  -5  11   16.45    0.71
  -5  -5  11   16.59    0.80
   5  -5  11   15.23    0.70
  -5  -5  11   16.20    0.79
   5  -5  11   16.00    0.74
  -5  -5  11   15.89    0.73
  -5   5  11   16.08    0.79
   5  -5  12   35.50    1.03
  -5  -5  12   36.79    1.16
   5  -5  12   36.41    1.06
  -5  -5  12   34.70    1.13
   5  -5  12   35.12    1.10
  -5  -5  12   33.95    1.06
  -5   5  12   36.48    1.16
   5  -5  13   16.97    0.70
  -5  -5  13   18.06    0.81
   5  -5  13   17.50    0.72
  -5  -5  13   16.62    0.78
   5  -5  13   18.08    0.79
  -5  -5  13   17.81    0.76
  -5   5  13   17.61    0.80
  -5  -5  14    6.22    0.48
   5  -5  14    6.25    0.42
  -5  -5  14    6.57    0.49
   5  -5  14    7.03    0.50
  -5  -5  14    6.70    0.47
  -5   5  14    6.74    0.50
  -5  -5  15    2.09    0.28
   5  -5  15    2.12    0.25
  -5  -5  15    1.79    0.28
   5   5  15    2.33    0.30
   5  -5  15    2.41    0.31
  -5  -5  15    2.28    0.28
  -5   5  15    2.16    0.28
  -5  -5  16    2.10    0.27
  -5  -5  16    2.35    0.30
   5   5  16    3.02    0.32
  -5  -5  16    2.35    0.27
   5  -5  16    2.32    0.29
  -5   5  16    2.09    0.26
   5  -5  17    1.39    0.20
   5  -5  17    1.60    0.23
  -5  -5  17    1.42    0.21
   5   5  17    1.65    0.23
  -5  -5  17    1.29    0.20
   5  -5  17    1.29    0.21
  -5   5  17    1.17    0.19
   5  -5  18    0.77    0.15
   5  -5  18    0.89    0.17
  -5  -5  18    0.94    0.17
   5   5  18    0.82    0.15
  -6  -5   0    5.78    0.43
   6   5   0    5.84    0.39
  -6  -5   0    5.41    0.83
  -6   5   0    5.65    0.40
  -6  -5   1   37.07    2.14
  -6  -5  -1   37.78    2.19
  -6  -5   1   39.40    1.09
  -6  -5  -1   37.90    1.05
   6   5   1   39.05    1.02
  -6   5   1   38.92    1.06
  -6  -5   1   39.31    1.12
  -6  -5   2   36.29    2.09
  -6  -5   2   33.91    2.04
  -6  -5  -2   39.65    2.27
  -6  -5   2   38.45    1.09
  -6  -5  -2   37.32    1.02
   6   5   2   37.76    1.02
  -6  -5   2   38.20    1.10
  -6   5   2   37.31    1.06
  -6  -5   3    0.66    0.20
  -6  -5   3    0.79    0.30
  -6  -5   3    0.90    0.22
  -6  -5  -3    0.49    0.14
  -6  -5   3    1.02    0.21
   6   5   3    0.62    0.17
  -6  -5  -3    0.87    0.35
  -6   5   3    0.48    0.16
  -6  -5   4   10.17    1.14
  -6  -5   4    9.81    0.54
  -6  -5   4    9.94    0.58
  -6  -5  -4   10.23    0.52
   6   5   4    9.28    0.53
  -6  -5   4    9.23    0.56
  -6  -5  -4    9.95    1.19
  -6   5   4    9.40    0.56
  -6  -5   5    5.25    0.84
  -6  -5   5    6.99    0.46
  -6  -5   5    7.37    0.51
   6   5   5    6.75    0.46
  -6  -5   5    6.86    0.49
  -6  -5  -5    7.20    1.02
  -6   5   5    6.53    0.48
  -6  -5   6    3.20    0.32
  -6  -5   6    4.03    0.70
  -6  -5   6    3.17    0.36
  -6  -5   6    3.60    0.38
   6   5   6    2.68    0.32
  -6  -5  -6    3.64    0.71
  -6   5   6    3.26    0.36
  -6  -5   6    2.23    0.29
  -6  -5   7   16.54    1.47
  -6  -5   7   18.64    0.82
  -6  -5  -7   20.99    1.76
  -6  -5   7   19.43    0.82
  -6  -5   7   18.55    0.78
   6  -5   7   19.21    0.74
  -6   5   7   18.44    0.83
  -6  -5   8   13.93    0.64
  -6  -5   8   14.30    0.73
  -6  -5   8   15.06    0.72
  -6  -5   8   14.99    0.70
   6  -5   8   15.22    0.68
  -6   5   8   13.14    0.71
  -6  -5   9    1.59    0.24
  -6  -5   9    1.68    0.30
  -6  -5   9    2.08    0.31
   6  -5   9    1.36    0.23
  -6   5   9    1.76    0.32
  -6  -5  10    0.53    0.23
   6  -5  10    1.09    0.23
  -6  -5  10    0.69    0.20
  -6   5  10    0.69    0.26
  -6  -5  11    9.28    0.60
  -6  -5  11    8.79    0.59
   6  -5  11    8.84    0.56
  -6  -5  11    8.50    0.54
  -6   5  11    8.88    0.61
  -6  -5  12    2.58    0.34
   6  -5  12    2.71    0.32
  -6  -5  12    2.64    0.36
   6  -5  12    2.91    0.33
  -6  -5  12    3.02    0.34
  -6   5  12    2.73    0.35
  -6  -5  13    1.07    0.25
  -6  -5  13    0.82    0.18
   6  -5  13    1.00    0.21
  -6  -5  13    0.96    0.24
   6  -5  13    1.24    0.23
  -6  -5  13    1.35    0.24
  -6   5  13    1.40    0.27
  -6  -5  14    1.13    0.24
  -6  -5  14    1.02    0.21
   6  -5  14    1.24    0.22
  -6  -5  14    1.39    0.26
   6  -5  14    1.28    0.24
  -6  -5  14    1.17    0.22
  -6   5  14    1.36    0.25
  -6  -5  15    3.55    0.32
   6  -5  15    3.80    0.32
  -6  -5  15    3.73    0.36
   6   5  15    3.57    0.34
   6  -5  15    3.61    0.34
  -6  -5  15    3.56    0.33
  -6   5  15    3.52    0.34
   6  -5  16    2.97    0.29
  -6  -5  16    2.79    0.27
  -6  -5  16    2.65    0.29
   6   5  16    2.40    0.27
  -6  -5  16    2.69    0.28
  -6   5  16    2.32    0.27
   6  -5  17   -0.01    0.10
  -6  -5  17    0.02    0.07
   6  -5  17   -0.06    0.10
   6   5  17    0.02    0.10
  -6  -5  17    0.22    0.10
  -6   5  17    0.11    0.09
   6  -5  18    0.40    0.12
   6   5  18    0.46    0.11
  -7  -5   0   20.27    1.63
  -7  -5   0   19.11    0.79
  -7   5   0   19.59    0.75
  -7  -5   1   13.39    1.32
  -7  -5   1   12.85    0.65
  -7  -5  -1   11.97    0.62
  -7  -5  -1   11.76    1.26
  -7   5   1   13.39    0.64
  -7  -5   2    9.54    1.13
  -7  -5   2    8.99    0.57
  -7  -5  -2    9.41    0.54
   7   5   2    9.49    0.51
  -7  -5  -2    7.50    1.00
  -7   5   2    8.56    0.54
  -7  -5   2   10.94    0.61
  -7  -5   2    9.45    1.12
  -7  -5   3   11.59    1.24
  -7  -5   3   11.34    0.58
  -7  -5   3   10.94    0.63
  -7  -5  -3   11.48    0.59
   7   5   3   11.76    0.59
  -7  -5  -3   11.09    1.26
  -7  -5   3   11.54    0.63
  -7   5   3   10.89    0.61
  -7  -5   4    4.86    0.82
  -7  -5   4    3.48    0.33
  -7  -5   4    4.43    0.42
  -7  -5  -4    4.69    0.38
   7   5   4    3.93    0.35
  -7  -5  -4    4.36    0.79
  -7  -5   4    4.68    0.41
  -7   5   4    3.89    0.38
  -7  -5   5    5.88    0.91
  -7  -5   5    5.96    0.48
  -7  -5  -5    5.87    0.40
   7   5   5    5.72    0.43
  -7  -5   5    5.34    0.43
  -7  -5  -5    5.02    0.88
  -7   5   5    5.58    0.46
  -7  -5   6    7.71    0.54
  -7  -5   6    8.02    0.55
   7   5   6    7.32    0.50
  -7  -5   6    8.20    0.53
  -7   5   6    8.99    0.59
  -7  -5   7   25.24    0.95
  -7  -5   7   23.53    0.91
  -7  -5   7   25.98    0.92
   7   5   7   24.85    0.91
  -7   5   7   24.75    0.97
  -7  -5   8    5.06    0.46
  -7  -5   8    4.97    0.44
  -7  -5   8    4.81    0.40
  -7   5   8    5.54    0.49
  -7  -5   9   21.11    0.88
  -7  -5   9   21.17    0.85
  -7   5   9   21.09    0.91
  -7  -5  10    4.03    0.42
  -7  -5  10    4.04    0.38
  -7   5  10    3.62    0.41
  -7  -5  11    2.49    0.33
  -7  -5  11    2.80    0.34
  -7   5  11    2.87    0.36
  -7  -5  12    2.65    0.33
   7  -5  12    2.57    0.31
  -7  -5  12    2.21    0.32
  -7  -5  12    2.40    0.31
  -7   5  12    2.08    0.31
  -7  -5  13    3.59    0.36
   7  -5  13    3.52    0.34
  -7  -5  13    3.84    0.39
  -7  -5  13    3.23    0.33
  -7   5  13    3.64    0.37
  -7  -5  14    0.15    0.16
   7  -5  14    0.39    0.15
  -7  -5  14    0.40    0.17
   7   5  14    0.13    0.14
  -7  -5  14    0.46    0.16
  -7   5  14    0.39    0.17
   7  -5  15    2.95    0.28
  -7  -5  15    2.99    0.31
   7   5  15    3.34    0.31
  -7  -5  15    3.20    0.30
  -7   5  15    2.83    0.29
   7  -5  16   10.71    0.51
   7  -5  16   10.99    0.52
  -7  -5  16    9.94    0.49
   7   5  16   11.49    0.52
  -7  -5  16   10.64    0.50
  -7   5  16    9.71    0.48
   7  -5  17    9.80    0.44
   7  -5  17    9.45    0.43
   7   5  17   10.37    0.46
  -7  -5  17   10.02    0.44
  -8  -5   0   19.96    0.82
  -8   5   0   20.04    0.78
  -8  -5   1   41.13    1.18
  -8  -5  -1   40.77    1.15
  -8   5   1   40.33    1.14
  -8  -5   2   35.20    1.01
  -8  -5   2   35.69    1.12
  -8  -5  -2   34.28    1.04
  -8   5   2   34.45    1.08
  -8  -5   2   35.21    1.09
  -8  -5   3   74.75    1.62
  -8  -5  -3   76.72    1.53
   8   5   3   74.68    1.43
  -8  -5   3   77.48    1.61
  -8   5   3   73.40    1.59
  -8  -5   4   54.07    1.38
  -8  -5  -4   53.58    1.25
   8   5   4   54.93    1.25
  -8  -5   4   50.75    1.29
  -8   5   4   51.52    1.35
  -8  -5   5   31.91    1.06
  -8  -5   5   31.66    1.06
  -8  -5  -5   31.90    0.94
   8   5   5   31.03    0.96
  -8  -5   5   32.42    1.04
  -8   5   5   33.08    1.10
  -8  -5   6  145.63    2.24
  -8  -5   6  147.17    2.26
   8   5   6  142.95    2.09
  -8  -5   6  142.66    2.13
  -8   5   6  144.80    2.31
  -8  -5   7   18.60    0.82
  -8  -5   7   18.20    0.80
  -8  -5   7   18.72    0.77
   8   5   7   18.54    0.77
  -8   5   7   18.87    0.86
  -8  -5   8   13.64    0.70
  -8  -5   8   12.76    0.67
  -8  -5   8   13.07    0.62
   8   5   8   12.05    0.63
  -8   5   8   12.96    0.72
  -8  -5   9   88.29    1.73
  -8  -5   9   92.42    1.72
   8   5   9   87.47    1.67
  -8   5   9   87.88    1.82
  -8  -5  10   25.64    0.93
  -8  -5  10   27.82    0.92
   8   5  10   27.04    0.93
  -8   5  10   28.55    1.03
  -8  -5  11    8.14    0.52
   8  -5  11    8.28    0.52
   8   5  11    7.53    0.50
  -8   5  11    7.44    0.54
  -8  -5  11    7.54    0.50
  -8  -5  12    0.35    0.17
   8  -5  12    0.29    0.15
  -8  -5  12    0.85    0.20
   8   5  12    0.41    0.17
  -8  -5  12    0.44    0.16
  -8   5  12    0.47    0.19
  -8  -5  13    1.68    0.25
   8  -5  13    1.65    0.24
  -8  -5  13    1.95    0.26
   8   5  13    1.71    0.25
  -8  -5  13    1.43    0.23
  -8   5  13    1.63    0.26
   8  -5  14    3.26    0.30
  -8  -5  14    3.01    0.30
   8   5  14    3.27    0.30
  -8  -5  14    3.70    0.32
  -8   5  14    3.54    0.33
   8  -5  15    2.06    0.24
   8  -5  15    1.72    0.20
  -8  -5  15    1.78    0.22
   8   5  15    2.07    0.24
  -8  -5  15    2.09    0.24
  -8   5  15    2.06    0.24
   8  -5  16    4.08    0.30
  -8  -5  16    3.88    0.28
   8   5  16    3.99    0.29
  -8  -5  16    4.14    0.29
  -9  -5   0    0.28    0.17
  -9   5   0    0.41    0.14
  -9  -5   1    0.33    0.19
  -9  -5   1    0.28    0.18
  -9  -5  -1    0.14    0.15
  -9   5   1    0.39    0.14
  -9  -5   2    0.76    0.21
  -9  -5   2    0.94    0.25
  -9  -5  -2    0.77    0.20
  -9   5   2    0.51    0.19
  -9  -5  -3    4.13    0.37
  -9  -5   3    3.98    0.41
  -9  -5   3    3.66    0.37
  -9   5   3    4.23    0.40
  -9  -5   4   14.67    0.71
  -9  -5   4   15.43    0.76
  -9  -5  -4   16.16    0.69
  -9  -5   4   14.94    0.70
  -9   5   4   17.08    0.79
  -9  -5   5    3.43    0.39
  -9  -5  -5    3.63    0.33
   9   5   5    2.74    0.29
  -9   5   5    2.88    0.36
  -9  -5   5    3.18    0.33
  -9  -5   6    2.46    0.32
  -9  -5   6    2.82    0.36
   9   5   6    2.95    0.30
  -9   5   6    2.82    0.36
  -9  -5   6    2.33    0.28
  -9  -5   7    2.27    0.31
  -9  -5   7    2.12    0.31
   9   5   7    1.72    0.25
  -9   5   7    1.86    0.25
  -9  -5   7    1.98    0.25
  -9   5   7    1.45    0.29
  -9  -5   8    6.55    0.48
  -9  -5   8    6.74    0.49
   9   5   8    7.65    0.49
  -9   5   8    7.29    0.45
  -9   5   8    7.13    0.53
  -9  -5   9    9.98    0.57
  -9  -5   9   10.16    0.56
   9   5   9   10.00    0.55
  -9   5   9    9.89    0.61
  -9  -5  10    4.43    0.38
  -9  -5  10    4.42    0.37
   9   5  10    4.70    0.38
  -9   5  10    4.49    0.42
  -9  -5  10    5.15    0.41
  -9  -5  11    0.35    0.15
   9  -5  11    0.41    0.17
   9   5  11    0.31    0.14
  -9  -5  11    0.43    0.18
  -9   5  11    0.45    0.20
  -9  -5  12    4.44    0.35
   9  -5  12    5.41    0.39
  -9  -5  12    5.66    0.41
   9   5  12    4.89    0.37
  -9   5  12    5.59    0.42
  -9  -5  12    5.46    0.40
   9  -5  13   11.79    0.54
  -9  -5  13   12.84    0.57
   9   5  13   11.88    0.53
  -9  -5  13   12.03    0.55
  -9   5  13   12.34    0.58
   9  -5  14    4.21    0.29
   9  -5  14    4.17    0.32
   9  -5  14    4.55    0.32
  -9  -5  14    4.05    0.31
   9   5  14    4.01    0.30
  -9  -5  14    4.40    0.33
  -9   5  14    4.42    0.33
   9  -5  15    8.98    0.42
   9   5  15    9.10    0.42
  -9  -5  15    8.47    0.40
 -10  -5   0    1.00    0.23
 -10  -5   1   16.18    0.75
 -10  -5  -1   17.00    0.75
 -10   5   1   15.97    0.70
 -10  -5   1   16.08    0.74
 -10  -5   2   38.59    1.14
 -10  -5  -2   38.53    1.09
 -10  -5   2   37.20    1.09
 -10   5   2   38.07    1.10
 -10  -5   3   15.00    0.69
 -10  -5   3   15.69    0.74
 -10  -5  -3   14.43    0.66
 -10  -5   3   15.06    0.69
 -10   5   3   14.28    0.70
 -10  -5   4   30.03    0.97
 -10  -5   4   29.26    1.00
 -10  -5  -4   28.88    0.91
 -10  -5   4   28.58    0.92
 -10   5   4   28.62    0.98
 -10  -5   5    3.45    0.34
 -10  -5   5    4.07    0.40
 -10  -5  -5    4.23    0.34
 -10  -5   5    3.76    0.34
 -10   5   5    4.27    0.40
 -10  -5   6   22.32    0.82
 -10  -5   6   23.49    0.87
 -10  -5   6   23.84    0.80
 -10   5   6   23.44    0.80
 -10   5   6   23.50    0.90
 -10  -5   7   29.03    0.92
 -10  -5   7   29.17    0.95
 -10   5   7   29.33    0.87
 -10   5   7   28.43    0.98
 -10  -5   8   21.95    0.79
 -10  -5   8   20.70    0.78
  10   5   8   21.66    0.72
 -10   5   8   20.46    0.71
 -10   5   8   20.34    0.83
 -10  -5   9    3.30    0.32
 -10  -5   9    3.07    0.31
  10   5   9    3.49    0.30
 -10   5   9    3.42    0.36
 -10  -5  10   18.85    0.69
  10  -5  10   18.63    0.72
  10   5  10   18.73    0.66
 -10   5  10   18.90    0.75
 -10  -5  10   18.63    0.71
 -10  -5  11    3.48    0.29
  10  -5  11    3.30    0.31
 -10  -5  11    3.89    0.34
  10   5  11    3.36    0.29
 -10   5  11    3.93    0.35
 -10  -5  11    3.84    0.33
  10  -5  12    1.78    0.22
  10  -5  12    1.40    0.20
 -10  -5  12    1.69    0.22
  10   5  12    1.56    0.20
 -10  -5  12    1.52    0.21
 -10   5  12    1.79    0.24
  10  -5  13    2.39    0.23
  10  -5  13    2.34    0.23
 -10  -5  13    2.33    0.24
  10   5  13    2.33    0.22
 -10  -5  13    2.36    0.23
 -10   5  13    2.40    0.24
 -11  -5   0    0.68    0.19
 -11  -5   0    0.70    0.20
 -11  -5   1    1.71    0.25
 -11  -5  -1    1.41    0.25
 -11  -5   1    1.50    0.22
 -11  -5   1    1.66    0.27
 -11  -5  -1    1.76    0.26
 -11   5   1    1.81    0.24
 -11  -5   2    1.47    0.22
 -11  -5   2    2.04    0.29
 -11  -5  -2    2.01    0.27
 -11   5   2    1.95    0.26
 -11  -5   2    1.41    0.23
 -11  -5   3    3.46    0.32
 -11  -5   3    4.29    0.39
 -11  -5  -3    3.88    0.34
 -11  -5   3    3.31    0.31
 -11   5   3    3.49    0.34
 -11  -5   4    2.98    0.30
 -11  -5  -4    3.16    0.30
 -11  -5   4    2.65    0.31
 -11  -5   4    3.26    0.31
 -11   5   4    2.92    0.31
 -11  -5   5    0.40    0.14
 -11  -5   5    0.28    0.17
 -11  -5  -5    0.51    0.14
 -11   5   5    0.42    0.17
 -11  -5   5    0.34    0.14
 -11  -5   6    0.41    0.14
 -11  -5   6    0.57    0.19
 -11   5   6    0.47    0.14
 -11   5   6    0.44    0.16
 -11  -5   7    0.51    0.14
 -11  -5   7    0.34    0.16
 -11   5   7    0.57    0.14
 -11   5   7    0.53    0.18
 -11  -5   8    2.64    0.25
 -11  -5   8    2.68    0.28
 -11   5   8    2.43    0.24
 -11   5   8    3.31    0.32
 -11  -5   9    1.32    0.18
 -11  -5   9    1.39    0.20
  11  -5   9    1.45    0.19
 -11  -5   9    1.66    0.22
 -11   5   9    1.49    0.23
  11  -5  10    4.06    0.30
  11  -5  10    4.54    0.34
 -11   5  10    4.01    0.33
 -11  -5  10    4.41    0.33
  11  -5  11    2.61    0.24
  11  -5  11    3.05    0.26
 -11  -5  11    2.82    0.25
 -11   5  11    2.83    0.27
 -11  -5  11    2.83    0.26
 -12  -5   0    3.18    0.27
 -12  -5   0    3.26    0.31
 -12  -5   0    3.20    0.31
 -12  -5  -1    1.33    0.22
 -12  -5  -1    1.30    0.18
 -12  -5   1    1.59    0.24
 -12  -5  -1    1.00    0.20
 -12  -5   1    0.80    0.16
 -12  -5  -2    2.00    0.25
 -12  -5   2    2.11    0.26
 -12  -5  -2    1.92    0.24
 -12   5   2    1.98    0.22
 -12  -5   2    2.00    0.24
 -12  -5  -3    1.18    0.20
 -12  -5   3    0.80    0.18
 -12  -5  -3    1.41    0.20
 -12   5   3    1.31    0.20
 -12  -5   3    0.96    0.17
 -12  -5  -4    2.83    0.25
 -12  -5   4    2.81    0.29
 -12   5   4    2.61    0.26
 -12  -5   5    2.75    0.28
 -12   5   5    2.67    0.26
 -12   5   5    2.78    0.28
 -12  -5   6   -0.04    0.10
 -12   5   6    0.13    0.10
 -12   5   6    0.19    0.13
 -12  -5   7    0.05    0.11
 -12   5   7    0.28    0.10
 -12   5   7    0.09    0.11
 -12  -5   8    1.27    0.18
  12  -5   8    0.95    0.17
 -12   5   8    1.20    0.19
  12  -5   9    9.73    0.44
 -12   5   9   10.22    0.47
 -12  -5   9   10.81    0.46
 -13  -5   0    0.20    0.12
 -13  -5   0    0.15    0.09
 -13  -5   1    8.06    0.42
 -13  -5  -1    8.04    0.41
 -13  -5  -1    7.82    0.39
 -13  -5  -2    1.23    0.18
 -13  -5   2    1.61    0.21
 -13  -5  -2    1.13    0.16
 -13  -5   3    5.24    0.34
 -13   5   3    4.89    0.30
 -13  -5  -3    4.91    0.32
 -13  -5  -4    0.55    0.13
 -13  -5   4    0.46    0.13
 -13  -5  -5    0.95    0.16
 -13  -5   5    0.69    0.14
   0  -6   0   54.87    1.30
   0  -6   0   55.04    1.25
   0  -6   1    0.07    0.15
   0  -6  -1    0.20    0.18
   0  -6   1    0.27    0.15
   0  -6  -1    0.29    0.14
   0  -6   2   39.21    1.12
   0  -6  -2   38.71    1.08
   0  -6  -2   39.66    1.04
   0  -6   3    0.32    0.12
   0  -6   3    0.02    0.14
   0  -6  -3    0.04    0.12
   0  -6  -3    0.08    0.11
   0  -6   4   19.44    0.81
   0  -6  -4   19.04    0.76
   0  -6   4   21.12    0.73
   0   6   4   20.58    0.84
   0  -6   5    0.25    0.12
   0  -6   5   -0.08    0.16
   0   6   5    0.19    0.16
   0  -6   6    3.38    0.32
   0  -6   6    3.16    0.36
   0  -6   6    4.20    0.35
   0   6   6    3.62    0.37
   0  -6   7   -0.12    0.18
   0  -6   7   -0.30    0.13
   0  -6   7    0.04    0.12
   0   6   7    0.12    0.15
   0  -6   8   25.70    0.86
   0  -6   8   25.02    0.88
   0   6   8   25.20    0.94
   0  -6   8   25.44    0.97
   0  -6   9   -0.03    0.18
   0  -6   9    0.08    0.19
   0  -6   9    0.06    0.12
   0  -6   9   -0.05    0.17
   0   6   9    0.41    0.19
   0  -6  10   74.03    1.67
   0  -6  10   73.13    1.46
   0  -6  10   71.30    1.53
   0   6  10   73.02    1.57
   0  -6  10   72.94    1.63
   0  -6  11    0.03    0.20
   0  -6  11    0.03    0.16
   0  -6  11   -0.03    0.13
   0   6  11    0.18    0.15
   0  -6  12    0.11    0.18
   0   6  12    0.15    0.14
   0   6  12    0.03    0.17
   0  -6  13    0.10    0.18
   0   6  13   -0.03    0.13
   0   6  13    0.13    0.15
   0  -6  14   23.03    0.89
   0   6  14   21.95    0.79
   0   6  14   22.90    0.85
   0   6  15    0.09    0.11
   0   6  15    0.16    0.15
   0  -6  16   11.11    0.51
   0   6  16   11.18    0.53
   0  -6  17   -0.17    0.09
   0  -6  17    0.00    0.14
   0  -6  17    0.17    0.13
   0   6  17    0.06    0.08
   0  -6  18    5.45    0.35
   0  -6  18    5.30    0.34
   1  -6   0    0.24    0.14
  -1  -6   0    0.16    0.15
  -1  -6   0    0.20    0.14
   1  -6   1   18.54    0.77
   1  -6  -1   18.64    0.75
  -1  -6   1   19.81    0.80
  -1  -6  -1   18.94    0.78
  -1  -6   1   18.66    0.76
  -1  -6  -1   18.64    0.74
   1  -6   2   31.82    1.01
  -1  -6   2   31.01    1.01
   1  -6  -2   31.18    0.96
  -1  -6  -2   32.65    1.01
  -1  -6   2   32.03    1.00
  -1  -6  -2   30.54    0.93
   1  -6   3   13.11    0.66
  -1  -6   3   13.21    0.67
   1  -6  -3   13.51    0.63
   1   6   3   14.31    0.70
  -1  -6   3   13.53    0.67
  -1  -6  -3   13.59    0.62
   1  -6   4    4.42    0.41
  -1  -6   4    4.64    0.42
   1  -6  -4    4.72    0.38
  -1  -6   4    4.72    0.37
  -1  -6  -4    4.95    0.79
   1   6   4    4.37    0.40
  -1  -6  -4    4.98    0.37
   1  -6   5   25.38    0.94
  -1  -6   5   23.36    0.90
  -1  -6  -5   23.34    1.73
   1  -6  -5   25.29    0.86
  -1  -6   5   23.23    0.81
  -1  -6   5   24.95    0.81
   1   6   5   24.36    0.91
  -1  -6  -5   22.97    0.77
   1  -6   6   32.17    1.07
  -1  -6   6   32.95    1.08
   1  -6  -6   32.05    0.95
  -1  -6   6   32.86    0.97
  -1  -6   6   32.54    0.96
   1   6   6   33.10    1.07
  -1  -6   7    5.73    0.46
   1  -6  -7    6.00    0.42
  -1  -6   7    5.87    0.43
  -1   6   7    6.56    0.49
  -1  -6   7    6.18    0.44
   1   6   7    5.57    0.46
   1  -6   7    5.65    0.48
  -1  -6   8   11.57    0.60
  -1  -6   8   11.62    0.61
  -1   6   8   11.75    0.64
   1   6   8   11.96    0.67
   1  -6   8   12.11    0.68
  -1  -6   8   11.42    0.65
  -1  -6   9   32.42    1.10
  -1  -6   9   34.21    1.03
  -1  -6   9   32.76    1.04
  -1   6   9   30.51    1.02
   1   6   9   30.98    1.05
  -1   6   9   31.85    1.08
   1  -6   9   32.59    1.11
  -1  -6   9   32.44    1.08
  -1  -6  10   41.53    1.24
   1  -6  10   41.51    1.25
  -1  -6  10   41.88    1.14
  -1  -6  10   42.71    1.20
  -1   6  10   40.55    1.16
   1   6  10   40.49    1.19
  -1   6  10   40.52    1.23
   1  -6  10   43.71    1.27
  -1  -6  10   42.02    1.22
  -1  -6  11   19.04    0.85
   1  -6  11   19.21    0.84
  -1  -6  11   19.78    0.79
  -1  -6  11   19.33    0.82
  -1   6  11   19.19    0.79
   1   6  11   19.39    0.82
  -1   6  11   19.24    0.85
  -1  -6  11   17.20    0.79
  -1  -6  12    2.65    0.35
   1  -6  12    2.64    0.34
  -1  -6  12    2.55    0.30
  -1  -6  12    2.58    0.33
  -1   6  12    2.11    0.28
   1   6  12    2.80    0.33
  -1   6  12    2.44    0.33
  -1  -6  13    2.20    0.32
   1  -6  13    1.92    0.31
   1   6  13    1.45    0.25
  -1   6  13    2.06    0.30
   1   6  13    1.98    0.29
   1  -6  14    3.57    0.37
  -1  -6  14    3.48    0.37
   1   6  14    3.24    0.33
  -1   6  14    3.51    0.36
   1   6  14    3.12    0.33
   1   6  15    2.42    0.28
  -1   6  15    2.24    0.28
   1   6  15    2.21    0.27
   1   6  16    3.15    0.28
   1  -6  16    3.36    0.32
  -1   6  16    3.17    0.30
   1   6  16    2.87    0.28
   1  -6  17    5.73    0.36
  -1  -6  17    6.58    0.43
   1  -6  17    6.08    0.40
   1  -6  17    6.25    0.40
  -1   6  17    6.69    0.37
   1   6  17    5.60    0.34
  -1  -6  18    8.35    0.43
   1  -6  18    7.84    0.40
   1  -6  18    8.34    0.42
  -1  -6  18    9.09    0.43
   2  -6   0   -0.05    0.12
  -2  -6   0    0.06    0.16
  -2  -6   0    0.30    0.17
  -2   6   0   -0.05    0.09
   2  -6   1    7.20    0.48
   2  -6  -1    7.79    0.49
  -2  -6   1    7.12    0.50
  -2  -6   1    7.53    0.50
  -2  -6  -1    7.24    0.48
  -2   6   1    6.90    0.44
   2  -6   2    5.82    0.44
   2  -6  -2    6.07    0.43
  -2  -6   2    6.10    0.46
  -2  -6  -2    5.66    0.89
   2   6   2    5.25    0.43
  -2  -6   2    5.38    0.44
  -2  -6  -2    6.11    0.44
  -2   6   2    6.05    0.42
   2  -6   3   52.35    1.30
  -2  -6  -3   52.96    2.64
   2  -6  -3   54.20    1.24
  -2  -6   3   56.03    1.37
   2   6   3   54.39    1.34
  -2  -6   3   53.62    1.32
  -2  -6  -3   51.90    1.23
  -2   6   3   53.13    1.26
   2  -6   4   10.11    0.59
  -2  -6   4   10.13    0.60
   2  -6  -4    9.80    0.53
  -2  -6  -4   10.78    1.17
  -2  -6   4   10.91    0.54
   2   6   4   10.41    0.61
  -2  -6   4   10.55    0.61
  -2  -6  -4    9.78    0.53
  -2   6   4   11.00    0.60
  -2  -6   5   24.00    0.91
  -2  -6  -5   21.72    1.70
   2  -6  -5   24.24    0.81
  -2  -6   5   22.82    0.84
  -2  -6   5   23.40    0.81
  -2  -6   5   23.26    0.90
   2   6   5   22.97    0.90
  -2  -6  -5   23.15    0.80
  -2   6   5   22.59    0.87
   2  -6   5   22.91    0.90
  -2  -6   6   13.44    0.69
  -2  -6  -6   14.36    1.41
  -2  -6   6   14.31    0.67
  -2  -6   6   14.07    0.65
   2   6   6   14.95    0.74
  -2  -6  -6   13.88    0.61
  -2   6   6   14.60    0.71
   2  -6   6   13.33    0.70
  -2  -6   7   83.11    1.69
  -2  -6  -7   81.58    3.31
  -2  -6   7   80.62    1.60
  -2  -6   7   82.23    1.59
   2   6   7   84.04    1.72
  -2   6   7   84.76    1.72
   2  -6   7   83.01    1.73
  -2  -6   8  116.18    2.01
  -2  -6   8  115.26    2.01
  -2  -6   8  112.94    1.91
  -2  -6   8  113.94    1.91
   2   6   8  116.33    2.03
  -2   6   8  112.30    2.01
   2  -6   8  117.91    2.08
  -2  -6   9    2.45    0.34
   2  -6   9    1.85    0.32
  -2  -6   9    2.50    0.33
  -2  -6   9    2.43    0.32
  -2  -6   9    2.03    0.30
   2   6   9    2.03    0.32
  -2   6   9    2.36    0.35
  -2  -6  10   10.92    0.65
   2  -6  10   10.23    0.62
  -2  -6  10   10.66    0.60
  -2  -6  10   10.00    0.60
   2   6  10   10.83    0.64
  -2   6  10   10.26    0.64
  -2  -6  10   10.43    0.61
  -2  -6  11   15.69    0.77
   2  -6  11   17.29    0.80
  -2  -6  11   14.99    0.71
  -2  -6  11   16.06    0.75
   2   6  11   15.90    0.76
  -2   6  11   16.52    0.79
  -2  -6  11   16.52    0.75
  -2  -6  12   56.97    1.43
   2  -6  12   57.07    1.41
  -2  -6  12   56.98    1.35
  -2  -6  12   55.90    1.38
   2   6  12   57.78    1.40
  -2   6  12   56.49    1.41
  -2  -6  13    9.99    0.61
   2  -6  13    8.95    0.56
  -2  -6  13    9.26    0.55
  -2  -6  13    9.46    0.58
   2   6  13   10.03    0.58
  -2   6  13   10.04    0.60
   2  -6  14   11.43    0.61
   2   6  14   11.79    0.59
   2  -6  14   11.43    0.60
  -2   6  14   12.21    0.63
   2   6  14   12.49    0.62
   2   6  15   10.52    0.54
   2  -6  15   11.02    0.57
  -2   6  15   10.83    0.56
   2   6  15    9.95    0.52
   2   6  16    6.79    0.41
   2  -6  16    6.79    0.43
  -2   6  16    6.57    0.41
   2   6  16    6.10    0.38
   2  -6  17    0.19    0.10
  -2  -6  17    0.33    0.14
   2  -6  17    0.18    0.12
   2   6  17    0.03    0.09
   2  -6  17    0.12    0.10
  -2   6  17    0.33    0.10
  -2  -6  18    4.71    0.32
   2  -6  18    4.81    0.31
  -2  -6  18    4.90    0.32
   3  -6   0   15.59    0.68
  -3  -6   0   14.68    0.71
  -3  -6   0   15.77    0.72
  -3   6   0   15.61    0.64
   3  -6   1   10.05    0.56
   3  -6  -1   10.37    0.56
  -3  -6   1   11.53    0.63
  -3  -6  -1   11.42    1.28
  -3  -6   1   11.21    0.62
  -3  -6  -1   10.78    0.59
  -3   6   1   11.37    0.58
   3  -6   2   11.87    0.62
   3  -6  -2   11.61    0.57
  -3  -6   2   10.98    0.62
  -3  -6  -2    9.39    1.15
   3   6   2   11.17    0.61
  -3  -6   2   12.53    0.66
  -3  -6  -2   11.38    0.60
  -3   6   2   11.63    0.60
   3  -6   3    1.05    0.22
   3  -6  -3    1.24    0.20
  -3  -6   3    1.58    0.27
   3   6   3    1.22    0.24
  -3  -6   3    1.02    0.25
  -3   6   3    1.57    0.25
  -3  -6  -3    1.00    0.21
   3  -6   4    2.31    0.31
  -3  -6   4    2.55    0.33
  -3  -6  -4    2.74    0.70
   3   6   4    1.67    0.27
  -3  -6   4    2.81    0.35
  -3   6   4    1.99    0.28
  -3  -6  -4    2.12    0.28
   3  -6   5    0.55    0.20
  -3  -6   5    0.36    0.17
  -3  -6   5    1.05    0.23
  -3  -6  -5    0.65    0.29
   3   6   5    0.76    0.22
  -3  -6   5    0.76    0.22
  -3   6   5    0.88    0.23
  -3  -6  -5    0.91    0.19
  -3  -6   6   11.69    0.64
  -3  -6   6   10.30    0.59
  -3  -6   6   12.33    0.67
  -3  -6   6   12.02    0.62
  -3  -6  -6   12.44    1.32
   3   6   6   12.65    0.68
  -3  -6  -6   11.81    0.59
  -3   6   6   12.10    0.66
   3  -6   6   12.27    0.67
  -3  -6   7   26.36    0.95
  -3  -6   7   24.34    0.91
  -3  -6   7   26.64    0.94
  -3  -6   7   26.79    0.93
   3   6   7   25.12    0.95
  -3  -6  -7   27.16    0.87
  -3   6   7   25.52    0.96
   3  -6   7   26.00    0.97
  -3  -6   8   19.15    0.81
  -3  -6   8   19.68    0.84
  -3  -6   8   17.92    0.79
  -3  -6   8   18.09    0.78
   3   6   8   19.41    0.85
  -3   6   8   20.83    0.88
   3  -6   8   18.41    0.83
  -3  -6   9    8.67    0.56
  -3  -6   9    9.22    0.58
  -3  -6   9    9.14    0.58
   3   6   9    9.96    0.62
   3  -6   9    8.78    0.52
  -3   6   9    9.27    0.62
  -3  -6   9    9.63    0.58
  -3  -6  10    7.78    0.54
   3  -6  10    6.32    0.49
  -3  -6  10    7.29    0.52
  -3  -6  10    6.15    0.48
   3   6  10    7.08    0.53
   3  -6  10    7.30    0.48
  -3   6  10    7.84    0.57
  -3  -6  10    6.38    0.48
  -3  -6  11    8.15    0.56
   3  -6  11    7.70    0.53
  -3  -6  11    8.86    0.56
  -3  -6  11    8.88    0.57
   3   6  11    8.82    0.58
   3  -6  11    8.83    0.53
  -3   6  11    9.56    0.61
  -3  -6  11    9.08    0.54
  -3  -6  12    4.96    0.44
   3  -6  12    4.90    0.42
  -3  -6  12    4.94    0.43
  -3  -6  12    4.51    0.43
   3   6  12    4.56    0.41
   3  -6  12    5.13    0.42
  -3   6  12    4.98    0.45
  -3  -6  13    1.12    0.24
   3  -6  13    1.08    0.21
  -3  -6  13    1.58    0.27
  -3  -6  13    1.30    0.26
   3   6  13    1.25    0.25
   3  -6  13    1.05    0.22
  -3   6  13    1.65    0.28
   3  -6  14    2.53    0.29
  -3  -6  14    2.26    0.30
   3   6  14    2.23    0.29
   3  -6  14    2.30    0.28
  -3   6  14    2.20    0.29
   3   6  15    2.75    0.29
   3  -6  15    3.03    0.31
   3   6  15    3.08    0.30
  -3   6  15    2.75    0.30
  -3  -6  16    1.94    0.25
   3   6  16    2.80    0.27
   3  -6  16    1.95    0.24
  -3   6  16    1.93    0.23
   3   6  16    2.19    0.23
   3  -6  17    2.51    0.25
  -3  -6  17    2.50    0.26
   3  -6  17    2.04    0.22
   3   6  17    2.15    0.22
   3  -6  17    2.36    0.24
  -3   6  17    2.15    0.22
   4  -6   0    2.90    0.31
  -4  -6   0    2.51    0.30
  -4  -6   0    3.34    0.36
   4  -6  -1   40.09    1.05
  -4  -6  -1   37.63    2.30
  -4  -6   1   36.89    1.12
  -4  -6   1   36.43    1.08
   4   6   1   38.08    1.10
  -4  -6   1   38.90    1.15
  -4  -6  -1   37.44    1.11
  -4   6   1   38.10    1.04
   4  -6   1   39.10    1.08
   4  -6   2    1.07    0.21
  -4  -6  -2    0.27    0.20
  -4  -6   2    1.00    0.22
   4   6   2    1.26    0.27
  -4   6   2    0.87    0.19
  -4  -6   2    0.80    0.22
  -4  -6  -2    0.87    0.21
  -4  -6  -3   59.61    2.92
  -4  -6   3   57.60    1.39
   4   6   3   59.27    1.39
  -4  -6   3   58.80    1.42
  -4  -6  -3   59.47    1.37
  -4   6   3   56.52    1.33
   4  -6   3   58.00    1.36
  -4  -6   4    5.26    0.44
   4   6   4    5.30    0.44
  -4  -6  -4    4.41    0.79
  -4  -6   4    4.79    0.44
  -4  -6  -4    5.02    0.41
  -4   6   4    4.83    0.42
   4  -6   4    5.11    0.42
  -4  -6  -5    1.32    0.24
   4  -6   5    1.67    0.27
  -4  -6   5    1.77    0.28
  -4  -6   5    1.91    0.28
  -4  -6  -5    1.83    0.51
   4   6   5    1.72    0.29
  -4  -6   5    1.60    0.28
  -4   6   5    1.54    0.27
  -4  -6   6    5.92    0.46
  -4  -6   6    6.46    0.47
  -4  -6   6    5.72    0.46
  -4  -6   6    6.51    0.50
   4   6   6    6.13    0.48
  -4  -6  -6    6.71    0.46
  -4   6   6    6.23    0.49
   4  -6   6    5.73    0.46
  -4  -6   7   13.85    0.69
  -4  -6   7   13.39    0.67
  -4  -6   7   13.01    0.68
  -4  -6   7   13.95    0.69
   4   6   7   14.25    0.73
  -4  -6  -7   14.01    0.65
  -4   6   7   14.00    0.72
   4  -6   7   14.81    0.74
  -4  -6   8   50.75    1.30
  -4  -6   8   49.63    1.28
  -4  -6   8   51.22    1.34
  -4  -6   8   50.34    1.31
   4   6   8   51.73    1.37
  -4  -6  -8   51.87    1.20
  -4   6   8   50.81    1.37
  -4  -6   9   35.61    1.10
   4  -6   9   35.43    1.09
  -4  -6   9   36.70    1.14
  -4  -6   9   36.80    1.13
   4   6   9   36.30    1.16
   4  -6   9   36.03    1.02
  -4   6   9   37.42    1.18
  -4  -6   9   37.10    1.09
  -4  -6  10   30.07    1.01
   4  -6  10   30.35    1.00
  -4  -6  10   32.96    1.07
  -4  -6  10   30.84    1.03
   4   6  10   30.76    1.05
   4  -6  10   31.52    0.97
  -4   6  10   30.54    1.07
  -4  -6  10   31.26    0.98
  -4  -6  11    0.09    0.16
   4  -6  11    0.16    0.16
  -4  -6  11    0.27    0.14
  -4  -6  11   -0.03    0.17
  -4  -6  11    0.17    0.16
   4   6  11    0.11    0.18
   4  -6  11    0.31    0.15
  -4   6  11    0.15    0.19
  -4  -6  12   20.34    0.81
   4  -6  12   19.32    0.77
  -4  -6  12   20.25    0.83
  -4  -6  12   20.00    0.83
   4   6  12   19.88    0.82
   4  -6  12   21.30    0.80
  -4  -6  12   20.57    0.73
  -4   6  12   19.73    0.84
   4  -6  13    0.97    0.21
  -4  -6  13    0.72    0.20
  -4  -6  13    0.97    0.22
   4   6  13    0.83    0.22
  -4  -6  13    0.95    0.17
   4  -6  13    0.81    0.19
  -4   6  13    1.09    0.25
  -4  -6  14   11.05    0.59
   4   6  14   11.20    0.58
   4  -6  14   10.72    0.55
  -4   6  14   12.18    0.61
  -4  -6  15    0.45    0.15
  -4  -6  15    0.42    0.16
   4   6  15    0.58    0.17
   4  -6  15    0.53    0.16
  -4   6  15    0.51    0.15
   4   6  15    0.39    0.13
  -4  -6  16    0.06    0.10
   4  -6  16    0.03    0.10
  -4   6  16    0.16    0.09
   4   6  16    0.13    0.10
   4  -6  17    2.07    0.22
  -4  -6  17    1.76    0.21
   4   6  17    2.13    0.21
   4  -6  17    1.82    0.21
  -5  -6   0    9.23    0.58
  -5  -6   0    8.26    0.53
  -5  -6   1    6.93    0.51
  -5  -6  -1    6.18    0.45
  -5  -6   1    6.86    0.49
  -5  -6  -1    5.83    0.92
   5   6   1    8.03    0.51
  -5  -6   1    6.60    0.50
  -5  -6  -1    6.25    0.49
  -5   6   1    7.90    0.49
   5  -6   1    7.13    0.46
  -5  -6   2    5.93    0.47
  -5  -6  -2    6.19    0.45
  -5  -6   2    6.81    0.50
  -5  -6  -2    4.96    0.89
   5   6   2    5.88    0.45
  -5  -6   2    6.62    0.51
  -5  -6  -2    6.53    0.48
  -5   6   2    6.91    0.47
   5  -6   2    5.92    0.43
  -5  -6   3    6.28    0.48
  -5  -6  -3    7.14    0.46
  -5  -6   3    6.68    0.50
   5   6   3    6.93    0.49
  -5  -6   3    7.01    0.52
  -5  -6  -3    7.43    0.51
  -5   6   3    6.69    0.48
   5  -6   3    6.29    0.45
  -5  -6   4   17.41    0.78
  -5  -6   4   18.19    0.73
  -5  -6   4   17.89    0.80
   5   6   4   16.90    0.76
  -5  -6   4   17.64    0.80
  -5  -6  -4   17.75    0.77
  -5   6   4   17.06    0.76
   5  -6   4   17.87    0.77
  -5  -6   5   17.01    0.77
  -5  -6   5   16.66    0.70
  -5  -6   5   16.59    0.77
   5   6   5   16.69    0.77
  -5  -6   5   16.06    0.77
  -5  -6  -5   15.80    0.72
  -5   6   5   16.12    0.76
  -5  -6   6   19.33    0.80
  -5  -6   6   19.23    0.76
  -5  -6   6   18.83    0.83
   5   6   6   18.26    0.81
  -5  -6   6   20.04    0.85
  -5  -6  -6   18.66    0.78
  -5   6   6   17.63    0.80
  -5  -6   7   14.68    0.69
  -5  -6   7   15.53    0.70
  -5  -6   7   15.09    0.75
  -5  -6   7   15.46    0.74
   5   6   7   15.31    0.75
  -5  -6  -7   15.03    0.69
  -5   6   7   14.12    0.73
  -5  -6  -8    0.10    0.13
  -5  -6   8    0.39    0.15
  -5  -6   8    0.23    0.14
  -5  -6   8    0.29    0.22
  -5  -6   8    0.07    0.17
   5   6   8    0.16    0.19
  -5  -6   8   -0.02    0.13
  -5   6   8    0.27    0.20
  -5  -6  -9    2.39    0.27
  -5  -6   9    2.29    0.29
   5  -6   9    2.18    0.28
  -5  -6   9    2.05    0.27
  -5  -6   9    2.47    0.32
  -5  -6   9    2.53    0.33
   5   6   9    2.37    0.33
  -5  -6   9    2.36    0.27
  -5   6   9    1.86    0.31
  -5  -6  10   -0.01    0.13
   5  -6  10   -0.08    0.15
  -5  -6  10    0.23    0.20
   5   6  10    0.15    0.19
   5  -6  10    0.13    0.12
  -5  -6  10    0.19    0.13
  -5   6  10    0.10    0.18
   5  -6  11    4.78    0.39
  -5  -6  11    4.76    0.42
  -5  -6  11    4.26    0.41
   5   6  11    5.11    0.44
   5  -6  11    4.92    0.39
  -5  -6  11    3.81    0.33
  -5   6  11    3.99    0.41
   5  -6  12    4.99    0.38
  -5  -6  12    5.39    0.44
  -5  -6  12    5.40    0.43
   5   6  12    5.38    0.44
   5  -6  12    5.86    0.42
  -5  -6  12    5.93    0.40
  -5   6  12    5.79    0.46
   5  -6  13    1.15    0.19
  -5  -6  13    0.98    0.22
  -5  -6  13    1.06    0.22
   5   6  13    0.97    0.22
   5  -6  13    0.83    0.18
  -5  -6  13    1.15    0.19
  -5   6  13    1.34    0.26
  -5  -6  14   14.77    0.63
  -5  -6  14   15.15    0.66
   5   6  14   14.18    0.63
   5  -6  14   14.24    0.61
  -5  -6  14   14.72    0.57
  -5   6  14   15.85    0.68
  -5  -6  15   14.49    0.59
  -5  -6  15   15.86    0.63
   5   6  15   15.79    0.63
   5  -6  15   14.07    0.57
  -5  -6  15   14.91    0.54
  -5   6  15   16.57    0.65
   5   6  15   13.83    0.54
  -5  -6  16    2.95    0.25
   5  -6  16    3.40    0.27
   5   6  16    3.25    0.28
  -5   6  16    3.21    0.27
  -6  -6   0    1.36    0.26
  -6  -6   0    1.31    0.27
  -6  -6  -1    1.26    0.29
  -6  -6  -1    1.21    0.24
  -6  -6   1    0.81    0.21
  -6  -6   1    1.46    0.25
  -6   6   1    0.92    0.19
  -6  -6   1    1.18    0.27
  -6  -6   2    8.41    0.54
  -6  -6  -2    8.77    0.53
  -6  -6   2    8.52    0.56
   6   6   2    8.73    0.53
  -6  -6   2    9.90    0.62
  -6  -6  -2    8.62    0.57
  -6   6   2    9.12    0.54
  -6  -6   3   31.29    1.02
  -6  -6  -3   30.35    0.94
  -6  -6   3   31.83    1.06
   6   6   3   32.82    1.03
  -6  -6   3   30.74    1.06
  -6  -6  -3   31.52    1.05
  -6   6   3   30.71    1.01
  -6  -6   4   21.55    0.85
  -6  -6  -4   22.32    0.79
  -6  -6   4   23.34    0.92
   6   6   4   21.95    0.86
  -6  -6   4   24.15    0.94
  -6   6   4   22.15    0.87
  -6  -6  -4   22.20    0.88
  -6  -6  -5    2.37    0.32
  -6  -6   5    2.14    0.33
  -6  -6   5    1.88    0.27
  -6  -6   5    2.19    0.34
   6   6   5    1.83    0.28
  -6  -6   5    1.93    0.31
  -6   6   5    1.77    0.29
  -6  -6   6   19.76    0.79
  -6  -6   6   19.08    0.84
  -6  -6   6   19.89    0.86
   6   6   6   19.34    0.81
  -6  -6   6   20.42    0.85
  -6   6   6   19.30    0.84
  -6  -6  -6   19.12    0.79
  -6  -6   7    4.37    0.43
  -6  -6   7    3.40    0.33
  -6  -6   7    4.00    0.40
   6   6   7    3.86    0.39
  -6   6   7    4.47    0.44
  -6  -6  -7    4.22    0.38
   6  -6   8   24.82    0.84
  -6  -6   8   22.57    0.90
   6   6   8   23.29    0.90
  -6  -6   8   23.90    0.84
  -6   6   8   23.72    0.94
  -6  -6  -8   23.47    0.85
   6  -6   9   17.99    0.70
  -6  -6   9   17.72    0.80
  -6  -6   9   18.01    0.79
   6   6   9   16.80    0.76
  -6  -6   9   19.17    0.74
  -6   6   9   18.46    0.83
  -6  -6  -9   18.00    0.72
  -6  -6 -10    0.91    0.17
  -6  -6  10    0.71    0.23
   6  -6  10    0.66    0.17
  -6  -6  10    0.79    0.22
   6   6  10    0.93    0.23
  -6  -6  10    0.94    0.20
  -6   6  10    0.79    0.22
  -6  -6  11    1.65    0.27
   6  -6  11    1.79    0.23
  -6  -6  11    1.21    0.24
   6   6  11    1.83    0.28
   6  -6  11    1.61    0.23
  -6  -6  11    1.59    0.23
  -6   6  11    1.60    0.28
  -6  -6  12    1.66    0.25
  -6  -6  12    1.88    0.27
   6   6  12    1.46    0.25
  -6  -6  12    1.65    0.22
  -6   6  12    1.30    0.25
  -6  -6  13    1.66    0.25
  -6  -6  13    1.69    0.22
  -6  -6  13    1.44    0.24
   6   6  13    1.15    0.22
  -6  -6  13    1.31    0.20
  -6   6  13    1.19    0.22
  -6  -6  14    0.16    0.10
  -6  -6  14    0.14    0.13
   6   6  14    0.19    0.12
  -6  -6  14    0.20    0.10
  -6   6  14    0.13    0.13
  -6  -6  15    0.12    0.12
   6   6  15   -0.05    0.10
  -6   6  15    0.24    0.13
   6  -6  16    4.47    0.30
   6   6  16    3.27    0.26
  -7  -6   0    2.51    0.34
  -7  -6   0    2.17    0.30
  -7  -6   1    8.52    0.55
  -7  -6  -1    7.78    0.51
  -7  -6   1    8.24    0.55
  -7  -6   1    8.22    0.57
  -7  -6  -1    8.38    0.57
  -7   6   1    8.11    0.50
  -7  -6   2   34.91    1.07
  -7  -6  -2   35.29    1.05
  -7  -6   2   36.26    1.12
   7   6   2   35.46    1.02
  -7  -6   2   36.42    1.14
  -7  -6  -2   35.57    1.12
  -7   6   2   35.23    1.05
  -7  -6   3   23.81    0.87
  -7  -6  -3   21.87    0.81
  -7  -6   3   23.89    0.92
   7   6   3   24.20    0.86
  -7  -6   3   24.28    0.94
  -7   6   3   22.84    0.87
  -7  -6  -3   24.91    0.94
  -7  -6   4    3.90    0.36
  -7  -6   4    4.32    0.42
  -7  -6  -4    4.54    0.37
  -7  -6   4    4.33    0.43
   7   6   4    4.30    0.38
  -7  -6   4    4.26    0.42
  -7   6   4    4.12    0.40
  -7  -6  -4    4.10    0.40
  -7  -6   5    8.29    0.50
  -7  -6   5    8.56    0.58
  -7  -6   5    8.63    0.58
   7   6   5    8.00    0.52
  -7  -6   5    8.12    0.54
  -7   6   5    7.66    0.53
  -7  -6  -5    8.85    0.56
  -7  -6   6   27.28    1.00
  -7  -6   6   25.94    0.97
   7   6   6   26.74    0.93
  -7  -6   6   26.37    0.95
  -7   6   6   27.07    0.98
  -7  -6   7    2.38    0.34
   7   6   7    1.94    0.28
  -7  -6   7    2.33    0.31
  -7   6   7    1.90    0.30
  -7  -6  -8    2.82    0.31
  -7  -6   8    3.04    0.35
   7   6   8    3.46    0.36
  -7   6   8    2.75    0.36
  -7  -6   9   10.13    0.59
   7   6   9    8.74    0.54
  -7   6   9    9.43    0.59
  -7  -6   9    9.19    0.52
  -7  -6  -9   10.18    0.54
  -7  -6  10    6.34    0.46
   7  -6  10    6.84    0.44
  -7  -6  10    6.53    0.47
   7   6  10    7.11    0.48
  -7  -6  10    7.03    0.44
  -7   6  10    6.28    0.48
  -7  -6 -10    6.95    0.43
  -7  -6 -11    0.01    0.09
  -7  -6  11    0.23    0.16
   7  -6  11    0.08    0.10
  -7  -6  11    0.13    0.15
   7   6  11    0.11    0.14
  -7  -6  11    0.23    0.13
  -7   6  11    0.15    0.16
  -7  -6  12    2.32    0.28
   7  -6  12    2.28    0.24
  -7  -6  12    3.02    0.31
   7   6  12    2.63    0.29
  -7  -6  12    2.50    0.26
  -7   6  12    2.40    0.29
  -7  -6  13    2.53    0.28
   7  -6  13    2.52    0.23
  -7  -6  13    2.73    0.28
   7   6  13    2.30    0.26
  -7  -6  13    2.15    0.23
  -7   6  13    2.12    0.26
  -7  -6  14    1.41    0.20
   7   6  14    1.18    0.19
  -7  -6  14    1.23    0.16
  -7   6  14    1.22    0.20
   7  -6  15    1.28    0.17
  -7  -6  15    1.45    0.19
   7   6  15    1.22    0.17
  -8  -6   0   24.55    0.88
  -8  -6   0   23.43    0.87
  -8  -6   0   24.01    0.93
  -8  -6  -1    1.07    0.26
  -8  -6   1    1.13    0.24
  -8  -6  -1    0.79    0.20
  -8  -6   1    1.06    0.21
  -8  -6   1    0.99    0.26
  -8  -6   2   14.57    0.67
  -8  -6  -2   15.34    0.69
  -8  -6   2   13.42    0.69
  -8  -6   2   14.03    0.71
  -8  -6  -2   13.37    0.70
  -8   6   2   14.05    0.66
  -8  -6   3    5.33    0.41
  -8  -6  -3    5.35    0.40
  -8  -6   3    4.90    0.44
  -8  -6   3    5.01    0.44
  -8   6   3    5.12    0.42
  -8  -6  -3    5.43    0.46
  -8  -6  -4    2.61    0.34
  -8  -6   4    2.28    0.33
  -8  -6  -4    2.85    0.29
  -8  -6   4    2.50    0.34
   8   6   4    2.61    0.28
  -8   6   4    2.59    0.32
  -8  -6   4    2.98    0.34
  -8  -6   5   18.16    0.80
  -8  -6   5   17.95    0.79
   8   6   5   18.02    0.72
  -8  -6   5   17.17    0.76
  -8   6   5   17.47    0.77
  -8  -6  -5   17.46    0.77
  -8  -6   6  125.98    2.03
  -8  -6   6  128.00    2.05
   8   6   6  123.85    1.88
  -8  -6   6  123.04    1.94
  -8   6   6  120.20    2.01
  -8  -6  -6  122.75    1.97
  -8  -6   7   10.43    0.60
  -8  -6   7   11.19    0.61
  -8  -6   7   10.93    0.57
   8   6   7   10.71    0.56
  -8   6   7   11.06    0.62
  -8  -6  -7   10.78    0.58
  -8  -6  -8    1.40    0.23
  -8  -6   8    1.22    0.25
   8   6   8    1.26    0.22
  -8   6   8    1.41    0.25
  -8  -6  -9    1.33    0.21
  -8  -6   9    1.03    0.23
   8   6   9    1.01    0.21
  -8  -6   9    1.13    0.21
  -8   6   9    1.05    0.23
  -8  -6  10    1.57    0.25
   8  -6  10    1.34    0.21
  -8  -6  10    1.79    0.26
   8   6  10    1.51    0.23
  -8  -6  10    1.52    0.22
  -8   6  10    1.31    0.25
  -8  -6  11    5.32    0.39
   8  -6  11    5.36    0.36
  -8  -6  11    5.92    0.41
   8   6  11    5.64    0.39
  -8  -6  11    5.40    0.37
  -8  -6 -11    5.80    0.35
  -8   6  11    6.25    0.43
  -8  -6  12    1.22    0.20
   8  -6  12    1.20    0.17
  -8  -6  12    1.44    0.21
   8   6  12    1.29    0.19
  -8  -6  12    1.33    0.19
  -8   6  12    1.38    0.23
  -8  -6  13    2.18    0.24
   8   6  13    2.38    0.24
  -8  -6  13    2.38    0.23
  -8   6  13    2.34    0.25
   8  -6  14    1.75    0.20
  -8  -6  14    1.72    0.20
  -9  -6   0    5.65    0.41
  -9  -6   0    5.01    0.41
  -9  -6   0    5.88    0.46
  -9  -6   1    4.06    0.34
  -9  -6  -1    4.83    0.38
  -9  -6   1    4.64    0.41
  -9  -6  -1    4.41    0.39
  -9  -6   1    5.24    0.43
  -9  -6  -1    5.42    0.44
  -9  -6  -2    5.45    0.41
  -9  -6   2    4.83    0.42
  -9  -6   2    5.41    0.44
  -9   6   2    5.60    0.41
  -9  -6  -2    5.69    0.45
  -9  -6  -3    3.06    0.35
  -9  -6   3    2.80    0.33
  -9  -6  -3    3.15    0.31
  -9  -6   3    2.80    0.34
  -9   6   3    2.98    0.31
  -9  -6   3    2.85    0.33
  -9  -6  -4    3.07    0.34
  -9  -6   4    2.57    0.33
  -9  -6  -4    2.54    0.27
  -9  -6   4    2.52    0.32
  -9   6   4    2.73    0.31
  -9  -6   4    2.66    0.31
  -9  -6  -5    0.27    0.18
  -9  -6   5   -0.05    0.15
  -9  -6   5    0.14    0.16
  -9  -6   5   -0.07    0.12
  -9   6   5    0.08    0.12
  -9  -6  -6    0.78    0.19
  -9  -6   6    0.39    0.17
  -9  -6   6    0.42    0.20
   9   6   6    0.39    0.13
  -9  -6   6    0.14    0.12
  -9   6   6    0.60    0.19
  -9  -6  -7    0.98    0.21
  -9  -6   7    0.82    0.21
  -9  -6   7    0.53    0.18
   9   6   7    0.64    0.15
  -9   6   7    0.55    0.18
  -9  -6  -8    1.91    0.25
  -9  -6   8    1.84    0.26
   9   6   8    1.45    0.20
  -9  -6   8    1.39    0.21
  -9   6   8    1.70    0.26
  -9  -6   9    8.18    0.47
  -9  -6   9    8.94    0.50
   9   6   9    8.31    0.44
  -9   6   9    8.74    0.51
  -9  -6   9    7.90    0.44
  -9  -6  -9    8.41    0.46
  -9  -6  10    9.56    0.49
   9  -6  10   10.05    0.48
  -9  -6  10    9.76    0.50
   9   6  10    9.50    0.46
  -9   6  10    9.72    0.52
  -9  -6  10   10.17    0.48
  -9  -6 -10    9.67    0.46
  -9  -6  11    8.76    0.45
   9  -6  11    7.91    0.41
  -9  -6  11    8.29    0.44
   9   6  11    8.14    0.41
  -9  -6 -11    7.64    0.37
  -9  -6  11    8.14    0.41
  -9   6  11    8.82    0.47
  -9  -6  12    8.15    0.40
  -9  -6  12    8.70    0.42
  -9   6  12    8.12    0.43
 -10  -6   0    0.03    0.13
 -10  -6   0    0.12    0.14
 -10  -6  -1    2.99    0.28
 -10  -6   1    2.77    0.30
 -10  -6  -1    2.94    0.30
 -10  -6   1    3.16    0.33
 -10  -6   1    3.09    0.32
 -10  -6  -1    3.14    0.33
 -10  -6  -2    0.59    0.19
 -10  -6   2    0.59    0.18
 -10  -6  -2    0.48    0.14
 -10  -6   2    0.33    0.16
 -10  -6  -2    0.61    0.15
 -10  -6   2    0.57    0.18
 -10  -6   3    4.47    0.37
 -10  -6  -3    4.39    0.33
 -10  -6   3    5.04    0.40
 -10  -6   3    4.37    0.37
 -10   6   3    4.82    0.35
 -10  -6  -3    5.28    0.42
 -10  -6  -4    2.40    0.29
 -10  -6   4    1.99    0.27
 -10  -6  -4    2.23    0.23
 -10  -6   4    2.03    0.27
 -10   6   4    2.26    0.27
 -10  -6   4    2.28    0.27
 -10  -6   5   63.63    1.30
 -10  -6   5   63.87    1.32
 -10  -6   5   58.45    1.19
 -10   6   5   58.53    1.24
 -10  -6  -5   65.04    1.33
 -10  -6   6   29.94    0.88
 -10  -6   6   30.92    0.90
 -10  -6   6   27.41    0.78
 -10   6   6   28.91    0.88
 -10  -6  -6   30.56    0.90
 -10  -6   7   55.12    1.15
 -10   6   7   53.32    1.17
 -10  -6  -7   54.44    1.15
 -10  -6   8    9.18    0.46
 -10   6   8    9.19    0.48
 -10  -6  -8    8.56    0.44
 -10  -6   8    8.50    0.44
 -10  -6   9    3.82    0.29
  10  -6   9    3.76    0.29
 -10  -6   9    3.89    0.31
 -10   6   9    3.72    0.31
 -10  -6  -9    3.53    0.28
 -10  -6   9    2.97    0.26
 -10  -6  10    5.29    0.32
  10  -6  10    5.29    0.32
 -10  -6  10    5.55    0.35
 -10   6  10    5.92    0.37
 -11  -6   0    0.19    0.12
 -11  -6   0    0.16    0.11
 -11  -6   0    0.34    0.14
 -11  -6   1    1.00    0.18
 -11  -6  -1    1.04    0.19
 -11  -6  -1    1.09    0.17
 -11  -6   1    1.16    0.19
 -11  -6   1    1.06    0.19
 -11  -6  -1    1.13    0.19
 -11  -6   2    0.74    0.16
 -11  -6  -2    0.95    0.17
 -11  -6   2    1.09    0.20
 -11  -6   2    0.98    0.17
 -11  -6  -2    1.09    0.19
 -11  -6  -3    1.07    0.19
 -11  -6   3    0.60    0.15
 -11  -6  -3    1.15    0.17
 -11  -6   3    1.07    0.19
 -11  -6   3    0.85    0.16
 -11  -6   4    4.44    0.32
 -11  -6   4    4.04    0.32
 -11  -6   4    3.87    0.29
 -11  -6  -4    4.27    0.33
 -11   6   4    4.35    0.31
 -11  -6  -5    2.35    0.25
 -11  -6   5    2.24    0.24
 -11  -6   5    2.41    0.26
 -11  -6  -5    2.44    0.23
 -11   6   5    2.13    0.23
 -11  -6   6    5.50    0.33
 -11   6   6    5.31    0.34
 -11  -6  -6    5.40    0.35
 -11  -6  -7    6.93    0.38
 -11   6   7    6.24    0.36
 -11  -6   7    6.18    0.35
  11  -6   8    4.81    0.30
 -11  -6   8    4.49    0.30
 -12  -6   0    6.18    0.34
 -12  -6   0    6.54    0.36
 -12  -6   1    0.16    0.10
 -12  -6  -1    0.26    0.11
 -12  -6   2    2.27    0.22
 -12  -6  -2    2.17    0.22
 -12  -6   3    1.86    0.20
 -12  -6  -3    2.01    0.21
 -12  -6   4   10.65    0.45
 -12  -6  -4   11.67    0.46
   0  -7   0    0.00    0.14
   0  -7   1    5.59    0.47
   0  -7  -1    5.74    0.47
   0  -7   2    0.07    0.17
   0  -7  -2   -0.06    0.15
   0  -7   3   17.08    0.80
   0  -7  -3   17.19    0.76
   0  -7   4    0.09    0.19
   0  -7  -4    0.11    0.14
   0  -7   5   42.02    1.26
   0  -7  -5   42.74    1.17
   0  -7   6    0.20    0.20
   0  -7  -6    0.10    0.13
   0  -7   7    0.62    0.23
   0  -7  -7    1.00    0.21
   0  -7   8    0.03    0.18
   0  -7   8   -0.04    0.17
   0  -7  -8   -0.02    0.12
   0   7   8    0.11    0.18
   0  -7   9   24.05    0.93
   0   7   9   25.59    0.95
   0  -7   9   24.59    0.94
   0  -7  10    0.14    0.17
   0  -7  10   -0.09    0.18
   0  -7  11   12.19    0.64
   0   7  11   12.37    0.64
   0  -7  12    0.03    0.14
   0   7  12    0.09    0.15
   0  -7  13   -0.22    0.14
   0   7  13   -0.02    0.13
   0  -7  14   -0.02    0.10
   0   7  14   -0.02    0.11
   0  -7  15    0.13    0.09
   0   7  15    0.14    0.10
   1  -7   0    4.87    0.43
  -1  -7   0    5.60    0.47
   1  -7  -1    3.65    0.37
   1  -7   1    3.60    0.38
  -1  -7   1    2.85    0.36
  -1  -7  -1    3.55    0.39
  -1   7   1    3.58    0.33
  -1  -7   2    0.50    0.14
   1  -7   2    0.54    0.20
  -1  -7   2    0.73    0.23
   1  -7  -2    0.96    0.22
  -1  -7  -2    0.62    0.21
  -1   7   2    1.11    0.22
   1  -7   3    0.49    0.21
  -1  -7   3    0.50    0.15
  -1  -7   3    0.25    0.19
   1  -7  -3    0.24    0.14
  -1  -7  -3    0.48    0.18
  -1  -7  -3    0.54    0.16
  -1   7   3    0.46    0.15
   1  -7   4    1.77    0.30
  -1  -7   4    1.95    0.25
  -1  -7   4    1.67    0.31
   1  -7  -4    2.36    0.30
  -1  -7  -4    1.91    0.29
  -1  -7  -4    1.76    0.24
  -1   7   4    2.10    0.30
  -1  -7   5    5.95    0.50
   1  -7  -5    5.48    0.42
  -1  -7  -5    5.37    0.44
  -1  -7   5    5.86    0.42
  -1   7   5    5.62    0.45
   1  -7   5    6.02    0.50
  -1  -7   6    8.72    0.59
   1  -7  -6    7.94    0.49
  -1  -7  -6    8.37    0.54
  -1  -7   6    8.18    0.49
  -1   7   6    9.28    0.58
   1  -7   6    7.23    0.54
  -1  -7  -7   10.93    0.60
  -1  -7   7   11.06    0.56
  -1   7   7   10.67    0.63
   1  -7   7   10.24    0.64
  -1  -7   7   11.23    0.65
  -1  -7   8   11.84    0.66
  -1  -7  -8   11.60    0.60
  -1  -7   8   11.48    0.57
  -1   7   8   10.54    0.63
   1  -7   8   10.93    0.64
  -1  -7   8   11.91    0.67
  -1  -7   9    5.65    0.47
   1  -7   9    5.46    0.47
  -1  -7  -9    5.81    0.42
  -1  -7   9    6.12    0.42
  -1   7   9    5.92    0.48
   1  -7   9    5.66    0.47
  -1  -7   9    5.92    0.47
  -1  -7  10    0.37    0.19
   1  -7  10    0.16    0.18
  -1  -7  10    0.12    0.15
  -1  -7  10    0.15    0.12
  -1  -7 -10    0.50    0.15
  -1  -7  11    1.88    0.29
   1  -7  11    1.77    0.27
  -1   7  11    1.80    0.28
   1   7  11    1.47    0.26
  -1  -7  12    1.52    0.25
   1  -7  12    1.74    0.27
   1  -7  12    1.63    0.22
  -1   7  12    1.56    0.26
   1   7  12    1.74    0.25
  -1  -7  13    1.17    0.23
   1  -7  13    1.26    0.23
   1  -7  13    1.03    0.18
  -1   7  13    1.04    0.20
   1   7  13    1.37    0.22
   1  -7  14    1.18    0.18
  -1   7  14    1.10    0.18
   1   7  14    1.35    0.21
   1  -7  15    1.68    0.19
  -1  -7  15    1.49    0.19
  -1   7  15    1.66    0.20
   1   7  15    1.87    0.22
   2  -7   0    0.31    0.15
  -2  -7   0    0.02    0.18
  -2  -7   0    0.06    0.15
   2  -7   1   15.47    0.73
   2  -7  -1   16.90    0.74
  -2  -7   1   16.76    0.80
  -2  -7  -1   16.78    0.79
  -2  -7   1   17.34    0.78
  -2  -7  -1   16.23    0.74
  -2   7   1   16.31    0.69
   2  -7   2    1.11    0.24
   2  -7  -2    1.08    0.23
  -2  -7   2    1.43    0.29
  -2  -7  -2    1.14    0.27
  -2  -7  -2    1.38    0.24
  -2   7   2    1.31    0.23
   2  -7   3    1.86    0.30
  -2  -7   3    1.46    0.23
   2  -7  -3    2.14    0.28
  -2  -7   3    1.73    0.31
  -2  -7  -3    2.15    0.31
  -2  -7  -3    1.90    0.27
  -2   7   3    2.27    0.29
  -2  -7   4   10.28    0.64
   2  -7  -4   12.00    0.60
  -2  -7  -4   10.96    0.63
  -2  -7   4   12.02    0.61
  -2  -7  -4   11.52    0.59
  -2   7   4   11.37    0.62
   2  -7   4   10.96    0.64
   2  -7   5    2.18    0.32
  -2  -7   5    1.89    0.27
  -2  -7   5    1.81    0.31
  -2  -7  -5    1.95    0.29
  -2  -7  -5    1.66    0.24
  -2   7   5    1.96    0.29
   2  -7   6    0.77    0.23
  -2  -7   6    0.76    0.23
  -2  -7   6    0.87    0.20
  -2  -7  -6    0.84    0.20
  -2   7   6    0.91    0.25
  -2  -7   7    0.74    0.21
   2  -7   7    0.77    0.23
  -2  -7   7    0.39    0.20
  -2  -7   7    0.58    0.18
  -2  -7   7    0.62    0.17
   2   7   7    0.65    0.24
  -2   7   7    0.74    0.24
  -2  -7   8    3.13    0.36
   2  -7   8    2.29    0.33
  -2  -7   8    2.14    0.31
  -2  -7   8    2.30    0.28
  -2  -7   8    2.04    0.27
   2   7   8    2.63    0.35
  -2   7   8    1.97    0.31
  -2  -7   9    4.21    0.41
   2  -7   9    4.43    0.42
  -2  -7   9    4.80    0.39
  -2  -7   9    4.64    0.38
   2   7   9    4.55    0.43
  -2   7   9    4.49    0.42
  -2  -7   9    5.02    0.43
  -2  -7  10    0.64    0.21
   2  -7  10    0.32    0.18
  -2  -7  10    0.52    0.18
  -2  -7  10    0.82    0.19
  -2  -7  10    0.43    0.16
   2   7  10    0.71    0.21
  -2   7  10    0.47    0.18
  -2  -7  11    0.29    0.17
   2  -7  11    0.16    0.14
  -2  -7  11    0.27    0.14
  -2  -7 -11    0.23    0.10
   2   7  11    0.47    0.18
   2  -7  11    0.23    0.12
  -2   7  11    0.36    0.20
  -2  -7  12    2.74    0.31
   2  -7  12    3.23    0.33
   2   7  12    2.69    0.30
   2  -7  12    3.56    0.30
  -2   7  12    3.87    0.36
   2   7  12    3.56    0.34
  -2  -7  13    3.20    0.31
   2  -7  13    2.97    0.30
   2  -7  13    3.84    0.30
  -2   7  13    3.32    0.32
   2   7  13    3.59    0.33
   2  -7  14    0.45    0.12
  -2   7  14    0.46    0.15
   2   7  14    0.61    0.16
  -2   7  15    2.48    0.24
   2   7  15    2.50    0.23
   3  -7   0    1.50    0.25
  -3  -7   0    1.27    0.28
  -3  -7   0    1.62    0.28
   3  -7  -1    3.48    0.34
   3  -7   1    3.41    0.35
  -3  -7   1    3.54    0.40
  -3  -7  -1    3.60    0.41
  -3  -7   1    3.71    0.39
  -3  -7  -1    3.54    0.38
   3  -7  -2    7.13    0.47
  -3  -7   2    7.16    0.54
  -3  -7  -2    7.67    0.55
  -3  -7   2    7.17    0.53
  -3  -7  -2    7.61    0.51
  -3   7   2    8.03    0.50
   3  -7   2    7.28    0.50
  -3  -7   3   47.43    1.32
  -3  -7  -3   46.05    1.29
  -3  -7   3   48.34    1.24
  -3  -7   3   47.58    1.31
  -3  -7  -3   46.15    1.22
  -3   7   3   47.26    1.23
   3  -7   3   44.71    1.24
  -3  -7   4   49.80    1.35
  -3  -7  -4   45.61    1.28
  -3  -7   4   47.62    1.23
  -3  -7  -4   47.00    1.21
  -3   7   4   47.21    1.25
   3  -7   4   45.85    1.26
  -3  -7   5   52.78    1.37
  -3  -7   5   50.12    1.27
  -3  -7  -5   51.31    1.22
  -3   7   5   50.94    1.31
   3  -7   5   52.63    1.36
  -3  -7   6    0.05    0.15
   3  -7   6    0.12    0.18
  -3  -7   6   -0.08    0.16
  -3  -7   6   -0.03    0.16
  -3  -7   6    0.03    0.10
   3   7   6    0.12    0.21
  -3  -7  -6    0.03    0.09
  -3   7   6    0.20    0.17
  -3  -7   7   66.05    1.51
  -3  -7   7   62.84    1.45
  -3  -7   7   64.64    1.42
  -3  -7   7   64.95    1.36
   3   7   7   64.27    1.52
  -3   7   7   62.15    1.46
   3  -7   7   64.50    1.51
  -3  -7   8   65.11    1.45
  -3  -7   8   66.92    1.43
  -3  -7   8   65.26    1.37
   3   7   8   69.25    1.55
  -3   7   8   67.23    1.51
  -3  -7   8   66.82    1.48
  -3  -7   9   39.62    1.13
   3  -7   9   41.52    1.17
  -3  -7   9   39.27    1.08
  -3  -7   9   39.61    1.07
   3   7   9   39.79    1.16
  -3   7   9   40.70    1.17
  -3  -7   9   41.87    1.14
  -3  -7  10   10.76    0.59
   3  -7  10   10.80    0.58
  -3  -7  10   11.32    0.58
  -3  -7  10   11.53    0.58
   3   7  10   11.97    0.64
  -3   7  10   11.31    0.62
  -3  -7  10   11.70    0.59
   3  -7  11    3.48    0.34
  -3  -7  11    2.70    0.31
  -3  -7  11    3.35    0.32
  -3  -7  11    2.67    0.30
   3   7  11    2.62    0.30
  -3   7  11    3.14    0.34
  -3  -7  12    4.97    0.39
   3  -7  12    4.94    0.38
  -3  -7  12    4.89    0.37
   3   7  12    5.40    0.40
  -3   7  12    5.05    0.40
   3  -7  13    9.03    0.47
  -3  -7 -13    8.94    0.43
   3   7  13    9.51    0.50
   3  -7  13    9.40    0.44
  -3   7  13    9.28    0.50
   3   7  13    9.24    0.49
  -3   7  14    3.52    0.30
   3   7  14    3.66    0.30
  -3  -7  15    9.25    0.44
  -3   7  15    9.15    0.43
  -4  -7   0   11.40    0.67
  -4  -7   0   11.39    0.65
   4  -7   0   10.80    0.57
  -4  -7   1   13.43    0.71
  -4  -7  -1   14.16    0.73
  -4  -7   1   13.71    0.71
  -4  -7  -1   14.32    0.71
   4  -7   1   13.39    0.65
  -4  -7   2   20.53    0.87
  -4  -7  -2   20.70    0.88
  -4  -7   2   21.27    0.88
  -4  -7  -2   20.68    0.84
  -4   7   2   20.20    0.78
   4  -7   2   21.13    0.83
   4  -7   3    2.65    0.31
  -4  -7   3    2.17    0.29
  -4  -7   3    2.13    0.32
  -4  -7  -3    2.33    0.33
  -4  -7   3    2.61    0.35
  -4   7   3    2.18    0.29
  -4  -7  -3    2.71    0.33
  -4  -7   4    8.34    0.56
  -4  -7   4    7.79    0.52
  -4  -7   4    8.02    0.57
  -4  -7  -4    7.89    0.51
  -4   7   4    7.98    0.52
   4  -7   4    7.64    0.51
  -4  -7   5    4.42    0.41
  -4  -7   5    4.61    0.40
  -4  -7   5    4.64    0.42
   4   7   5    4.48    0.42
  -4  -7   5    4.18    0.35
  -4  -7  -5    4.93    0.40
  -4   7   5    4.19    0.39
   4  -7   5    4.74    0.42
  -4  -7   6   31.17    1.02
  -4  -7   6   31.04    0.98
  -4  -7   6   30.05    0.99
   4   7   6   31.58    1.05
  -4  -7   6   30.70    0.93
  -4  -7  -6   31.78    0.95
  -4   7   6   30.10    1.01
  -4  -7   7   19.27    0.79
  -4  -7   7   19.49    0.77
  -4  -7   7   19.22    0.79
  -4  -7   7   19.67    0.76
   4   7   7   19.94    0.84
  -4  -7  -7   19.72    0.72
  -4   7   7   20.46    0.84
  -4  -7   8    6.43    0.45
   4  -7   8    6.56    0.47
  -4  -7   8    6.67    0.47
  -4  -7   8    6.39    0.44
   4   7   8    6.89    0.50
  -4   7   8    6.48    0.48
  -4  -7   8    6.06    0.45
  -4  -7   9   12.59    0.61
   4  -7   9   12.19    0.62
  -4  -7   9   12.05    0.61
  -4  -7   9   12.03    0.60
   4   7   9   12.80    0.66
  -4   7   9   13.17    0.67
  -4  -7   9   11.96    0.60
  -4  -7  10   27.24    0.87
   4  -7  10   26.38    0.87
  -4  -7  10   28.27    0.90
  -4  -7  10   25.75    0.85
   4   7  10   26.45    0.91
  -4   7  10   28.55    0.95
  -4  -7  10   27.01    0.85
  -4  -7  11   29.36    0.88
   4  -7  11   30.34    0.90
  -4  -7  11   29.65    0.89
  -4  -7  11   28.19    0.87
   4   7  11   29.11    0.92
  -4   7  11   31.26    0.96
   4  -7  12    4.88    0.35
  -4  -7  12    4.88    0.36
  -4  -7  12    4.67    0.36
   4   7  12    4.80    0.37
  -4   7  12    4.76    0.38
   4  -7  13    6.29    0.37
   4   7  13    7.09    0.43
  -4   7  13    6.65    0.42
   4   7  13    7.13    0.41
  -4  -7  14    4.04    0.30
   4   7  14    4.10    0.31
  -4   7  14    4.42    0.32
   4   7  14    4.12    0.30
  -5  -7   0    0.37    0.19
  -5  -7   0    0.34    0.20
  -5  -7   1    4.55    0.43
  -5  -7  -1    3.88    0.40
  -5  -7   1    4.19    0.42
  -5  -7  -1    4.06    0.40
  -5  -7   2   23.05    0.90
  -5  -7  -2   23.01    0.91
  -5  -7   2   22.14    0.90
  -5  -7  -2   22.51    0.88
  -5   7   2   22.17    0.80
   5  -7   2   22.18    0.80
  -5  -7   3   18.62    0.81
  -5  -7  -3   18.89    0.83
  -5  -7   3   19.66    0.82
  -5  -7   3   19.37    0.84
  -5  -7  -3   19.43    0.80
  -5   7   3   19.72    0.77
  -5  -7   4   61.18    1.42
  -5  -7   4   58.52    1.39
  -5  -7   4   59.68    1.26
  -5  -7   4   58.84    1.44
  -5  -7  -4   55.50    1.32
  -5   7   4   55.91    1.32
  -5  -7   5   19.73    0.80
  -5  -7   5   19.96    0.82
   5   7   5   17.73    0.78
  -5  -7   5   19.70    0.74
  -5  -7  -5   19.59    0.78
  -5   7   5   18.51    0.77
  -5  -7   6   14.27    0.67
  -5  -7   6   12.70    0.59
  -5  -7   6   13.13    0.67
   5   7   6   12.34    0.65
  -5  -7   6   13.33    0.62
  -5  -7  -6   13.02    0.62
  -5   7   6   13.10    0.66
  -5  -7   7    3.15    0.31
  -5  -7   7    2.81    0.33
  -5  -7   7    3.38    0.32
   5   7   7    2.90    0.34
  -5   7   7    2.93    0.34
  -5  -7  -7    2.92    0.30
  -5  -7   7    3.33    0.33
  -5  -7   8   22.52    0.77
   5  -7   8   22.32    0.80
  -5  -7   8   23.88    0.86
  -5  -7   8   22.62    0.80
   5   7   8   21.57    0.83
  -5  -7  -8   23.49    0.75
  -5   7   8   22.73    0.86
  -5  -7   8   21.98    0.79
  -5  -7   9   16.74    0.66
   5  -7   9   17.48    0.69
  -5  -7   9   17.49    0.73
  -5  -7   9   17.02    0.69
   5   7   9   17.11    0.73
  -5   7   9   16.99    0.73
  -5  -7   9   16.94    0.66
   5  -7  10   21.30    0.73
  -5  -7  10   20.61    0.76
  -5  -7  10   20.16    0.73
   5   7  10   21.10    0.79
  -5   7  10   22.32    0.82
   5  -7  11   11.58    0.51
  -5  -7  11   10.79    0.53
  -5  -7  11   11.72    0.55
   5   7  11   12.56    0.59
  -5   7  11   12.27    0.59
   5  -7  12   15.14    0.54
  -5  -7  12   16.46    0.63
  -5  -7  12   16.37    0.62
   5   7  12   17.09    0.65
  -5   7  12   16.85    0.67
   5   7  13   16.85    0.62
  -5   7  13   17.51    0.64
   5   7  14   10.01    0.44
  -5   7  14   10.57    0.46
  -6  -7   0   -0.02    0.16
  -6  -7   0    0.03    0.16
  -6  -7   1    1.29    0.25
  -6  -7  -1    1.26    0.25
  -6  -7   1    1.20    0.26
  -6  -7  -1    0.95    0.24
  -6  -7   2    1.27    0.25
  -6  -7  -2    1.26    0.25
  -6  -7   2    1.29    0.26
  -6  -7  -2    1.56    0.28
  -6  -7   3   18.66    0.77
  -6  -7  -3   19.40    0.81
  -6  -7   3   19.25    0.81
  -6  -7   3   20.33    0.84
  -6  -7  -3   18.92    0.79
  -6   7   3   20.94    0.78
  -6  -7   4   17.32    0.74
  -6  -7   4   16.79    0.75
  -6  -7   4   18.01    0.69
  -6  -7   4   17.80    0.78
  -6  -7  -4   17.49    0.74
  -6   7   4   16.37    0.71
  -6  -7   5    2.53    0.31
  -6  -7   5    2.09    0.27
  -6  -7   5    2.48    0.28
  -6  -7   5    2.12    0.30
  -6   7   5    2.11    0.28
  -6  -7  -5    2.72    0.31
  -6  -7   6    1.73    0.24
  -6  -7   6    1.57    0.27
  -6  -7   6    1.76    0.24
   6   7   6    1.81    0.26
  -6   7   6    1.75    0.26
  -6  -7  -6    2.04    0.26
   6  -7   7    2.81    0.28
  -6  -7   7    2.34    0.26
  -6  -7   7    2.14    0.30
  -6  -7   7    2.46    0.29
   6   7   7    2.03    0.27
  -6   7   7    2.34    0.30
  -6  -7  -7    2.56    0.28
   6  -7   8   20.90    0.71
  -6  -7   8   19.40    0.77
   6   7   8   17.73    0.72
  -6  -7   8   19.67    0.73
  -6  -7  -8   20.61    0.70
  -6   7   8   19.21    0.76
  -6  -7   9   14.07    0.64
  -6  -7   9   13.19    0.59
   6   7   9   13.88    0.62
  -6   7   9   13.43    0.63
  -6  -7  10   19.05    0.71
  -6  -7  10   19.70    0.70
   6   7  10   19.00    0.71
  -6   7  10   20.08    0.75
  -6  -7  11    2.59    0.27
  -6  -7  11    3.03    0.29
   6   7  11    2.84    0.28
  -6   7  11    3.10    0.30
  -6  -7  12    6.85    0.39
  -6  -7  12    6.32    0.37
   6   7  12    6.33    0.38
  -6   7  12    7.36    0.43
   6   7  13    6.52    0.36
  -6   7  13    6.34    0.37
  -7  -7   0    1.59    0.25
  -7  -7   0    1.68    0.27
  -7  -7   1    0.76    0.20
  -7  -7  -1    0.80    0.21
  -7  -7   1    0.82    0.22
  -7  -7  -1    0.72    0.22
  -7  -7   2    3.79    0.35
  -7  -7   2    3.19    0.35
  -7  -7  -2    3.18    0.34
  -7  -7  -2    3.50    0.36
  -7  -7   2    2.86    0.34
  -7  -7   3    3.60    0.34
  -7  -7   3    3.61    0.37
  -7  -7  -3    3.20    0.35
  -7  -7   3    3.66    0.37
  -7  -7  -3    4.08    0.38
  -7   7   3    3.75    0.33
  -7  -7   4    0.41    0.18
  -7  -7   4    0.38    0.15
  -7  -7  -4    0.24    0.17
  -7  -7   4    0.23    0.17
  -7   7   4    0.11    0.12
  -7  -7  -4    0.26    0.17
  -7  -7   5    0.35    0.18
  -7  -7   5    0.50    0.15
  -7  -7   5    0.55    0.15
  -7  -7   5    0.42    0.17
  -7   7   5    0.70    0.17
  -7  -7  -5    0.17    0.14
  -7  -7   6    0.37    0.18
  -7  -7   6    0.35    0.13
  -7   7   6    0.33    0.15
  -7  -7  -6    0.30    0.14
  -7  -7   7    1.05    0.22
  -7  -7   7    1.76    0.24
   7   7   7    1.16    0.20
  -7   7   7    1.28    0.21
  -7  -7  -7    1.42    0.22
  -7  -7   8    4.96    0.38
   7   7   8    4.50    0.35
  -7  -7   8    4.33    0.34
  -7  -7  -8    4.74    0.33
  -7   7   8    4.67    0.37
  -7  -7   9    1.70    0.24
  -7  -7   9    1.59    0.21
   7   7   9    2.09    0.25
  -7   7   9    1.97    0.24
  -7  -7  -9    2.03    0.21
  -7  -7  10    4.29    0.33
  -7  -7  10    3.77    0.30
   7   7  10    3.97    0.32
  -7   7  10    4.17    0.34
  -7  -7  11   25.84    0.74
  -7  -7  11   26.38    0.73
   7   7  11   25.49    0.72
  -7   7  11   26.32    0.78
  -7  -7  12    8.01    0.39
  -7   7  12    7.67    0.40
  -8  -7   0    1.12    0.20
  -8  -7   0    1.29    0.25
  -8  -7   1    2.10    0.26
  -8  -7  -1    2.57    0.28
  -8  -7   1    2.05    0.28
  -8  -7  -1    2.41    0.30
  -8  -7   2    7.34    0.44
  -8  -7  -2    7.67    0.47
  -8  -7   2    7.81    0.49
  -8  -7   2    7.88    0.49
  -8  -7  -2    7.35    0.48
  -8  -7   3    6.67    0.41
  -8  -7  -3    5.76    0.41
  -8  -7   3    6.41    0.45
  -8  -7   3    5.65    0.42
  -8  -7  -3    6.81    0.46
  -8  -7   4    0.53    0.17
  -8  -7  -4    0.37    0.16
  -8  -7   4    0.24    0.14
  -8   7   4    0.52    0.15
  -8  -7  -4    0.27    0.15
  -8  -7  -5    3.99    0.34
  -8  -7   5    4.16    0.35
  -8  -7   5    3.49    0.29
  -8  -7  -5    4.11    0.35
  -8   7   5    3.54    0.31
  -8  -7   6    2.92    0.30
  -8  -7   6    2.29    0.25
  -8   7   6    2.31    0.26
  -8  -7  -6    2.50    0.27
  -8  -7   7    6.85    0.43
  -8  -7   7    6.01    0.38
  -8  -7  -7    6.54    0.39
  -8   7   7    6.85    0.42
  -8  -7   8    9.09    0.48
  -8  -7   8    9.13    0.45
  -8  -7  -8    8.19    0.41
  -8   7   8    8.97    0.47
  -8  -7   9   11.27    0.50
  -8  -7   9   10.30    0.46
  -8   7   9   11.14    0.50
  -8  -7  10   11.05    0.47
  -8  -7  10    9.98    0.43
  -8   7  10   10.64    0.48
  -9  -7   0   -0.16    0.15
  -9  -7   0   -0.17    0.11
  -9  -7   0    0.02    0.12
  -9  -7   1    1.21    0.21
  -9  -7   1    1.15    0.17
  -9  -7  -1    1.26    0.19
  -9  -7   1    1.39    0.21
  -9  -7  -1    1.20    0.22
  -9  -7  -2    2.76    0.27
  -9  -7   2    3.35    0.32
  -9  -7   2    2.79    0.29
  -9  -7  -2    2.92    0.29
  -9  -7   3    0.27    0.14
  -9  -7  -3    0.32    0.13
  -9  -7   3    0.33    0.15
  -9  -7  -3    0.20    0.14
  -9  -7   4    1.40    0.22
  -9  -7  -4    1.78    0.22
  -9  -7   4    1.64    0.22
  -9  -7  -4    2.25    0.26
  -9  -7   5    0.06    0.12
  -9  -7  -5    0.19    0.11
  -9  -7   5   -0.15    0.11
  -9   7   5    0.10    0.08
  -9  -7  -5    0.16    0.11
  -9  -7  -6    2.46    0.25
  -9  -7   6    2.16    0.25
  -9  -7   6    2.17    0.22
  -9   7   6    1.83    0.20
  -9  -7  -6    2.06    0.23
  -9  -7   7    1.68    0.21
  -9  -7  -7    1.52    0.19
  -9  -7   7    1.78    0.20
  -9   7   7    1.32    0.18
  -9  -7  -7    1.44    0.18
  -9  -7   8    1.70    0.20
  -9  -7  -8    1.69    0.19
 -10  -7   0    0.05    0.10
 -10  -7   0    0.26    0.12
 -10  -7   1    5.80    0.36
 -10  -7  -1    5.87    0.36
 -10  -7   1    5.78    0.36
 -10  -7  -1    5.91    0.37
 -10  -7   2    5.23    0.34
 -10  -7  -2    4.73    0.32
 -10  -7   2    4.81    0.33
 -10  -7  -2    4.71    0.33
 -10  -7   3    4.37    0.31
 -10  -7   3    4.27    0.30
 -10  -7  -3    4.13    0.30
 -10  -7   4    9.62    0.44
 -10  -7  -4    9.68    0.44
 -10  -7   5    0.42    0.12
 -10  -7  -5    0.74    0.15
   0  -8   0    7.59    0.51
   0  -8   1   -0.01    0.15
   0  -8  -1   -0.08    0.14
   0  -8   2   33.53    1.06
   0  -8  -2   34.73    1.04
   0   8   2   34.33    0.95
   0  -8   3   -0.02    0.16
   0  -8  -3   -0.13    0.14
   0   8   3   -0.05    0.12
   0  -8  -4    4.76    0.38
   0   8   4    5.23    0.39
   0  -8   4    5.63    0.46
   0  -8   5   -0.12    0.17
   0  -8  -5    0.08    0.12
   0   8   5   -0.12    0.15
   0  -8  -6   30.65    0.88
   0   8   6   30.98    0.95
   0  -8   6   32.47    1.02
   0  -8   7    0.18    0.18
   0  -8   7    0.04    0.17
   0  -8  -7    0.31    0.11
   0   8   7    0.00    0.14
   0  -8   8   25.95    0.87
   0   8   8   25.31    0.84
   0  -8   8   25.43    0.86
   0  -8   9    0.16    0.14
   0   8   9   -0.03    0.14
   0  -8  10    8.60    0.47
   0   8  10    7.96    0.46
   0  -8  11   -0.06    0.12
   0   8  11    0.00    0.12
   0  -8  12    2.74    0.25
   0   8  12    2.30    0.23
   1  -8   0    0.82    0.21
  -1  -8   0    0.86    0.22
   1  -8   1    1.20    0.24
   1  -8  -1    1.21    0.22
  -1  -8   1    1.52    0.27
  -1  -8  -1    1.50    0.26
   1  -8   2    1.11    0.24
  -1  -8   2    1.04    0.23
   1  -8  -2    1.14    0.22
  -1  -8  -2    0.98    0.22
   1   8   2    1.47    0.22
   1  -8   3    0.56    0.21
  -1  -8   3    0.77    0.22
   1  -8  -3    0.97    0.20
  -1  -8  -3    0.87    0.21
  -1   8   3    0.79    0.17
   1   8   3    0.60    0.17
  -1  -8   4   21.74    0.86
   1  -8  -4   22.01    0.77
  -1  -8  -4   21.54    0.81
  -1   8   4   21.74    0.78
   1   8   4   21.74    0.79
   1  -8   4   22.39    0.86
   1  -8  -5   72.01    1.34
  -1  -8  -5   72.27    1.43
  -1   8   5   71.09    1.42
   1   8   5   69.83    1.41
   1  -8   5   72.79    1.52
  -1  -8   5   72.90    1.54
  -1  -8  -6   38.17    1.02
  -1  -8   6   38.95    1.09
  -1   8   6   37.93    1.04
   1   8   6   37.02    1.03
   1  -8   6   38.26    1.09
  -1  -8   6   38.60    1.10
  -1  -8  -7   18.57    0.68
  -1  -8   7   18.85    0.75
   1  -8   7   19.51    0.78
  -1   8   7   18.11    0.72
   1   8   7   19.53    0.75
   1  -8   7   19.32    0.77
  -1  -8   7   17.86    0.74
  -1  -8  -8    9.17    0.46
  -1  -8   8    8.92    0.51
   1  -8   8    9.71    0.54
  -1   8   8    9.77    0.53
   1   8   8    8.82    0.50
  -1  -8   8    9.54    0.53
  -1  -8   9   14.58    0.63
   1  -8   9   14.00    0.62
  -1   8   9   14.16    0.61
   1   8   9   13.80    0.61
  -1  -8  10    4.33    0.34
   1  -8  10    4.53    0.35
  -1   8  10    4.32    0.34
   1   8  10    3.84    0.32
  -1  -8  11    1.87    0.22
   1  -8  11    2.25    0.24
  -1   8  11    2.09    0.24
   1   8  11    2.36    0.26
  -1  -8  12    4.06    0.29
   1  -8  12    3.77    0.29
  -1   8  12    3.85    0.29
   1   8  12    3.70    0.28
   2  -8   0    0.24    0.16
  -2  -8   0   -0.03    0.15
  -2  -8  -1    3.61    0.37
   2  -8   1    3.28    0.34
  -2  -8   1    3.15    0.35
   2  -8  -1    3.49    0.33
   2  -8  -2    5.42    0.40
  -2  -8   2    7.04    0.51
  -2  -8  -2    6.12    0.47
   2  -8   2    6.85    0.47
   2  -8  -3    6.41    0.42
  -2  -8   3    5.76    0.47
  -2  -8  -3    7.01    0.49
  -2   8   3    6.56    0.42
   2  -8   3    6.41    0.46
  -2  -8   4   50.11    1.27
  -2  -8  -4   45.77    1.18
  -2   8   4   47.53    1.13
   2  -8   4   48.64    1.22
  -2  -8  -5   18.09    0.73
  -2  -8   5   18.09    0.73
  -2   8   5   18.18    0.71
   2  -8   5   18.03    0.75
  -2  -8   5   18.82    0.78
  -2  -8  -6    4.25    0.36
  -2  -8   6    4.35    0.37
  -2   8   6    4.17    0.36
   2  -8   6    3.93    0.37
  -2  -8   6    4.07    0.38
  -2  -8   7    0.94    0.21
   2  -8   7    1.29    0.23
  -2  -8   7    1.30    0.23
  -2  -8  -7    1.11    0.20
  -2   8   7    1.17    0.21
   2   8   7    1.20    0.22
  -2  -8  -8   50.65    1.09
  -2  -8   8   53.09    1.18
   2  -8   8   52.44    1.20
  -2   8   8   51.83    1.17
   2   8   8   53.60    1.19
  -2  -8   8   55.81    1.22
  -2  -8  -9    3.91    0.30
  -2  -8   9    4.73    0.36
   2  -8   9    4.39    0.35
  -2   8   9    4.60    0.35
   2   8   9    5.02    0.37
  -2  -8   9    4.72    0.35
  -2  -8  10    1.51    0.22
   2  -8  10    1.27    0.20
  -2   8  10    1.57    0.22
   2   8  10    1.42    0.21
  -2  -8  11    0.51    0.13
   2  -8  11    0.66    0.14
  -2   8  11    0.55    0.14
   2   8  11    0.53    0.14
  -2   8  12   -0.09    0.09
   2   8  12    0.12    0.10
   3  -8   0    1.68    0.24
  -3  -8   0    2.29    0.25
  -3  -8   0    2.22    0.30
   3  -8   1    1.46    0.23
   3  -8  -1    1.48    0.22
  -3  -8   1    1.29    0.20
  -3  -8   1    1.71    0.28
  -3  -8  -1    1.62    0.27
   3  -8   2    0.78    0.18
  -3  -8   2    1.20    0.20
  -3  -8   2    0.76    0.21
  -3  -8  -2    0.98    0.22
   3  -8   3    0.63    0.18
  -3  -8   3    0.74    0.17
  -3  -8   3    0.70    0.20
  -3  -8  -3    0.62    0.20
  -3   8   3    0.59    0.15
  -3  -8   4    4.24    0.39
  -3  -8  -4    4.44    0.39
  -3  -8   4    3.81    0.34
  -3  -8   4    4.08    0.33
  -3   8   4    4.08    0.34
   3  -8   4    3.56    0.34
  -3  -8   5    0.54    0.16
  -3  -8   5    0.88    0.22
  -3  -8   5    1.07    0.19
  -3  -8  -5    0.67    0.19
  -3   8   5    0.78    0.17
  -3  -8   6    0.29    0.14
  -3  -8   6    0.16    0.14
  -3  -8   6    0.37    0.12
  -3  -8  -6    0.17    0.14
  -3   8   6    0.07    0.11
  -3  -8   7    1.05    0.20
   3  -8   7    1.00    0.21
  -3  -8   7    1.10    0.21
  -3  -8   7    1.21    0.18
  -3  -8  -7    1.20    0.20
  -3   8   7    0.85    0.19
  -3  -8   8    1.82    0.23
   3  -8   8    1.97    0.25
  -3  -8   8    2.10    0.26
  -3  -8   8    1.95    0.22
  -3  -8  -8    1.86    0.23
  -3   8   8    1.74    0.23
  -3  -8   9    5.29    0.36
  -3  -8  -9    5.29    0.35
   3  -8   9    5.80    0.38
  -3  -8   9    5.47    0.33
  -3   8   9    5.32    0.37
   3   8   9    5.63    0.38
  -3  -8   9    5.12    0.36
  -3  -8  10   14.59    0.56
  -3  -8 -10   13.67    0.51
   3  -8  10   13.92    0.55
  -3   8  10   14.14    0.58
   3   8  10   15.07    0.59
   3  -8  11    7.15    0.38
  -3   8  11    7.14    0.39
   3   8  11    7.20    0.39
  -4  -8   0   13.18    0.65
  -4  -8   0   13.57    0.60
   4  -8   1    0.46    0.15
  -4  -8   1    0.31    0.15
  -4  -8   1    0.65    0.20
  -4  -8  -1    0.41    0.18
  -4  -8   2   19.65    0.78
  -4  -8  -2   18.69    0.76
  -4  -8   2   18.12    0.69
  -4  -8   3   15.53    0.69
  -4  -8  -3   16.15    0.71
  -4  -8   3   14.97    0.60
  -4  -8   3   16.41    0.66
  -4  -8   4    0.06    0.10
  -4  -8   4    0.03    0.11
  -4  -8   4    0.16    0.15
  -4  -8  -4    0.28    0.15
  -4  -8   5   30.73    0.93
  -4  -8   5   30.27    0.84
  -4  -8  -5   32.18    0.95
  -4  -8   5   30.29    0.87
  -4   8   5   30.28    0.87
  -4  -8   6    0.75    0.15
  -4  -8   6    0.74    0.17
  -4  -8   6    0.74    0.17
  -4  -8  -6    0.82    0.19
  -4   8   6    0.60    0.16
  -4  -8   7    1.03    0.17
   4  -8   7    1.01    0.19
  -4  -8   7    0.60    0.16
  -4  -8   7    1.09    0.19
  -4  -8  -7    1.02    0.20
  -4   8   7    1.09    0.19
  -4  -8   8   12.41    0.51
   4  -8   8   12.38    0.54
  -4  -8  -8   12.60    0.55
  -4  -8   8   12.14    0.51
  -4   8   8   12.62    0.55
  -4  -8   8   12.77    0.55
  -4  -8   9    5.36    0.33
   4  -8   9    5.66    0.35
  -4  -8  -9    4.77    0.33
  -4  -8   9    5.06    0.32
  -4   8   9    5.81    0.37
  -4  -8   9    5.49    0.34
   4   8  10    2.83    0.26
  -4   8  10    2.49    0.25
  -5  -8   0    0.37    0.15
  -5  -8   0    0.04    0.14
  -5  -8   1    0.99    0.19
  -5  -8   1    1.19    0.22
  -5  -8  -1    1.68    0.26
  -5  -8  -1    1.33    0.22
  -5  -8  -2    3.23    0.33
  -5  -8   2    2.70    0.29
  -5  -8   2    2.95    0.30
  -5  -8  -2    2.65    0.29
  -5  -8   3   15.35    0.65
  -5  -8  -3   15.20    0.66
  -5  -8   3   14.84    0.62
  -5  -8  -3   13.81    0.60
  -5  -8   4    8.42    0.48
  -5  -8  -4    8.65    0.50
  -5  -8   4    8.29    0.46
  -5  -8  -4    8.34    0.45
  -5  -8   5    2.19    0.26
  -5  -8   5    2.45    0.27
  -5  -8  -5    2.51    0.28
  -5  -8  -5    2.43    0.24
  -5   8   5    2.20    0.24
  -5  -8  -6    4.03    0.34
   5  -8   6    4.53    0.33
  -5  -8   6    4.23    0.33
  -5   8   6    4.77    0.34
  -5  -8   6    4.02    0.32
   5  -8   7    9.46    0.46
  -5  -8  -7    9.14    0.48
  -5  -8   7   10.21    0.48
  -5   8   7    8.95    0.45
  -5  -8   7    8.71    0.44
   5  -8   8    6.36    0.36
  -5  -8  -8    7.16    0.41
  -5  -8   8    7.19    0.39
  -5   8   8    7.39    0.40
  -5  -8   8    6.43    0.35
  -5  -8  -9    3.97    0.29
  -5  -8   9    3.62    0.27
  -5   8   9    3.64    0.28
  -6  -8   0    2.78    0.28
  -6  -8   0    2.82    0.29
  -6  -8   0    2.49    0.28
  -6  -8   1   19.73    0.71
  -6  -8  -1   20.27    0.73
  -6  -8   1   19.32    0.70
  -6  -8  -1   19.13    0.70
  -6  -8   2   14.15    0.60
  -6  -8  -2   15.00    0.63
  -6  -8   2   13.20    0.58
  -6  -8  -2   13.43    0.58
  -6  -8   3    3.16    0.29
  -6  -8  -3    2.92    0.29
  -6  -8   3    3.21    0.30
  -6  -8  -3    2.81    0.27
  -6  -8   4    8.19    0.44
  -6  -8  -4    8.92    0.48
  -6  -8   4    9.04    0.47
  -6  -8  -4    8.04    0.43
  -6  -8  -5    9.49    0.49
   6  -8   5    8.42    0.42
  -6  -8   5    9.35    0.47
  -6  -8  -5    8.44    0.42
  -6  -8   5    8.76    0.44
   6  -8   6    1.07    0.15
  -6  -8   6    1.03    0.17
  -6  -8   6    1.29    0.19
  -6  -8  -6    1.13    0.20
  -6   8   6    1.28    0.17
  -6  -8   7    1.88    0.21
  -6  -8  -7    1.75    0.22
  -6   8   7    1.73    0.20
  -6  -8   8    1.51    0.18
  -6  -8  -8    1.62    0.20
  -7  -8   0    0.74    0.16
  -7  -8   0    0.69    0.15
  -7  -8   0    0.64    0.16
  -7  -8   1    0.18    0.12
  -7  -8  -1    0.06    0.10
  -7  -8   1    0.12    0.09
  -7  -8  -1    0.16    0.11
  -7  -8  -1    0.14    0.11
  -7  -8   2    0.68    0.15
  -7  -8   2    0.97    0.17
  -7  -8  -2    0.75    0.16
  -7  -8  -2    0.86    0.17
  -7  -8  -3    2.63    0.26
  -7  -8   3    2.48    0.24
  -7  -8   3    2.37    0.23
  -7  -8  -3    2.44    0.24
  -7  -8  -4    3.76    0.30
  -7  -8   4    3.82    0.30
  -7  -8  -4    3.64    0.28
  -7  -8   5    0.40    0.12
  -7  -8  -5    0.50    0.13
  -7  -8   6    2.39    0.23
  -7  -8  -6    2.45    0.24
  -8  -8   0   15.19    0.55
  -8  -8   1    1.91    0.21
  -8  -8  -1    1.87    0.21
  -8  -8  -1    1.82    0.21
  -8  -8   2    6.18    0.36
  -8  -8  -2    6.73    0.37
  -8  -8  -2    6.57    0.36
  -8  -8   3    1.72    0.20
  -8  -8  -3    1.76    0.20
   0  -9   0    0.05    0.10
   0  -9   1    1.35    0.20
   0  -9  -1    1.76    0.21
   0  -9   2   -0.09    0.11
   0  -9  -2   -0.06    0.11
   0  -9   3    2.51    0.26
   0  -9  -3    2.08    0.22
   0  -9   4    0.11    0.10
   0  -9   4   -0.04    0.11
   0  -9   5   20.99    0.66
   0  -9   5   21.53    0.68
   0  -9   6    0.05    0.10
   1  -9   0    6.15    0.37
  -1  -9   0    6.89    0.40
  -1  -9  -1   10.80    0.50
   1  -9   1   11.62    0.50
   1  -9  -1   10.84    0.47
  -1  -9   1   11.94    0.54
  -1  -9  -2   19.35    0.65
   1  -9   2   19.65    0.65
   1  -9  -2   18.82    0.59
  -1  -9   2   20.48    0.69
  -1  -9  -3   14.25    0.54
  -1  -9   3   16.31    0.59
   1  -9   3   15.75    0.59
  -1  -9   3   16.40    0.62
  -1  -9  -4   12.57    0.49
  -1  -9   4   14.24    0.54
   1  -9   4   14.59    0.57
   1  -9   4   12.90    0.53
  -1  -9   4   14.22    0.57
  -1  -9   5    8.55    0.41
   1  -9   5    8.30    0.43
  -1  -9   5    8.16    0.42
   1  -9   6   11.60    0.48
  -1  -9   6   12.19    0.49
  -2  -9   0    0.74    0.17
  -2  -9  -1    5.28    0.36
  -2  -9   1    5.19    0.32
   2  -9   1    5.03    0.32
  -2  -9   1    5.28    0.37
  -2  -9  -2   24.25    0.72
  -2  -9   2   23.79    0.68
   2  -9   2   23.39    0.68
  -2  -9   2   23.93    0.74
  -2  -9   3    0.27    0.11
  -2  -9   3    0.49    0.14
  -2  -9  -3    0.52    0.13
  -2  -9  -4    4.98    0.31
   2  -9   4    5.40    0.35
  -2  -9   4    5.05    0.34
   2  -9   5    0.53    0.12
  -2  -9   5    0.34    0.11
  -3  -9   0    0.05    0.11
  -3  -9   1    1.87    0.22
  -3  -9  -1    2.16    0.24
  -3  -9   2    2.04    0.23
  -3  -9  -2    1.49    0.20
  -3  -9  -3    2.47    0.23
  -3  -9   3    2.14    0.23
   3  -9   4    2.17    0.22
  -3  -9   4    1.84    0.21
  -4  -9   0    1.12    0.17
  -4  -9   1    1.94    0.21
  -4  -9  -1    1.63    0.20
  -4  -9   2    0.76    0.15
  -4  -9  -2    1.20    0.17
   0   0   0    0.00    0.00
;
_shelx_hkl_checksum     4793
_shelx_res_file
;
REM  MX11_17A in Pna2(1)
REM R1 =  0.0285 for    3018 Fo > 4sig(Fo)  and  0.0294 for all    3104 data
REM    290 parameters refined using      1 restraints
REM Highest difference peak  0.117,  deepest hole -0.156,  1-sigma level  0.034
REM  MX11_17A in Pna2(1)
REM wR2 = 0.0721, GooF = S = 1.064, Restrained GooF = 1.063 for all data
REM R1 = 0.0285 for 3018 Fo > 4sig(Fo) and 0.0294 for all 3104 data
REM 290 parameters refined using 1 restraints
REM Highest difference peak  0.117,  deepest hole -0.156,  1-sigma level  0.034
TITL MX11_17A in Pna2(1)
    C:\X-RAYD~1\MX11_17\MX11_17A.res
    created by SHELXL-2018/3 at 09:44:27 on 07-Mar-2019
CELL 1.54178 13.4639 7.8555 20.1288 90.000 90.000 90.000
ZERR 8.0000 0.0002 0.0001 0.0003 0.000 0.000 0.000
LATT -1
SYMM -X, -Y, 0.5+Z
SYMM 0.5-X, 0.5+Y, 0.5+Z
SYMM 0.5+X, 0.5-Y, Z
SFAC C H N
UNIT 96 104 24
MERG 2
FMAP 2
GRID
PLAN 20
TEMP -150
TWIN
HTAB N4 N2
HTAB N1 N5
HTAB N6 N2
HTAB N3 N5
L.S. 20
ACTA
WGHT    0.040800    0.284500
BASF   0.27991
FVAR       0.26588
N1    3    0.057319    0.438480    0.174633    11.00000    0.02071    0.02793 =
         0.01602    0.00130   -0.00183   -0.00719
N2    3    0.178954    0.641311    0.180209    11.00000    0.01703    0.02251 =
         0.01945   -0.00286   -0.00002   -0.00114
N3    3   -0.128629    0.426372    0.235388    11.00000    0.01947    0.02238 =
         0.02363   -0.00219    0.00160   -0.00202
N4    3    0.202129    0.571230    0.325972    11.00000    0.01968    0.02831 =
         0.01649    0.00306   -0.00268   -0.00687
N5    3    0.082446    0.365452    0.318988    11.00000    0.01640    0.02158 =
         0.01920   -0.00035    0.00089   -0.00047
N6    3    0.389618    0.572259    0.266869    11.00000    0.01810    0.02221 =
         0.02347   -0.00118    0.00164   -0.00271
C1    1    0.104753    0.571955    0.144652    11.00000    0.01614    0.01973 =
         0.01874   -0.00346    0.00285    0.00090
C2    1    0.077583    0.635321    0.081670    11.00000    0.02151    0.02465 =
         0.01975   -0.00157   -0.00038    0.00108
AFIX  43
H2    2    0.024921    0.584736    0.057237    11.00000   -1.20000
AFIX   0
C3    1    0.128917    0.771650    0.056487    11.00000    0.03295    0.02710 =
         0.02262    0.00483   -0.00012   -0.00005
AFIX  43
H3A   2    0.111761    0.816520    0.014189    11.00000   -1.20000
AFIX   0
C4    1    0.206118    0.844518    0.092732    11.00000    0.03409    0.02409 =
         0.02777    0.00254    0.00337   -0.00641
AFIX  43
H4A   2    0.242660    0.938570    0.075915    11.00000   -1.20000
AFIX   0
C5    1    0.227427    0.774886    0.153924    11.00000    0.02227    0.02367 =
         0.02273   -0.00268    0.00212   -0.00560
AFIX  43
H5    2    0.279645    0.824378    0.179112    11.00000   -1.20000
AFIX   0
C6    1   -0.019994    0.340504    0.145904    11.00000    0.02037    0.02082 =
         0.01871    0.00295   -0.00109   -0.00353
C7    1   -0.004496    0.250304    0.087669    11.00000    0.02954    0.03005 =
         0.02225   -0.00107    0.00280   -0.00537
AFIX  43
H7    2    0.058430    0.255938    0.066431    11.00000   -1.20000
AFIX   0
C8    1   -0.079077    0.152137    0.059894    11.00000    0.04538    0.03091 =
         0.02122   -0.00521   -0.00025   -0.00940
AFIX  43
H8    2   -0.068144    0.092462    0.019500    11.00000   -1.20000
AFIX   0
C9    1   -0.170144    0.142310    0.092041    11.00000    0.03854    0.03001 =
         0.02633    0.00047   -0.00994   -0.01412
AFIX  43
H9    2   -0.221668    0.074427    0.073659    11.00000   -1.20000
AFIX   0
C10   1   -0.186678    0.230326    0.150570    11.00000    0.02163    0.02505 =
         0.02647    0.00565   -0.00257   -0.00490
AFIX  43
H10   2   -0.249258    0.221028    0.172068    11.00000   -1.20000
AFIX   0
C11   1   -0.112913    0.332488    0.178507    11.00000    0.02068    0.01690 =
         0.02000    0.00383   -0.00327    0.00035
C12   1   -0.214057    0.395744    0.277732    11.00000    0.02628    0.02952 =
         0.03326   -0.00108    0.01017   -0.00343
AFIX 137
H12A  2   -0.274707    0.430287    0.254431    11.00000   -1.50000
H12B  2   -0.207321    0.461959    0.318748    11.00000   -1.50000
H12C  2   -0.217817    0.274311    0.288601    11.00000   -1.50000
AFIX   0
C13   1    0.154061    0.437799    0.355796    11.00000    0.01495    0.02035 =
         0.01851   -0.00240    0.00291    0.00102
C14   1    0.177616    0.378699    0.419658    11.00000    0.02146    0.02661 =
         0.02236    0.00037   -0.00461   -0.00122
AFIX  43
H14   2    0.228036    0.432290    0.445205    11.00000   -1.20000
AFIX   0
C15   1    0.126223    0.241741    0.444429    11.00000    0.03490    0.02802 =
         0.02129    0.00613   -0.00422   -0.00111
AFIX  43
H15   2    0.141481    0.198837    0.487358    11.00000   -1.20000
AFIX   0
C16   1    0.051849    0.165729    0.406752    11.00000    0.03065    0.02266 =
         0.02992    0.00440    0.00003   -0.00556
AFIX  43
H16   2    0.015320    0.071136    0.423112    11.00000   -1.20000
AFIX   0
C17   1    0.033270    0.232795    0.344939    11.00000    0.02168    0.02040 =
         0.02701   -0.00332   -0.00135   -0.00237
AFIX  43
H17   2   -0.017626    0.181957    0.318960    11.00000   -1.20000
AFIX   0
C18   1    0.280324    0.666392    0.355107    11.00000    0.01870    0.02198 =
         0.01812    0.00312   -0.00300   -0.00357
C19   1    0.264630    0.759890    0.412362    11.00000    0.02554    0.02891 =
         0.02126    0.00016    0.00351   -0.00364
AFIX  43
H19   2    0.200977    0.758902    0.432723    11.00000   -1.20000
AFIX   0
C20   1    0.340669    0.855266    0.440529    11.00000    0.03728    0.03486 =
         0.01982   -0.00604    0.00066   -0.00981
AFIX  43
H20   2    0.329472    0.918276    0.480110    11.00000   -1.20000
AFIX   0
C21   1    0.432914    0.857329    0.410206    11.00000    0.02955    0.03168 =
         0.02519    0.00067   -0.00496   -0.01228
AFIX  43
H21   2    0.485315    0.922046    0.429208    11.00000   -1.20000
AFIX   0
C22   1    0.449599    0.765825    0.352342    11.00000    0.01929    0.02635 =
         0.02640    0.00447   -0.00277   -0.00477
AFIX  43
H22   2    0.513234    0.769323    0.331998    11.00000   -1.20000
AFIX   0
C23   1    0.373971    0.668387    0.323504    11.00000    0.01996    0.01756 =
         0.01969    0.00438   -0.00144    0.00015
C24   1    0.475745    0.601324    0.225025    11.00000    0.02769    0.02757 =
         0.03148   -0.00049    0.01108   -0.00148
AFIX 137
H24A  2    0.470921    0.530363    0.185112    11.00000   -1.50000
H24B  2    0.536175    0.571693    0.249577    11.00000   -1.50000
H24C  2    0.478297    0.721543    0.212130    11.00000   -1.50000
AFIX   0
H1    2    0.070143    0.421285    0.216985    11.00000    0.02686
H3    2   -0.077427    0.465289    0.256799    11.00000    0.02554
H4    2    0.191292    0.585342    0.282355    11.00000    0.03377
H6    2    0.335379    0.539781    0.246549    11.00000    0.02191
HKLF 4
REM  MX11_17A in Pna2(1)
REM wR2 = 0.0721, GooF = S = 1.064, Restrained GooF = 1.063 for all data
REM R1 = 0.0285 for 3018 Fo > 4sig(Fo) and 0.0294 for all 3104 data
REM 290 parameters refined using 1 restraints
END
WGHT      0.0408      0.2845
REM Highest difference peak  0.117,  deepest hole -0.156,  1-sigma level  0.034
Q1    1   0.2893  0.6617  0.3983  11.00000  0.05    0.12
Q2    1  -0.1610  0.3439  0.1466  11.00000  0.05    0.11
Q3    1  -0.3246  0.4936  0.3419  11.00000  0.05    0.11
Q4    1  -0.0253  0.3577  0.1039  11.00000  0.05    0.11
Q5    1   0.0971  0.5870  0.1110  11.00000  0.05    0.11
Q6    1   0.1818  0.1261  0.4787  11.00000  0.05    0.11
Q7    1   0.0458  0.4730  0.2864  11.00000  0.05    0.11
Q8    1   0.0801  0.6175  0.1180  11.00000  0.05    0.10
Q9    1  -0.1832  0.2510  0.1065  11.00000  0.05    0.10
Q10   1   0.2645  0.7624  0.3689  11.00000  0.05    0.10
Q11   1   0.1020  0.9102  0.1478  11.00000  0.05    0.10
Q12   1   0.1586  0.4276  0.3915  11.00000  0.05    0.09
Q13   1   0.3005  0.8404  0.3316  11.00000  0.05    0.09
Q14   1  -0.0054  0.2500  0.1307  11.00000  0.05    0.09
Q15   1   0.1799  0.6035  0.2279  11.00000  0.05    0.09
Q16   1  -0.0165 -0.0846  0.0803  11.00000  0.05    0.09
Q17   1   0.5033  0.8740  0.2485  11.00000  0.05    0.09
Q18   1   0.3684  0.8714  0.3088  11.00000  0.05    0.09
Q19   1   0.2229  0.5414  0.2125  11.00000  0.05    0.09
Q20   1   0.2355  1.0015  0.0899  11.00000  0.05    0.09
;
_shelx_res_checksum     66462
