# Supplementary material for: Inter­molecular hydrogen bonding in N-methyl-N′-(pyridin-2-yl)benzene-1,2-di­amine
Source: Acta Crystallogr E Crystallogr Commun. 2022 Sep 27;78(Pt 10):1048–51. doi: 10.1107/S2056989022009173 (PMC9535833; doi:10.1107/S2056989022009173)
Supplement: Supplementary file 2 [file e-78-01048-Isup2.hkl]

data_I                                                                          
_shelx_title ' MX11_17A in Pna2(1)'                                             
_shelx_refln_list_code          4                                               
_shelx_F_calc_maximum      123.22                                               
_exptl_crystal_F_000       848.00                                               
_reflns_d_resolution_high  0.8386                                               
                                                                                
loop_                                                                           
 _space_group_symop_operation_xyz                                               
 'x, y, z'                                                                      
 '-x, -y, z+1/2'                                                                
 '-x+1/2, y+1/2, z+1/2'                                                         
 'x+1/2, -y+1/2, z'                                                             
                                                                                
_cell_length_a    13.4639                                                       
_cell_length_b     7.8555                                                       
_cell_length_c    20.1288                                                       
_cell_angle_alpha  90.000                                                       
_cell_angle_beta   90.000                                                       
_cell_angle_gamma  90.000                                                       
                                                                                
_shelx_F_squared_multiplier     1.000                                           
                                                                                
loop_                                                                           
 _refln_index_h                                                                 
 _refln_index_k                                                                 
 _refln_index_l                                                                 
 _refln_F_squared_calc                                                          
 _refln_F_squared_meas                                                          
 _refln_F_squared_sigma                                                         
 _refln_observed_status                                                         
   7   1 -19        133.52        152.20         7.07 o                         
   8   1 -19        817.76        831.46        15.70 o                         
   8   2 -19         26.59         24.33         2.97 o                         
   8   0 -18        117.42        113.87         6.37 o                         
  10   0 -18        579.17        583.21        12.31 o                         
   7   1 -18        126.20        127.87         7.21 o                         
   8   1 -18        164.28        171.23         8.77 o                         
   9   1 -18          9.24          8.99         2.83 o                         
  10   1 -18         66.53         71.58         4.53 o                         
   9   2 -18         62.90         68.18         4.81 o                         
   9   3 -18         26.58         27.44         2.97 o                         
   6   0 -17         31.69         35.08         4.10 o                         
   8   0 -17       2440.23       2537.81        32.39 o                         
  10   0 -17        317.86        324.92        10.47 o                         
   7   1 -17        598.08        643.89        15.70 o                         
   8   1 -17         35.49         36.41         2.90 o                         
   9   1 -17         88.60         81.55         7.78 o                         
  10   1 -17          0.10         -0.08         0.88 o                         
  11   1 -17        167.56        185.73         7.07 o                         
  10   2 -17        134.56        142.16         6.79 o                         
  10   3 -17          4.75          6.22         1.70 o                         
   4   0 -16       2050.66       2032.11        61.53 o                         
   8   0 -16        191.94        181.48         9.19 o                         
  10   0 -16        662.01        647.15        15.84 o                         
   2   1 -16          4.33         12.45         5.38 o                         
   3   1 -16        264.34        245.74        14.75 o                         
   4   1 -16        593.47        606.86        23.96 o                         
   6   1 -16       1452.68       1555.27        25.32 o                         
   7   1 -16        227.96        230.57        10.04 o                         
   8   1 -16         69.29         83.46         6.22 o                         
   9   1 -16        166.42        154.13         5.75 o                         
  10   1 -16         21.40         19.16         2.19 o                         
  11   1 -16         49.48         50.50         4.24 o                         
   2   2 -16        145.82        141.45        15.84 o                         
   7   2 -16          6.12          7.92         2.26 o                         
   8   2 -16        109.97         96.19         6.22 o                         
  10   2 -16         51.82         52.62         4.67 o                         
  11   2 -16          0.96          1.41         1.41 o                         
   2   0 -15         22.01         19.66         5.38 o                         
   4   0 -15         36.66         30.27         7.36 o                         
   8   0 -15         91.67         80.91         6.51 o                         
  10   0 -15         15.98         16.83         3.39 o                         
  12   0 -15         53.19         54.46         4.24 o                         
   1   1 -15        107.68        113.59        12.59 o                         
   2   1 -15          9.35          7.45         2.46 o                         
   3   1 -15         65.41         74.82         8.05 o                         
   4   1 -15        545.36        491.69        25.32 o                         
   5   1 -15        610.52        611.01        18.06 o                         
   6   1 -15       2897.92       2948.30        35.79 o                         
   7   1 -15        444.74        472.17        14.85 o                         
   8   1 -15        228.21        229.30        10.47 o                         
   9   1 -15         83.51         77.37         6.08 o                         
  10   1 -15         12.89         16.37         5.02 o                         
  11   1 -15        206.36        207.46         6.20 o                         
  12   1 -15         12.00          8.20         1.84 o                         
   3   2 -15        239.55        233.82        19.52 o                         
   4   2 -15        161.64        151.22        13.65 o                         
   6   2 -15         78.35         92.09         6.22 o                         
   7   2 -15        294.91        302.00        11.32 o                         
   8   2 -15         59.22         69.88         5.66 o                         
   9   2 -15          8.10          4.24         2.12 o                         
  11   2 -15         28.42         35.93         3.82 o                         
  12   2 -15          3.98          6.93         1.98 o                         
  11   3 -15          3.43          4.95         1.56 o                         
   2   0 -14         25.63         22.35         5.80 o                         
   4   0 -14        400.64        375.70        25.32 o                         
   6   0 -14        584.64        598.77        34.51 o                         
  10   0 -14         89.99         91.10         6.79 o                         
  12   0 -14        113.75        124.05         6.65 o                         
   1   1 -14        170.93        193.37        15.28 o                         
   2   1 -14        202.68        229.30        12.72 o                         
   3   1 -14         28.86         30.14         5.38 o                         
   4   1 -14        364.89        343.49        16.15 o                         
   5   1 -14        870.41        871.42        15.66 o                         
   6   1 -14        844.61        898.87        18.68 o                         
   7   1 -14        381.78        392.67        13.58 o                         
   8   1 -14        171.01        180.35         9.48 o                         
   9   1 -14         17.37         12.45         3.25 o                         
  10   1 -14          3.05          3.60         1.55 o                         
  11   1 -14         24.82         24.30         3.68 o                         
  12   1 -14          1.05          3.68         1.70 o                         
   2   2 -14        150.46        154.61        14.71 o                         
   3   2 -14        353.64        333.55        22.63 o                         
   4   2 -14        393.17        360.70        25.18 o                         
   5   2 -14       1321.09       1287.63        20.10 o                         
   6   2 -14        113.29        121.37         7.21 o                         
   7   2 -14         67.06         60.82         5.52 o                         
   8   2 -14        165.13        176.53         9.19 o                         
   9   2 -14         22.03         22.77         3.54 o                         
  10   2 -14        349.57        351.37        12.16 o                         
  11   2 -14         44.69         41.59         4.24 o                         
  12   2 -14        104.40         99.87         5.66 o                         
   3   3 -14        264.76        216.85        19.10 o                         
   4   3 -14       1469.08       1419.90        50.36 o                         
   2   0 -13         10.94          8.91         3.82 o                         
   4   0 -13        482.53        455.20        26.73 o                         
   6   0 -13       4514.96       4430.87        91.52 o                         
  10   0 -13        534.17        541.06        16.55 o                         
  12   0 -13        355.62        371.46        12.16 o                         
   1   1 -13        190.68        191.53        14.57 o                         
   2   1 -13        528.07        517.29        25.46 o                         
   3   1 -13         91.91         73.27        10.47 o                         
   4   1 -13         14.47         18.43         3.93 o                         
   5   1 -13        456.25        469.15        20.35 o                         
   6   1 -13         35.41         43.69         5.73 o                         
   7   1 -13        230.53        245.85         9.01 o                         
   8   1 -13         11.58         12.73         3.25 o                         
   9   1 -13        142.25        138.62         8.49 o                         
  10   1 -13         53.20         56.02         5.52 o                         
  11   1 -13          9.01          7.39         1.85 o                         
  12   1 -13         19.73         18.83         2.20 o                         
  13   1 -13          1.54          0.28         1.27 o                         
   1   2 -13         84.46         87.13        10.18 o                         
   2   2 -13         40.88         55.17         8.77 o                         
   3   2 -13        506.05        495.23        27.16 o                         
   4   2 -13         15.94          6.79         3.39 o                         
   5   2 -13       1406.73       1381.96        51.91 o                         
   6   2 -13         56.53         55.83         4.28 o                         
   7   2 -13        108.58         92.79         6.65 o                         
   8   2 -13         47.11         43.99         4.95 o                         
   9   2 -13        128.41        124.05         7.78 o                         
  10   2 -13        170.15        175.97         9.05 o                         
  12   2 -13        474.52        454.77        12.73 o                         
   2   3 -13         40.91         26.45         6.22 o                         
   3   3 -13        685.49        662.85        32.53 o                         
   4   3 -13        211.13        185.44        18.11 o                         
   5   3 -13        849.55        827.36        39.75 o                         
  12   3 -13         46.58         50.64         4.10 o                         
   3   4 -13        339.11        325.34        23.76 o                         
   3   7 -13        137.82        126.46         6.08 o                         
   0   0 -12      12851.45      14115.16       112.03 o                         
   2   0 -12        776.07        766.67        29.85 o                         
   4   0 -12         74.52         49.08         8.63 o                         
   6   0 -12        568.22        535.12        30.98 o                         
   8   0 -12        465.98        443.03        30.27 o                         
  10   0 -12        121.96        142.30         8.91 o                         
  12   0 -12         27.78         25.89         3.96 o                         
   1   1 -12        373.88        391.40        19.80 o                         
   2   1 -12        628.08        677.70        27.72 o                         
   3   1 -12          0.44         -1.70         2.40 o                         
   4   1 -12        504.79        519.41        27.44 o                         
   5   1 -12        303.61        275.33        17.89 o                         
   6   1 -12         12.71         12.63         3.96 o                         
   7   1 -12        249.43        248.80         8.79 o                         
   8   1 -12         63.63         68.49         4.94 o                         
   9   1 -12        609.27        637.10        17.96 o                         
  10   1 -12        269.11        275.27        11.88 o                         
  11   1 -12         63.79         66.41         4.25 o                         
  12   1 -12        104.95         98.77         4.65 o                         
  13   1 -12         57.83         53.47         4.39 o                         
   1   2 -12          4.94          5.23         2.97 o                         
   2   2 -12         40.72         33.52         6.79 o                         
   3   2 -12        207.67        186.43        15.98 o                         
   4   2 -12        471.77        426.97        19.73 o                         
   5   2 -12        288.99        289.30         9.41 o                         
   6   2 -12         13.11         12.25         2.57 o                         
   7   2 -12        627.93        628.84        25.19 o                         
   8   2 -12         25.93         24.90         4.10 o                         
   9   2 -12        635.39        627.48        17.54 o                         
  10   2 -12         16.75         14.85         3.25 o                         
  12   2 -12        123.09        133.53         7.36 o                         
  13   2 -12          8.84         10.04         2.26 o                         
   1   3 -12        125.49        136.36        13.01 o                         
   3   3 -12        367.26        375.70        23.91 o                         
   4   3 -12         46.75         31.83         7.50 o                         
   5   3 -12        289.87        284.79        12.59 o                         
   6   3 -12        597.94        626.33        14.65 o                         
  12   3 -12          0.65         -0.99         1.56 o                         
   2   4 -12       2704.85       2725.51        65.21 o                         
   3   4 -12        467.70        482.35        28.71 o                         
   4   4 -12        980.69        919.87        41.16 o                         
   2   0 -11         29.87         38.76         6.93 o                         
   4   0 -11         71.67         59.41         9.05 o                         
   6   0 -11        139.20        121.93        14.43 o                         
   8   0 -11        755.16        724.52        37.77 o                         
  10   0 -11          7.26         12.02         3.54 o                         
  12   0 -11         60.42         57.85         5.52 o                         
   0   1 -11         38.36         50.64         6.37 o                         
   1   1 -11        416.40        472.03        20.65 o                         
   2   1 -11        539.86        561.14        24.19 o                         
   3   1 -11        345.66        392.67        21.50 o                         
   4   1 -11          0.57         -2.55         2.55 o                         
   6   1 -11        200.89        156.59        11.55 o                         
   7   1 -11         53.19         53.50         4.73 o                         
   8   1 -11       1494.55       1576.91        22.55 o                         
   9   1 -11        384.52        379.52        14.00 o                         
  10   1 -11         16.29         13.16         3.54 o                         
  11   1 -11        351.92        359.10         9.50 o                         
  12   1 -11         76.94         74.75         4.25 o                         
  13   1 -11         24.27         27.16         3.39 o                         
  14   1 -11         75.99         67.61         4.24 o                         
   1   2 -11         12.98          7.36         3.11 o                         
   2   2 -11         11.19         16.55         4.81 o                         
   3   2 -11         23.74         15.98         5.23 o                         
   4   2 -11        138.47        150.67         6.34 o                         
   5   2 -11         27.32         31.84         4.17 o                         
   6   2 -11        157.84        146.17         8.13 o                         
   7   2 -11       1193.00       1181.51        37.66 o                         
   8   2 -11        302.02        305.13        10.05 o                         
   9   2 -11        345.15        349.81        13.30 o                         
  10   2 -11        171.90        182.62         9.76 o                         
  11   2 -11        337.90        340.62        12.73 o                         
  12   2 -11        207.61        220.10         9.62 o                         
  13   2 -11         26.91         21.93         2.97 o                         
   0   3 -11        169.59        164.93        12.73 o                         
   1   3 -11         55.65         56.30         8.35 o                         
   2   3 -11         35.00         47.25         7.92 o                         
   3   3 -11        210.52        194.36        16.69 o                         
   4   3 -11        205.40        201.41         7.47 o                         
   5   3 -11        188.29        188.49        15.91 o                         
   6   3 -11         41.42         39.64         4.31 o                         
   7   3 -11        237.44        231.88         9.25 o                         
  12   3 -11         39.73         40.74         4.10 o                         
  13   3 -11         14.86         17.40         2.40 o                         
   1   4 -11        345.71        352.22        21.93 o                         
   2   4 -11        100.51        113.30        13.16 o                         
   3   4 -11        157.69        176.53        16.97 o                         
   4   4 -11        317.73        267.77        22.21 o                         
   5   4 -11         93.21         67.76        11.74 o                         
  12   4 -11         34.80         29.28         3.11 o                         
   7   6 -11          2.14          0.14         1.27 o                         
   8   6 -11         85.57         82.04         4.95 o                         
   9   6 -11        110.22        108.07         5.23 o                         
   2   7 -11          3.30          3.25         1.41 o                         
   2   0 -10        142.53        115.00        10.47 o                         
   4   0 -10        647.34        726.64        29.56 o                         
   6   0 -10        182.58        210.62        18.11 o                         
   8   0 -10        821.72        747.15        37.20 o                         
  10   0 -10         43.61         51.77         5.80 o                         
  12   0 -10        342.72        314.17        12.16 o                         
   1   1 -10        123.29        138.59         8.63 o                         
   2   1 -10       2736.43       2760.88        50.78 o                         
   3   1 -10        765.73        800.48        29.14 o                         
   4   1 -10        229.42        216.00        16.27 o                         
   5   1 -10         64.84         51.63         8.91 o                         
   6   1 -10         43.48         27.79         5.00 o                         
   7   1 -10        476.51        511.11        20.90 o                         
   8   1 -10        168.79        173.84         7.42 o                         
   9   1 -10        160.05        167.84         7.61 o                         
  10   1 -10         19.61         17.40         3.82 o                         
  11   1 -10        105.02        109.17         6.58 o                         
  12   1 -10          2.74          3.25         1.70 o                         
  13   1 -10          5.13          4.24         1.98 o                         
  14   1 -10         50.47         40.46         3.68 o                         
   0   2 -10        202.92        213.31        13.01 o                         
   1   2 -10        342.99        383.42        21.78 o                         
   2   2 -10         64.69         60.68         8.06 o                         
   3   2 -10         19.86         22.77         5.66 o                         
   4   2 -10         39.98         41.30         3.30 o                         
   5   2 -10         54.80         55.22         4.05 o                         
   6   2 -10        112.89         92.93         5.53 o                         
   7   2 -10        126.96        127.39         6.68 o                         
   8   2 -10         60.22         53.98         4.93 o                         
   9   2 -10        658.76        654.64        18.11 o                         
  10   2 -10        241.50        230.00        11.03 o                         
  11   2 -10        442.53        412.62        14.29 o                         
  12   2 -10        197.95        213.88         9.62 o                         
  13   2 -10        221.41        192.66         8.35 o                         
   1   3 -10         41.47         36.92         6.65 o                         
   2   3 -10        151.26        180.21        14.71 o                         
   3   3 -10        154.14        149.80        14.29 o                         
   4   3 -10       1796.08       1768.78        21.56 o                         
   5   3 -10        227.04        229.45         8.35 o                         
   6   3 -10        240.91        248.02         9.09 o                         
   7   3 -10        339.38        351.85        16.48 o                         
   8   3 -10         56.42         58.99         5.52 o                         
  12   3 -10         63.51         58.28         4.95 o                         
  13   3 -10        280.45        272.58         8.77 o                         
   0   4 -10       1284.07       1291.75        38.90 o                         
   1   4 -10        240.77        265.22        18.81 o                         
   2   4 -10        470.42        470.76        26.31 o                         
   3   4 -10        507.80        503.86        28.15 o                         
   4   4 -10        165.38        172.15        16.97 o                         
   5   4 -10         46.04         35.22         8.35 o                         
   6   4 -10         62.90         52.90        10.89 o                         
  12   4 -10        125.32        127.73         6.22 o                         
   3   5 -10        436.40        439.49        28.57 o                         
   6   6 -10         11.41         12.87         2.40 o                         
   7   6 -10        101.27         98.31         6.08 o                         
   9   6 -10        136.06        136.78         6.51 o                         
   1   7 -10          3.69          7.07         2.12 o                         
   3   8 -10        211.64        193.37         7.21 o                         
   2   0  -9        928.02        991.16        19.52 o                         
   4   0  -9          5.19          6.65         3.39 o                         
   6   0  -9       1519.08       1510.58        45.97 o                         
   8   0  -9       1577.22       1589.79        52.34 o                         
  10   0  -9        272.89        331.00        13.01 o                         
  12   0  -9        308.65        269.89        11.46 o                         
  14   0  -9        225.72        185.44         7.21 o                         
   0   1  -9         86.51        104.25         8.06 o                         
   1   1  -9         72.13         73.15         4.66 o                         
   2   1  -9        417.50        434.83        19.52 o                         
   3   1  -9        617.43        654.22        25.32 o                         
   4   1  -9        326.04        319.97        19.10 o                         
   5   1  -9        143.99        159.84        14.29 o                         
   6   1  -9         86.52         74.83        10.47 o                         
   7   1  -9        316.34        325.49        23.55 o                         
   8   1  -9        336.75        344.34        10.10 o                         
   9   1  -9         31.56         33.31         3.44 o                         
  10   1  -9         30.17         32.68         4.67 o                         
  11   1  -9        104.68         98.56         5.30 o                         
  12   1  -9         51.74         43.68         2.72 o                         
  13   1  -9          7.68          7.86         1.30 o                         
  14   1  -9         19.17         18.11         2.69 o                         
   1   2  -9       1019.68       1054.34        18.98 o                         
   2   2  -9          3.33          1.70         2.83 o                         
   3   2  -9         36.36         34.66         6.22 o                         
   4   2  -9        353.81        405.11         9.68 o                         
   5   2  -9        360.96        357.62         9.83 o                         
   6   2  -9         65.67         53.20         6.44 o                         
   7   2  -9          9.05          5.46         1.93 o                         
   8   2  -9         95.39         91.27         6.96 o                         
   9   2  -9         95.74        101.68         7.63 o                         
  10   2  -9        217.81        246.13        11.46 o                         
  11   2  -9         76.23         82.89         6.79 o                         
  12   2  -9         67.25         57.71         5.38 o                         
  13   2  -9        233.27        204.40         8.77 o                         
  14   2  -9          5.78          1.98         1.13 o                         
   0   3  -9        431.26        475.28        20.51 o                         
   1   3  -9        116.54        126.02         7.47 o                         
   2   3  -9         47.56         53.47         8.35 o                         
   3   3  -9        634.69        668.08        28.86 o                         
   4   3  -9        858.66        847.53        14.74 o                         
   5   3  -9        348.88        345.08        13.08 o                         
   6   3  -9         83.44         77.39         6.22 o                         
   7   3  -9        246.19        243.63        11.46 o                         
   8   3  -9          7.98          3.78         4.17 o                         
  13   3  -9        423.10        382.06        10.75 o                         
   1   4  -9         27.57         39.89         7.07 o                         
   2   4  -9        124.17        112.88        12.73 o                         
   3   4  -9        379.34        367.78        23.62 o                         
   4   4  -9        205.34        190.96        18.11 o                         
   5   4  -9         57.31         42.15         9.62 o                         
   6   4  -9        348.63        408.09        28.15 o                         
   7   4  -9       1107.10       1066.27        46.82 o                         
   1   5  -9        164.74        162.39        16.13 o                         
   2   5  -9        636.28        597.07        31.97 o                         
   3   5  -9        163.42        153.90        16.97 o                         
   4   5  -9        417.85        383.05        27.30 o                         
   5   6  -9         28.74         33.81         3.82 o                         
   6   6  -9        277.39        254.62        10.18 o                         
   7   6  -9        139.52        144.00         7.64 o                         
   8   6  -9         19.22         18.81         2.97 o                         
   9   6  -9        110.43        118.96         6.51 o                         
  10   6  -9         49.26         49.93         3.96 o                         
   1   7  -9         76.04         82.18         5.94 o                         
   7   7  -9         30.99         28.71         2.97 o                         
   2   8  -9         62.67         55.31         4.24 o                         
   3   8  -9         81.55         74.83         4.95 o                         
   4   8  -9         81.08         67.47         4.67 o                         
   5   8  -9         53.04         56.16         4.10 o                         
   4   0  -8        538.17        565.81        23.76 o                         
   6   0  -8       1550.44       1693.33        46.54 o                         
   8   0  -8        525.63        500.18        28.15 o                         
  10   0  -8         34.14         40.14         6.29 o                         
  12   0  -8         92.01         87.70         6.79 o                         
  14   0  -8        301.26        260.41         9.34 o                         
   1   1  -8        857.01        840.21        14.71 o                         
   2   1  -8        375.67        332.72         8.49 o                         
   3   1  -8        237.48        223.78        14.29 o                         
   4   1  -8         45.82         47.39         7.21 o                         
   5   1  -8       1148.37       1165.71        36.49 o                         
   6   1  -8        133.26        138.34        13.58 o                         
   7   1  -8        770.63        774.54        26.38 o                         
   8   1  -8         80.48         79.25         7.24 o                         
   9   1  -8         82.45         77.45         7.62 o                         
  10   1  -8        666.47        653.16        14.66 o                         
  11   1  -8        139.74        127.64         5.85 o                         
  12   1  -8        106.57         99.08         3.99 o                         
  13   1  -8         23.42         21.38         1.90 o                         
  14   1  -8         22.07         23.26         2.05 o                         
   0   2  -8       2100.53       2018.39        36.21 o                         
   1   2  -8        480.98        487.90        12.36 o                         
   2   2  -8       2858.67       3013.62        28.60 o                         
   3   2  -8        738.71        706.27        26.45 o                         
   4   2  -8       2287.63       2608.11        53.89 o                         
   5   2  -8        599.94        608.71        12.36 o                         
   6   2  -8          1.31          1.80         1.18 o                         
   7   2  -8         84.69         87.90         5.31 o                         
   8   2  -8        951.11        938.23        18.12 o                         
   9   2  -8          2.07          2.89         2.19 o                         
  10   2  -8         54.67         56.24         3.74 o                         
  11   2  -8        100.65        113.53         5.23 o                         
  12   2  -8         38.47         35.57         2.94 o                         
  13   2  -8         89.65         79.81         3.84 o                         
  14   2  -8          6.29          5.09         1.56 o                         
   1   3  -8        396.54        423.77        13.23 o                         
   2   3  -8       1240.27       1349.74        37.49 o                         
   3   3  -8       1283.97       1418.21        40.74 o                         
   4   3  -8        614.21        677.67        23.69 o                         
   5   3  -8        887.39        909.63        32.04 o                         
   6   3  -8        104.41         98.11         5.71 o                         
   7   3  -8         99.30         98.71         5.92 o                         
   8   3  -8         30.39         33.72         3.84 o                         
  13   3  -8         57.71         52.05         4.10 o                         
   0   4  -8        518.41        471.75        23.06 o                         
   1   4  -8        225.68        214.55        12.52 o                         
   2   4  -8       1695.51       1633.07        46.40 o                         
   3   4  -8        640.90        652.24        30.70 o                         
   4   4  -8        197.61        194.50        17.68 o                         
   5   4  -8         81.16         75.68        11.60 o                         
   6   4  -8         98.78         95.06        13.16 o                         
   7   4  -8        788.07        840.23        41.02 o                         
   1   5  -8        253.03        260.70        19.94 o                         
   2   5  -8        238.33        256.74        20.79 o                         
   3   5  -8          2.41          0.57         3.25 o                         
   4   5  -8         79.79         85.15        12.73 o                         
   5   5  -8        161.55        166.63        18.11 o                         
   4   6  -8        727.69        733.72        16.97 o                         
   5   6  -8          3.16          1.41         1.84 o                         
   6   6  -8        336.31        331.99        12.02 o                         
   7   6  -8         47.67         39.89         4.39 o                         
   8   6  -8         10.79         19.80         3.25 o                         
   9   6  -8         25.72         27.02         3.54 o                         
  10   6  -8        145.83        121.08         6.22 o                         
   1   7  -8        157.87        164.09         8.49 o                         
   5   7  -8        326.41        332.27        10.61 o                         
   6   7  -8        293.56        291.53         9.90 o                         
   7   7  -8         61.77         67.05         4.67 o                         
   8   7  -8        112.70        115.85         5.80 o                         
   9   7  -8         20.32         23.91         2.69 o                         
   1   8  -8        128.21        129.71         6.51 o                         
   2   8  -8        753.63        716.46        15.42 o                         
   3   8  -8         26.56         26.31         3.25 o                         
   4   8  -8        165.58        178.23         7.78 o                         
   5   8  -8         97.04        101.28         5.80 o                         
   6   8  -8         25.14         22.92         2.83 o                         
   4   0  -7        292.44        298.75        16.55 o                         
   6   0  -7        132.41        134.38        12.73 o                         
   8   0  -7         62.87         67.90        10.33 o                         
  10   0  -7         40.37         41.08         5.59 o                         
  12   0  -7         10.08         10.89         3.25 o                         
  14   0  -7         42.11         39.47         3.96 o                         
   0   1  -7        653.66        699.48        18.25 o                         
   1   1  -7       1898.26       1827.16        20.26 o                         
   2   1  -7        935.99        888.61        22.49 o                         
   3   1  -7        237.16        238.35        13.86 o                         
   4   1  -7         97.49        118.25        10.75 o                         
   5   1  -7       1380.70       1485.54        39.32 o                         
   6   1  -7       2314.74       2483.06        54.46 o                         
   7   1  -7        789.16        828.20        23.66 o                         
   8   1  -7        372.31        363.85         9.93 o                         
   9   1  -7        182.85        167.23         7.14 o                         
  10   1  -7         71.21         68.48         4.88 o                         
  11   1  -7        146.65        152.40         9.41 o                         
  12   1  -7        359.91        354.77        13.79 o                         
  13   1  -7        361.57        350.72        25.46 o                         
  14   1  -7          1.48          4.12         1.22 o                         
  15   1  -7        454.31        455.48        11.03 o                         
   1   2  -7        294.83        294.76         9.16 o                         
   2   2  -7        607.50        625.81        12.72 o                         
   3   2  -7       1238.47       1267.56        33.95 o                         
   4   2  -7         57.16         62.52         8.63 o                         
   5   2  -7       2183.08       2361.97        34.23 o                         
   6   2  -7          2.22          7.10         5.94 o                         
   7   2  -7        398.72        437.92        11.61 o                         
   8   2  -7         80.46         84.92         5.47 o                         
   9   2  -7         89.28         88.28         3.96 o                         
  10   2  -7          4.63          5.94         1.65 o                         
  11   2  -7        296.69        302.53         8.43 o                         
  12   2  -7        221.63        229.62         7.09 o                         
  13   2  -7        126.52        113.76         4.65 o                         
  14   2  -7        176.54        169.88         7.07 o                         
   0   3  -7        107.61         94.91         8.91 o                         
   1   3  -7        896.23        932.07        27.87 o                         
   2   3  -7       2453.55       2571.92        70.02 o                         
   3   3  -7        364.70        400.74        21.08 o                         
   4   3  -7       5135.05       5171.80        34.55 o                         
   5   3  -7        722.22        682.03        38.69 o                         
   6   3  -7        472.93        441.05        13.93 o                         
   7   3  -7         29.35         32.93         7.50 o                         
   8   3  -7         50.39         51.84         4.95 o                         
   9   3  -7        163.92        161.25         6.69 o                         
  10   3  -7         27.49         24.61         3.39 o                         
  11   3  -7         19.47         17.26         2.97 o                         
  12   3  -7        105.83        110.76         6.37 o                         
  13   3  -7         15.16         15.56         2.40 o                         
   1   4  -7        878.98        880.81        21.59 o                         
   2   4  -7         16.35         15.70         4.81 o                         
   3   4  -7        629.20        609.38        29.00 o                         
   4   4  -7        125.54        124.90        14.00 o                         
   5   4  -7        347.41        358.58        24.33 o                         
   6   4  -7         52.83         58.42        10.18 o                         
   7   4  -7        299.36        288.00        23.91 o                         
   8   4  -7         50.32         61.81        11.17 o                         
   0   5  -7        806.05        831.74        34.09 o                         
   1   5  -7        123.26        122.23         9.16 o                         
   2   5  -7        109.79         92.23        12.45 o                         
   3   5  -7          6.57          8.06         4.39 o                         
   4   5  -7        349.85        368.77        26.17 o                         
   5   5  -7         21.97          8.06         5.66 o                         
   6   5  -7        267.86        296.91        24.90 o                         
   1   6  -7         77.97         84.87         5.94 o                         
   2   6  -7       1173.90       1153.97        46.82 o                         
   3   6  -7        376.00        384.19        12.31 o                         
   4   6  -7        203.06        198.18         9.19 o                         
   5   6  -7        202.59        212.60         9.76 o                         
   6   6  -7         61.37         59.69         5.38 o                         
   8   6  -7        134.81        152.49         8.20 o                         
   9   6  -7          9.19         13.86         2.97 o                         
  10   6  -7        776.19        770.07        16.27 o                         
  11   6  -7         87.81         98.03         5.38 o                         
   0   7  -7         11.59         14.15         2.97 o                         
   1   7  -7        148.93        154.61         8.49 o                         
   4   7  -7        279.44        278.95        10.18 o                         
   5   7  -7         45.43         41.30         4.24 o                         
   6   7  -7         36.51         36.21         3.96 o                         
   7   7  -7         14.34         20.09         3.11 o                         
   8   7  -7         83.60         92.51         5.52 o                         
   9   7  -7         25.42         20.92         1.85 o                         
   1   8  -7        269.61        262.68         9.62 o                         
   2   8  -7         17.20         15.70         2.83 o                         
   3   8  -7         15.32         16.97         2.83 o                         
   4   8  -7         18.63         14.43         2.83 o                         
   5   8  -7        141.88        129.29         6.79 o                         
   6   8  -7         25.53         24.75         3.11 o                         
   6   0  -6         44.45         43.14         7.21 o                         
   8   0  -6        299.45        330.43        21.22 o                         
  10   0  -6       1004.70       1059.78        45.55 o                         
  12   0  -6        288.41        280.08        11.60 o                         
   1   1  -6       2632.49       2461.05        41.38 o                         
   2   1  -6        544.99        506.78        10.47 o                         
   3   1  -6        390.72        419.69        17.40 o                         
   4   1  -6       1038.75       1080.56        30.13 o                         
   5   1  -6        437.52        449.96        20.79 o                         
   6   1  -6       5121.30       5589.23        78.22 o                         
   7   1  -6        519.50        569.39        18.80 o                         
   8   1  -6          4.17          5.09         2.10 o                         
   9   1  -6         86.34         86.35         4.98 o                         
  10   1  -6         75.49         67.89         4.63 o                         
  11   1  -6         97.73         93.53         4.90 o                         
  12   1  -6        208.09        204.60         7.05 o                         
  13   1  -6        108.15        105.62         4.85 o                         
  14   1  -6         47.07         54.37         3.20 o                         
  15   1  -6         40.71         37.93         2.49 o                         
   0   2  -6         94.88         86.29         6.79 o                         
   1   2  -6       2325.53       2306.87        37.91 o                         
   2   2  -6         87.22         80.09         4.42 o                         
   3   2  -6       1853.31       1849.64        39.47 o                         
   4   2  -6          8.99          9.05         4.24 o                         
   5   2  -6       1210.99       1295.57        37.63 o                         
   6   2  -6        449.08        545.73        17.19 o                         
   7   2  -6        799.35        824.60        23.69 o                         
   8   2  -6         65.30         68.13         6.51 o                         
   9   2  -6        100.45        105.33         5.69 o                         
  10   2  -6         19.58         18.11         2.44 o                         
  11   2  -6        185.50        180.38         6.60 o                         
  12   2  -6        150.43        162.67         6.05 o                         
  13   2  -6        130.84        126.80         5.00 o                         
  14   2  -6        203.02        198.46         8.06 o                         
   1   3  -6        569.78        582.29        23.20 o                         
   2   3  -6         46.88         50.20         4.38 o                         
   3   3  -6        239.85        242.45        15.98 o                         
   4   3  -6         45.52         45.97         7.64 o                         
   5   3  -6          0.79          2.58         1.34 o                         
   6   3  -6        105.02        119.76         6.07 o                         
   7   3  -6         19.25         24.89         2.15 o                         
   8   3  -6        154.14        146.43         9.62 o                         
   9   3  -6          4.03          4.15         3.92 o                         
  10   3  -6         91.27         77.94         5.94 o                         
  11   3  -6        166.36        161.40         8.35 o                         
  12   3  -6        838.53        823.75        23.34 o                         
  13   3  -6        180.16        205.96         8.35 o                         
  14   3  -6         24.68         20.79         2.40 o                         
   0   4  -6        806.38        806.42        29.00 o                         
   1   4  -6       1697.60       1682.08        29.46 o                         
   2   4  -6         11.91         15.09         3.01 o                         
   3   4  -6        914.48        903.32        34.51 o                         
   4   4  -6         38.05         43.28         8.49 o                         
   5   4  -6        258.06        269.47        20.51 o                         
   6   4  -6          5.56          5.66         4.81 o                         
   7   4  -6         18.73         14.57         5.38 o                         
   8   4  -6       1025.74       1057.32        18.09 o                         
   9   4  -6        504.66        556.19        14.71 o                         
  10   4  -6        176.47        163.52         8.06 o                         
  11   4  -6         21.50         26.88         3.39 o                         
  12   4  -6          9.46         12.59         2.40 o                         
   1   5  -6         44.87         49.93         7.92 o                         
   2   5  -6        171.12        163.05         9.48 o                         
   3   5  -6          7.99          4.95         3.82 o                         
   4   5  -6        528.65        533.70        30.98 o                         
   5   5  -6        117.98         90.11        13.44 o                         
   6   5  -6         55.82         51.49        10.04 o                         
   1   6  -6        472.15        453.36        13.44 o                         
   2   6  -6        204.73        197.44         7.92 o                         
   3   6  -6        160.41        168.61         7.62 o                         
   4   6  -6         87.16         94.91         6.51 o                         
   5   6  -6        261.62        263.95        11.03 o                         
   6   6  -6        258.08        270.46        11.17 o                         
   8   6  -6       1813.81       1736.33        27.87 o                         
   9   6  -6          2.43         11.03         2.69 o                         
  10   6  -6        385.69        432.28        12.73 o                         
  11   6  -6         81.42         76.38         4.95 o                         
   1   7  -6        109.45        115.14         5.13 o                         
   2   7  -6         11.50         11.88         2.83 o                         
   3   7  -6          0.58          0.42         1.27 o                         
   4   7  -6        416.77        449.54        13.44 o                         
   5   7  -6        185.39        184.17         8.77 o                         
   6   7  -6         25.16         28.86         3.68 o                         
   7   7  -6          2.41          4.24         1.98 o                         
   8   7  -6         35.65         35.36         3.82 o                         
   9   7  -6         26.38         31.98         2.83 o                         
   0   8  -6        431.21        433.55        12.45 o                         
   1   8  -6        528.66        539.93        14.43 o                         
   2   8  -6         63.62         60.12         5.09 o                         
   3   8  -6          3.70          2.40         1.98 o                         
   4   8  -6         13.36         11.60         2.69 o                         
   5   8  -6         64.01         57.01         4.81 o                         
   6   8  -6         18.08         15.98         2.83 o                         
   7   8  -6         32.18         34.66         3.39 o                         
   6   0  -5         21.35         14.00         4.39 o                         
   8   0  -5       1061.35       1163.80        17.19 o                         
  10   0  -5        219.08        225.34         8.94 o                         
  12   0  -5         54.30         59.98         5.52 o                         
   0   1  -5        682.28        662.00        15.14 o                         
   1   1  -5       4183.28       3783.53        44.63 o                         
   2   1  -5       1905.88       1746.26        30.91 o                         
   3   1  -5       2445.28       2542.76        40.03 o                         
   4   1  -5       2241.63       2205.96        40.88 o                         
   5   1  -5        403.57        422.38        19.38 o                         
   6   1  -5        523.42        604.43        24.61 o                         
   7   1  -5        890.76        975.70        19.43 o                         
   8   1  -5          1.80          0.58         1.03 o                         
   9   1  -5         41.37         42.89         3.81 o                         
  10   1  -5          5.26          2.49         1.22 o                         
  11   1  -5         25.66         28.68         2.26 o                         
  12   1  -5        666.74        672.58        12.50 o                         
  13   1  -5        286.02        272.90         7.63 o                         
  14   1  -5         96.05         87.70         6.08 o                         
  15   1  -5          2.90          3.11         1.41 o                         
   1   2  -5        652.82        626.97        12.34 o                         
   2   2  -5       8178.70       7691.75       116.98 o                         
   3   2  -5        453.81        428.74        18.39 o                         
   4   2  -5         79.36         93.64         9.62 o                         
   5   2  -5        261.19        228.73        15.42 o                         
   6   2  -5        654.67        668.51        12.67 o                         
   7   2  -5        382.68        404.79        10.53 o                         
   8   2  -5        110.00        125.45         6.43 o                         
   9   2  -5        214.74        209.56         7.69 o                         
  10   2  -5         94.09         86.68         4.31 o                         
  11   2  -5         69.81         73.13         6.08 o                         
  12   2  -5         93.99        108.46         8.42 o                         
  13   2  -5        815.11        798.08        18.25 o                         
  14   2  -5        497.06        475.42        12.87 o                         
  15   2  -5         30.94         27.87         2.83 o                         
   0   3  -5       1738.95       1718.51        35.36 o                         
   1   3  -5        445.18        435.82        18.11 o                         
   2   3  -5       1872.45       1868.14        48.09 o                         
   3   3  -5       4250.25       4366.79        64.79 o                         
   4   3  -5         75.41         78.36         9.62 o                         
   5   3  -5        861.43        912.34        22.77 o                         
   6   3  -5         85.07         88.99         3.57 o                         
   7   3  -5        223.39        243.37         8.04 o                         
   8   3  -5         50.50         51.30         4.12 o                         
   9   3  -5         31.97         36.68         3.76 o                         
  10   3  -5        347.60        353.21        12.59 o                         
  11   3  -5        288.61        317.28        11.88 o                         
  12   3  -5        101.84         97.74         6.65 o                         
  13   3  -5         92.11        105.52         6.37 o                         
  14   3  -5         68.11         61.67         4.39 o                         
   1   4  -5       1464.64       1427.73        26.79 o                         
   2   4  -5       1502.97       1565.18        42.72 o                         
   3   4  -5        479.21        505.27        25.32 o                         
   4   4  -5       1042.61       1044.63        38.05 o                         
   5   4  -5        410.76        404.98        24.90 o                         
   6   4  -5        204.00        198.56         7.27 o                         
   7   4  -5        109.15        106.80         6.22 o                         
   8   4  -5        184.02        175.31         7.52 o                         
   9   4  -5       1710.58       1689.65        26.17 o                         
  10   4  -5        195.88        179.93         8.77 o                         
  11   4  -5        121.29        133.25         7.50 o                         
  12   4  -5          3.16          2.40         1.84 o                         
  13   4  -5         27.96         24.05         2.83 o                         
   0   5  -5         87.94         85.15        10.89 o                         
   1   5  -5         61.78         68.25         5.39 o                         
   2   5  -5        258.27        274.73         6.33 o                         
   3   5  -5         25.91         23.20         6.79 o                         
   4   5  -5        334.75        343.02        24.61 o                         
   5   5  -5         85.26         84.73        12.73 o                         
   6   5  -5         95.94        101.85        14.43 o                         
   7   5  -5         74.22         81.23         6.01 o                         
   8   5  -5        450.70        451.23        13.30 o                         
   9   5  -5         47.43         51.35         4.67 o                         
  10   5  -5         60.13         59.83         4.81 o                         
  11   5  -5          5.46          7.21         1.98 o                         
  13   5  -5         12.00         13.44         2.26 o                         
   1   6  -5        334.99        339.32         9.90 o                         
   2   6  -5        316.40        332.64         9.62 o                         
   3   6  -5          9.74         11.80         2.25 o                         
   4   6  -5         26.02         20.37         3.61 o                         
   5   6  -5        251.19        223.50        10.18 o                         
   6   6  -5         28.75         33.52         4.53 o                         
   7   6  -5        129.96        125.19         7.92 o                         
   8   6  -5        239.67        246.98        10.89 o                         
   9   6  -5          1.16          3.82         2.55 o                         
  10   6  -5        872.98        920.01        18.81 o                         
  11   6  -5         30.97         33.94         2.39 o                         
   0   7  -5        578.09        604.57        16.55 o                         
   1   7  -5         78.09         76.78         4.30 o                         
   2   7  -5         25.56         25.31         2.62 o                         
   3   7  -5        707.39        725.79        17.26 o                         
   4   7  -5         67.23         69.74         5.66 o                         
   5   7  -5        244.56        277.11        11.03 o                         
   6   7  -5         36.36         38.48         4.39 o                         
   7   7  -5          5.79          2.40         1.98 o                         
   8   7  -5         54.79         57.28         3.45 o                         
   9   7  -5          1.01          2.48         1.10 o                         
  10   7  -5          7.30         10.47         2.12 o                         
   1   8  -5        995.60       1020.32        13.83 o                         
   2   8  -5        255.39        255.89        10.33 o                         
   3   8  -5          9.73          9.48         2.69 o                         
   4   8  -5        424.76        455.20        13.44 o                         
   5   8  -5         36.26         34.86         2.58 o                         
   6   8  -5        120.89        126.11         7.43 o                         
   7   8  -5          5.18          7.07         1.84 o                         
   6   0  -4        540.46        596.65        22.92 o                         
   8   0  -4       1376.28       1502.86        19.41 o                         
  10   0  -4        676.36        685.40        12.05 o                         
  12   0  -4        110.91        119.53         7.50 o                         
   1   1  -4       4769.17       4208.99        23.96 o                         
   2   1  -4       1189.11       1060.95        28.43 o                         
   3   1  -4       1818.61       1754.72        31.83 o                         
   4   1  -4       1122.18       1106.44        27.30 o                         
   5   1  -4        805.08        801.33        25.32 o                         
   6   1  -4        398.12        417.29        19.66 o                         
   7   1  -4        221.02        236.50         6.80 o                         
   8   1  -4         39.36         38.43         2.30 o                         
   9   1  -4         69.67         65.40         3.20 o                         
  10   1  -4         67.49         64.21         3.58 o                         
  11   1  -4        224.48        229.86         6.50 o                         
  12   1  -4        945.79        941.27        13.23 o                         
  13   1  -4         71.68         67.79         3.97 o                         
  14   1  -4         78.06         77.37         5.80 o                         
  15   1  -4         94.02         86.85         5.52 o                         
   0   2  -4      10296.03       9499.69        66.06 o                         
   1   2  -4       1950.52       1740.16        39.75 o                         
   2   2  -4       6760.56       6419.56        62.66 o                         
   3   2  -4       1365.20       1313.81        30.55 o                         
   4   2  -4       1481.52       1620.63        36.21 o                         
   5   2  -4        440.29        476.70        21.22 o                         
   6   2  -4         29.38         36.53         3.05 o                         
   7   2  -4         33.33         32.89         3.12 o                         
   8   2  -4          6.37          2.17         1.98 o                         
   9   2  -4         23.85         22.69         2.89 o                         
  10   2  -4         22.11         20.86         2.32 o                         
  11   2  -4         37.39         34.80         4.53 o                         
  12   2  -4        101.11         93.42         5.52 o                         
  13   2  -4        299.46        294.50        11.46 o                         
  14   2  -4         28.16         31.83         3.82 o                         
  15   2  -4          2.57          5.52         1.70 o                         
   1   3  -4        997.29        990.07        18.45 o                         
   2   3  -4         74.70         63.93         4.89 o                         
   4   3  -4        922.06        941.37        31.12 o                         
   5   3  -4        874.07        876.02        31.69 o                         
   6   3  -4       5063.90       4973.71        34.11 o                         
   7   3  -4        519.17        503.65        13.72 o                         
   8   3  -4         27.44         25.26         6.15 o                         
   9   3  -4         44.53         41.87         5.02 o                         
  10   3  -4        305.58        302.49        23.06 o                         
  11   3  -4        123.01        128.01         7.92 o                         
  12   3  -4        265.65        263.39        10.89 o                         
  13   3  -4         49.49         46.26         4.53 o                         
  14   3  -4         22.77         23.06         2.97 o                         
   0   4  -4         64.23         48.09         7.21 o                         
   1   4  -4        564.48        547.01        22.49 o                         
   2   4  -4       1028.20       1000.78        33.52 o                         
   3   4  -4        869.56        916.76        33.52 o                         
   5   4  -4        194.73        184.73        22.92 o                         
   6   4  -4       1578.00       1506.80        55.52 o                         
   7   4  -4        124.88        134.92         6.49 o                         
   8   4  -4        149.64        142.70         7.21 o                         
   9   4  -4        809.40        803.45        18.53 o                         
  10   4  -4        105.66         98.17         6.79 o                         
  11   4  -4         78.93         78.08         5.94 o                         
  12   4  -4         54.33         50.50         4.67 o                         
  13   4  -4         26.54         21.36         2.97 o                         
   1   5  -4        283.84        313.46         8.85 o                         
   2   5  -4          3.72          4.58         1.98 o                         
   3   5  -4         14.37          5.38         4.10 o                         
   4   5  -4         21.12         19.42         4.24 o                         
   5   5  -4         10.75          7.42         2.97 o                         
   6   5  -4        145.48        144.09         6.74 o                         
   7   5  -4         50.09         65.52         4.84 o                         
   8   5  -4        683.14        757.90        17.68 o                         
   9   5  -4        228.14        228.59         9.76 o                         
  10   5  -4        425.18        408.52        12.87 o                         
  11   5  -4         44.27         44.70         4.24 o                         
  12   5  -4         40.31         40.03         3.54 o                         
  13   5  -4          6.55          7.78         1.84 o                         
   0   6  -4        292.88        269.33        10.75 o                         
   1   6  -4         70.80         68.84         3.56 o                         
   2   6  -4        139.78        139.90         5.05 o                         
   3   6  -4         28.77         31.49         4.39 o                         
   4   6  -4         72.09         69.36         5.15 o                         
   5   6  -4        253.60        251.08        10.89 o                         
   6   6  -4        323.03        314.97         8.32 o                         
   7   6  -4         58.10         61.51         3.84 o                         
   8   6  -4         41.52         38.96         3.12 o                         
   9   6  -4         34.66         39.17         3.75 o                         
  10   6  -4         34.76         32.51         2.55 o                         
  11   6  -4         55.54         60.40         4.67 o                         
  12   6  -4        137.88        165.08         6.51 o                         
   1   7  -4         24.25         28.30         2.30 o                         
   2   7  -4        158.64        163.03         4.95 o                         
   3   7  -4        646.81        655.70        12.44 o                         
   4   7  -4        105.46        111.61         7.21 o                         
   5   7  -4        827.99        785.06        18.67 o                         
   6   7  -4        268.64        247.40        10.47 o                         
   7   7  -4          4.19          3.54         1.70 o                         
   8   7  -4          5.73          4.50         1.55 o                         
   9   7  -4         28.63         28.34         3.32 o                         
  10   7  -4        156.77        136.93         6.22 o                         
   0   8  -4         65.66         67.33         5.38 o                         
   1   8  -4        286.00        308.22         7.89 o                         
   2   8  -4        669.48        647.43        16.69 o                         
   3   8  -4         55.20         62.81         5.52 o                         
   4   8  -4          0.84          3.96         2.12 o                         
   5   8  -4        114.21        119.97         4.73 o                         
   6   8  -4        123.99        119.59         6.22 o                         
   7   8  -4         56.20         52.29         2.90 o                         
   1   9  -4        200.26        177.81         6.93 o                         
   2   9  -4         75.43         70.44         4.39 o                         
   4   0  -3         51.52         46.68         5.38 o                         
   6   0  -3       1391.85       1643.54        35.93 o                         
   8   0  -3       1185.95       1318.02        20.51 o                         
  10   0  -3       1460.49       1389.30        17.10 o                         
  12   0  -3        718.54        726.64        17.68 o                         
   0   1  -3       1304.07       1212.53        17.54 o                         
   1   1  -3       1891.28       1683.15        23.48 o                         
   2   1  -3       4803.54       4394.09        42.58 o                         
   3   1  -3        289.55        269.75        11.88 o                         
   4   1  -3        653.87        598.35        19.24 o                         
   5   1  -3       1091.06       1086.78        28.01 o                         
   6   1  -3       2751.86       2912.80        49.65 o                         
   7   1  -3        344.72        340.70        12.85 o                         
   8   1  -3        322.23        344.99         5.66 o                         
   9   1  -3         52.02         51.08         2.37 o                         
  10   1  -3         69.26         59.88         3.70 o                         
  11   1  -3        105.24        103.27         3.97 o                         
  12   1  -3        582.85        595.63         9.30 o                         
  13   1  -3         20.13         17.26         3.68 o                         
  14   1  -3        256.63        252.78        10.47 o                         
  15   1  -3        227.02        216.71         8.63 o                         
   1   2  -3      12955.76      11498.97        71.15 o                         
   2   2  -3        161.27        151.39         7.57 o                         
   3   2  -3       5855.20       5601.25        61.11 o                         
   4   2  -3       1307.82       1352.71        31.97 o                         
   5   2  -3       2917.02       3177.03        52.48 o                         
   6   2  -3         16.62         13.44         4.24 o                         
   7   2  -3        143.64        143.28         6.12 o                         
   8   2  -3         41.90         50.68         2.88 o                         
   9   2  -3         25.27         27.14         2.29 o                         
  10   2  -3         48.37         47.20         2.76 o                         
  11   2  -3        137.98        138.99        11.74 o                         
  12   2  -3        410.37        441.20        17.75 o                         
  13   2  -3        117.16        121.88         5.94 o                         
  14   2  -3        136.40        131.55         7.36 o                         
  15   2  -3         47.91         49.65         4.10 o                         
   0   3  -3        789.22        799.35        23.20 o                         
   1   3  -3        606.67        606.23        14.35 o                         
   2   3  -3        658.03        681.05        30.55 o                         
   3   3  -3        917.10        938.54        29.00 o                         
   4   3  -3       1247.89       1260.06        35.08 o                         
   5   3  -3        393.29        391.82        20.79 o                         
   6   3  -3        140.63        144.43        12.09 o                         
   7   3  -3        927.13        905.73        27.87 o                         
   8   3  -3          6.20          7.30         1.87 o                         
   9   3  -3        341.25        315.46        15.77 o                         
  10   3  -3         88.83         92.79         6.79 o                         
  11   3  -3        122.79        115.71         7.50 o                         
  12   3  -3        131.59        129.29         7.92 o                         
  13   3  -3        107.77        101.42         6.65 o                         
  14   3  -3        255.03        265.93         9.48 o                         
   1   4  -3        133.14        129.83         8.05 o                         
   2   4  -3        109.11        109.48        11.32 o                         
   3   4  -3        399.49        430.16        22.77 o                         
   4   4  -3        577.76        619.91        28.93 o                         
   5   4  -3        211.42        229.04         7.60 o                         
   6   4  -3        448.26        447.10        11.13 o                         
   7   4  -3        258.55        251.81        11.53 o                         
   8   4  -3        107.40        104.79         6.03 o                         
   9   4  -3        945.09        936.68        18.18 o                         
  10   4  -3         95.14        100.01         6.93 o                         
  11   4  -3         30.46         32.11         4.10 o                         
  12   4  -3        101.82        108.49         6.79 o                         
  13   4  -3         87.35         83.46         5.52 o                         
  14   4  -3         50.09         49.01         3.75 o                         
   0   5  -3        220.74        207.19         7.13 o                         
   1   5  -3        432.06        436.03        17.19 o                         
   2   5  -3         61.56         68.63         3.25 o                         
   3   5  -3         16.54         13.50         1.50 o                         
   4   5  -3         26.01         26.06         2.87 o                         
   5   5  -3         23.19         24.05         2.88 o                         
   6   5  -3          7.77          8.30         2.69 o                         
   7   5  -3        160.44        161.42         7.56 o                         
   8   5  -3       1080.55       1085.23        21.64 o                         
   9   5  -3         55.56         58.42         5.23 o                         
  10   5  -3        202.18        204.12         9.34 o                         
  11   5  -3         54.20         54.88         4.81 o                         
  12   5  -3         19.95         18.46         2.00 o                         
  13   5  -3         76.15         69.45         4.53 o                         
   1   6  -3        196.78        191.68         6.25 o                         
   2   6  -3        756.25        750.48        11.73 o                         
   3   6  -3         16.10         16.11         2.05 o                         
   4   6  -3        796.62        841.58        17.54 o                         
   5   6  -3         95.29        102.88         4.83 o                         
   6   6  -3        431.70        436.83         9.91 o                         
   7   6  -3        353.38        329.06        21.50 o                         
   8   6  -3         72.14         76.17         4.27 o                         
   9   6  -3         38.54         44.01         3.28 o                         
  10   6  -3         67.58         67.46         6.29 o                         
  11   6  -3         13.46         15.78         1.79 o                         
  12   6  -3         25.12         28.43         2.97 o                         
   0   7  -3        255.18        243.16        10.75 o                         
   1   7  -3          6.38          5.86         1.29 o                         
   2   7  -3         26.77         29.14         2.33 o                         
   3   7  -3        633.71        652.14        12.54 o                         
   4   7  -3         34.06         35.85         3.30 o                         
   5   7  -3        271.68        271.22         8.15 o                         
   6   7  -3        270.61        270.98         8.00 o                         
   7   7  -3         49.17         51.73         6.22 o                         
   8   7  -3         93.29         88.67         7.43 o                         
   9   7  -3          3.51          3.71         1.35 o                         
  10   7  -3         55.56         58.42         4.24 o                         
   1   8  -3         11.35         13.09         2.05 o                         
   2   8  -3         84.08         94.45         4.51 o                         
   3   8  -3         10.44          8.77         2.83 o                         
   4   8  -3        227.50        228.45        10.04 o                         
   5   8  -3        214.94        204.71         9.83 o                         
   6   8  -3         37.26         40.49         2.80 o                         
   7   8  -3         38.53         35.80         2.49 o                         
   8   8  -3         23.88         24.90         2.83 o                         
   0   9  -3         31.71         29.42         3.11 o                         
   1   9  -3        229.53        201.57         7.64 o                         
   2   9  -3          7.50          7.36         1.84 o                         
   3   9  -3         29.92         34.94         3.25 o                         
   4   0  -2         39.03         33.52         4.39 o                         
   6   0  -2        147.71        177.10        11.32 o                         
   8   0  -2        172.76        205.79        13.30 o                         
  10   0  -2       1381.21       1370.23        18.53 o                         
  12   0  -2        864.31        882.98        14.05 o                         
  16   0  -2        101.91         93.78         5.09 o                         
   1   1  -2        648.79        601.37         9.05 o                         
   4   1  -2       3709.10       3559.94        43.99 o                         
   5   1  -2       1975.82       1948.23        35.93 o                         
   6   1  -2       1094.88       1108.42        29.28 o                         
   7   1  -2        627.09        626.90        22.56 o                         
   8   1  -2          5.31          8.85         1.31 o                         
   9   1  -2        201.29        220.14         5.07 o                         
  10   1  -2        101.60         93.65         3.21 o                         
  11   1  -2         83.00         74.29         3.36 o                         
  12   1  -2          2.50          3.96         2.40 o                         
  13   1  -2        174.61        173.97         6.59 o                         
  14   1  -2         41.01         45.12         4.81 o                         
  15   1  -2        124.27        131.94         4.90 o                         
   0   2  -2       6171.48       5604.50        48.38 o                         
   1   2  -2      12553.56      10888.37        47.80 o                         
   2   2  -2       2526.35       2415.87        36.07 o                         
   3   2  -2       3958.22       3754.58        47.95 o                         
   4   2  -2       1302.82       1314.38        30.41 o                         
   5   2  -2       1655.59       1630.95        36.49 o                         
   6   2  -2       1376.35       1475.64        37.06 o                         
   7   2  -2         13.08         13.78         2.48 o                         
   8   2  -2        180.95        182.02         4.94 o                         
   9   2  -2         32.43         36.43         2.63 o                         
  10   2  -2        775.72        731.50        12.65 o                         
  11   2  -2        904.84        916.92        13.76 o                         
  12   2  -2        269.20        285.17        10.96 o                         
  13   2  -2        919.95        902.23        24.05 o                         
  14   2  -2        100.36         94.63         6.37 o                         
  15   2  -2         46.86         46.26         3.96 o                         
   1   3  -2        164.69        182.27         7.85 o                         
   2   3  -2        106.36        122.78         9.90 o                         
   3   3  -2        348.85        348.68        17.54 o                         
   4   3  -2       1328.62       1479.03        37.49 o                         
   5   3  -2         55.98         84.16         9.62 o                         
   6   3  -2       1604.29       1729.12        22.49 o                         
   7   3  -2        387.43        381.63         7.46 o                         
   8   3  -2         34.83         38.73         2.62 o                         
   9   3  -2        285.78        284.57         7.25 o                         
  10   3  -2        859.01        882.31        13.95 o                         
  11   3  -2        206.68        208.45         6.94 o                         
  12   3  -2         55.31         55.12         3.68 o                         
  13   3  -2         86.09         81.62         6.22 o                         
  14   3  -2        310.96        316.57        10.47 o                         
  15   3  -2          5.58         10.04         1.98 o                         
   0   4  -2        493.70        491.27        21.93 o                         
   1   4  -2        738.20        727.44        18.72 o                         
   2   4  -2        175.52        182.47        14.15 o                         
   3   4  -2         53.13         55.87         8.20 o                         
   4   4  -2         61.89         75.12         4.23 o                         
   5   4  -2        284.84        293.38        18.81 o                         
   6   4  -2          4.83          9.26         2.01 o                         
   7   4  -2        155.55        159.48         7.11 o                         
   8   4  -2        702.11        684.24        16.48 o                         
   9   4  -2         76.60         75.12         6.08 o                         
  10   4  -2        204.93        212.32        10.04 o                         
  11   4  -2        176.04        167.20         8.91 o                         
  12   4  -2        151.41        169.04         8.49 o                         
  13   4  -2          3.20          0.57         1.56 o                         
  14   4  -2        152.65        152.96         9.83 o                         
   1   5  -2        120.52        110.83         3.32 o                         
   2   5  -2       1002.46       1019.69        20.98 o                         
   3   5  -2        133.42        130.53         3.75 o                         
   4   5  -2         53.75         51.62         4.95 o                         
   5   5  -2        167.75        160.76         7.09 o                         
   6   5  -2        546.96        533.72        16.48 o                         
   7   5  -2        144.17        128.01        13.51 o                         
   8   5  -2        504.24        484.90        14.71 o                         
   9   5  -2          8.43         10.89         2.83 o                         
  10   5  -2        542.07        545.02        15.42 o                         
  11   5  -2         27.74         28.43         3.82 o                         
  12   5  -2         33.09         27.71         2.45 o                         
  13   5  -2         18.90         16.64         1.69 o                         
   0   6  -2        552.42        554.62        10.60 o                         
   1   6  -2        427.51        444.47         7.88 o                         
   2   6  -2         86.91         85.53         4.11 o                         
   3   6  -2        173.14        159.85         7.67 o                         
   4   6  -2         13.80          8.64         4.24 o                         
   5   6  -2         86.66         87.98         5.33 o                         
   6   6  -2        124.90        123.08         5.49 o                         
   7   6  -2        487.97        501.05        10.84 o                         
   8   6  -2        189.85        204.21        13.93 o                         
   9   6  -2         75.92         78.67         4.29 o                         
  10   6  -2          7.26          7.90         1.27 o                         
  11   6  -2         14.03         14.39         1.79 o                         
  12   6  -2         30.17         30.70         3.11 o                         
   1   7  -2         10.98         11.57         2.40 o                         
   2   7  -2         16.51         17.19         2.00 o                         
   3   7  -2         95.36        105.37         4.14 o                         
   4   7  -2        271.78        292.66         8.59 o                         
   5   7  -2        312.66        321.87         8.95 o                         
   6   7  -2         22.65         19.93         2.64 o                         
   7   7  -2         41.02         47.22         3.50 o                         
   8   7  -2        107.93        106.33         4.75 o                         
   9   7  -2         41.76         40.12         2.80 o                         
  10   7  -2         56.90         66.77         3.25 o                         
   0   8  -2        460.54        491.27        14.71 o                         
   1   8  -2         16.78         15.08         2.20 o                         
   2   8  -2         89.41         81.12         4.95 o                         
   3   8  -2         13.59         13.86         3.11 o                         
   4   8  -2        254.29        264.38        10.75 o                         
   5   8  -2         37.31         41.46         4.10 o                         
   6   8  -2        197.42        200.77        11.10 o                         
   7   8  -2         12.79         11.39         1.65 o                         
   8   8  -2         94.24         94.05         3.65 o                         
   1   9  -2        293.74        269.65         6.18 o                         
   2   9  -2        341.12        343.02        10.18 o                         
   3   9  -2         21.32         21.08         2.83 o                         
   4   9  -2         14.66         16.97         2.40 o                         
   4   0  -1         24.79         14.15         2.83 o                         
   6   0  -1       1137.64       1186.65        27.44 o                         
   8   0  -1       1051.42       1208.32        27.23 o                         
  10   0  -1       2058.60       2042.91        43.36 o                         
  12   0  -1        695.96        694.96        18.95 o                         
  14   0  -1         22.18         27.72         4.10 o                         
  16   0  -1         39.53         43.99         3.54 o                         
   0   1  -1        401.07        390.13         8.91 o                         
   1   1  -1       3690.20       3340.53        36.42 o                         
   2   1  -1       3342.44       3147.04        32.11 o                         
   4   1  -1       1518.97       1456.26        26.88 o                         
   5   1  -1        661.71        653.23        19.80 o                         
   6   1  -1        282.23        268.55         8.73 o                         
   7   1  -1        304.37        296.65         9.70 o                         
   8   1  -1         29.05         26.69         1.64 o                         
   9   1  -1        489.09        493.00         7.91 o                         
  10   1  -1          4.63          2.37         0.99 o                         
  11   1  -1        278.50        265.58         9.34 o                         
  12   1  -1        217.90        231.13        10.89 o                         
  13   1  -1        178.23        178.62         6.70 o                         
  14   1  -1         14.00         11.74         3.25 o                         
  15   1  -1         21.65         23.35         2.29 o                         
   1   2  -1       3483.49       3098.29        25.53 o                         
   2   2  -1        224.37        204.82        10.33 o                         
   3   2  -1       1731.17       1713.28        31.54 o                         
   4   2  -1        827.70        814.63        23.20 o                         
   5   2  -1        645.14        658.04        22.49 o                         
   6   2  -1        525.41        565.53        22.21 o                         
   7   2  -1        195.27        187.29         5.33 o                         
   8   2  -1        112.77        139.09         4.59 o                         
   9   2  -1       1418.42       1330.50        23.98 o                         
  10   2  -1        216.57        211.07         6.90 o                         
  11   2  -1        904.90        923.15        18.13 o                         
  12   2  -1        425.52        429.72        10.30 o                         
  13   2  -1         73.60         76.02         4.39 o                         
  14   2  -1         28.78         29.82         2.64 o                         
  15   2  -1         57.79         53.33         4.39 o                         
   0   3  -1        114.87        112.60         8.77 o                         
   1   3  -1        112.16        111.94         6.35 o                         
   2   3  -1        390.72        354.20        16.55 o                         
   3   3  -1        833.80        857.91        26.88 o                         
   4   3  -1        719.48        702.31        25.46 o                         
   5   3  -1        439.28        548.84        23.62 o                         
   6   3  -1        524.53        523.71        11.11 o                         
   7   3  -1        358.00        332.10         7.02 o                         
   8   3  -1         37.17         42.30         2.76 o                         
   9   3  -1        301.61        286.35        11.36 o                         
  10   3  -1       1155.88       1143.66        16.15 o                         
  11   3  -1        878.98        890.90        14.50 o                         
  12   3  -1        293.34        320.18         8.59 o                         
  13   3  -1         77.96         83.10         4.53 o                         
  14   3  -1        385.53        379.80        11.74 o                         
  15   3  -1          7.02          4.67         1.70 o                         
   1   4  -1       1391.09       1340.41        36.78 o                         
   2   4  -1         12.38         18.11         5.09 o                         
   3   4  -1         31.71         43.57         7.36 o                         
   4   4  -1         81.55         95.47         4.82 o                         
   5   4  -1        116.02        117.04         6.51 o                         
   6   4  -1        145.08        140.23         4.63 o                         
   7   4  -1        183.49        181.19         5.54 o                         
   8   4  -1         46.52         56.35         3.30 o                         
   9   4  -1       1015.19       1066.84        30.01 o                         
  10   4  -1       1359.74       1350.90        24.61 o                         
  11   4  -1        140.80        136.36         8.20 o                         
  12   4  -1         33.34         28.57         4.10 o                         
  13   4  -1          2.46          0.00         1.84 o                         
  14   4  -1         29.99         35.50         3.54 o                         
   0   5  -1         62.32         69.17         4.67 o                         
   1   5  -1        291.07        328.05         5.77 o                         
   2   5  -1         83.58         89.09         3.11 o                         
   3   5  -1        549.84        543.13        10.03 o                         
   4   5  -1        867.13        880.96        10.07 o                         
   5   5  -1        177.46        194.34         7.97 o                         
   6   5  -1        507.55        535.79        13.39 o                         
   7   5  -1        180.96        168.75         7.87 o                         
   8   5  -1        575.56        576.70        16.27 o                         
   9   5  -1          3.41          1.98         2.12 o                         
  10   5  -1        224.66        240.47        10.61 o                         
  11   5  -1         24.85         22.60         2.55 o                         
  12   5  -1         19.20         17.37         1.62 o                         
  13   5  -1         99.43        112.12         4.00 o                         
   1   6  -1        265.52        265.01         6.17 o                         
   2   6  -1         93.69        106.36         4.85 o                         
   3   6  -1        154.78        150.67         5.48 o                         
   4   6  -1        523.76        548.31        12.61 o                         
   5   6  -1        101.18         87.29         4.41 o                         
   6   6  -1         10.58         17.41         2.62 o                         
   7   6  -1        109.04        113.98         5.38 o                         
   8   6  -1         15.71         12.94         2.24 o                         
   9   6  -1         62.72         69.00         3.53 o                         
  10   6  -1         45.26         42.68         2.46 o                         
  11   6  -1         18.63         15.39         1.49 o                         
  12   6  -1          3.36          3.68         1.56 o                         
   0   7  -1         79.90         81.19         6.65 o                         
   1   7  -1         47.10         50.97         3.80 o                         
   2   7  -1        227.36        235.32         6.17 o                         
   3   7  -1         45.98         49.98         3.05 o                         
   4   7  -1        185.44        201.47         7.20 o                         
   5   7  -1         57.20         56.19         4.00 o                         
   6   7  -1         14.61         15.85         2.45 o                         
   7   7  -1          9.42         10.81         2.15 o                         
   8   7  -1         34.37         35.34         2.90 o                         
   9   7  -1         17.78         17.47         2.03 o                         
  10   7  -1         80.02         83.31         3.65 o                         
   1   8  -1         19.62         19.04         2.38 o                         
   2   8  -1         46.03         50.13         3.48 o                         
   3   8  -1         22.47         21.77         2.41 o                         
   4   8  -1          5.09          5.80         2.55 o                         
   5   8  -1         15.46         21.16         2.48 o                         
   6   8  -1        273.32        278.56         8.06 o                         
   7   8  -1          2.75          1.67         0.87 o                         
   8   8  -1         27.25         26.10         2.10 o                         
   0   9  -1         24.19         24.90         2.97 o                         
   1   9  -1        157.75        153.07         4.84 o                         
   2   9  -1         72.29         74.69         5.09 o                         
   3   9  -1         34.97         30.55         3.39 o                         
   4   9  -1         27.42         23.06         2.83 o                         
   2   0   0         26.13         27.02         2.26 o                         
   4   0   0        508.78        509.37        13.44 o                         
   6   0   0         16.54         14.43         2.97 o                         
   8   0   0        247.60        275.84         8.28 o                         
  10   0   0        144.80        144.56         8.20 o                         
  12   0   0        330.02        325.77        13.16 o                         
  14   0   0          0.04         -1.98         2.26 o                         
  16   0   0         44.20         59.13         4.10 o                         
   1   1   0       5488.72       5067.55        34.66 o                         
   2   1   0          3.59          3.68         0.53 o                         
   3   1   0       3634.44       3359.74        58.99 o                         
   4   1   0       7160.26       6548.68        33.06 o                         
   5   1   0          5.98          8.32         1.63 o                         
   6   1   0         21.56         19.68         1.98 o                         
   7   1   0        383.91        362.26         8.93 o                         
   8   1   0        975.86        860.79         9.12 o                         
   9   1   0        342.16        342.60         6.55 o                         
  10   1   0         22.36         24.75         2.10 o                         
  11   1   0         99.17        110.32         5.45 o                         
  12   1   0        781.65        784.29        15.84 o                         
  13   1   0         59.38         61.07         4.20 o                         
  14   1   0          2.78          2.97         1.41 o                         
  15   1   0         46.44         49.05         3.10 o                         
   0   2   0      15182.23      13836.21        75.54 o                         
   1   2   0        262.62        245.23         7.35 o                         
   2   2   0         11.68          7.92         2.69 o                         
   3   2   0        137.96        124.20         8.49 o                         
   4   2   0       1542.83       1436.74        30.13 o                         
   5   2   0          0.26          1.41         2.40 o                         
   6   2   0         11.89          9.62         3.25 o                         
   7   2   0        579.17        590.28        11.30 o                         
   8   2   0        164.79        160.44         5.11 o                         
   9   2   0        531.55        501.79         8.38 o                         
  10   2   0         32.16         33.20         3.00 o                         
  11   2   0       3571.52       3559.48        27.51 o                         
  12   2   0         28.93         29.80         3.08 o                         
  13   2   0          5.26          5.72         1.79 o                         
  14   2   0          3.18          4.85         3.04 o                         
  15   2   0         49.25         47.67         4.10 o                         
   1   3   0          3.20          6.08         2.83 o                         
   2   3   0          4.22         11.17         3.68 o                         
   3   3   0        190.01        216.71        13.44 o                         
   4   3   0         12.23         13.30         4.24 o                         
   5   3   0        195.94        236.65        15.42 o                         
   6   3   0         85.60         84.98         4.57 o                         
   7   3   0         15.88         13.70         2.18 o                         
   8   3   0        181.39        198.76         6.25 o                         
   9   3   0        142.78        141.04         5.65 o                         
  10   3   0        324.72        317.95        11.48 o                         
  11   3   0        820.53        791.77        27.23 o                         
  12   3   0          0.00          0.91         1.70 o                         
  13   3   0         38.52         40.75         3.20 o                         
  14   3   0        142.13        136.42         4.84 o                         
  15   3   0         28.52         25.46         2.83 o                         
   0   4   0       4165.29       4137.64        63.37 o                         
   1   4   0       1088.66       1033.60        32.68 o                         
   2   4   0          3.90          2.55         2.83 o                         
   3   4   0        102.53        120.80        12.16 o                         
   4   4   0       1189.02       1398.95        24.97 o                         
   5   4   0         90.61         89.79         3.15 o                         
   6   4   0          7.14          7.26         1.20 o                         
   7   4   0        374.36        344.09         8.15 o                         
   8   4   0       1443.47       1378.23        16.25 o                         
   9   4   0        364.62        362.14         9.10 o                         
  10   4   0        250.43        255.10         7.80 o                         
  11   4   0        261.53        266.12         8.77 o                         
  12   4   0        256.20        258.40         8.42 o                         
  13   4   0          1.67          1.79         1.25 o                         
  14   4   0         18.62         18.95         2.69 o                         
   1   5   0        873.38        928.50         9.25 o                         
   2   5   0         65.42         68.85         2.43 o                         
   3   5   0       1656.55       1646.94        11.29 o                         
   4   5   0        290.45        303.65         4.58 o                         
   5   5   0         72.66         76.16         3.00 o                         
   6   5   0         78.73         81.11         3.19 o                         
   7   5   0        292.90        275.27         7.30 o                         
   8   5   0        282.00        282.94         7.99 o                         
   9   5   0          1.99          4.97         1.53 o                         
  10   5   0          9.40         14.15         3.25 o                         
  11   5   0          7.61          9.76         1.95 o                         
  12   5   0         45.08         45.41         2.41 o                         
  13   5   0          3.16          2.42         1.02 o                         
   0   6   0        815.66        777.40        12.75 o                         
   1   6   0          0.16          2.84         1.17 o                         
   2   6   0          0.96          0.52         0.94 o                         
   3   6   0        220.32        218.34         4.85 o                         
   4   6   0         37.40         41.10         2.79 o                         
   5   6   0        127.75        123.46         6.86 o                         
   6   6   0         18.84         18.90         2.65 o                         
   7   6   0         30.26         32.97         3.18 o                         
   8   6   0        324.28        339.50         7.29 o                         
   9   6   0         73.46         77.95         3.47 o                         
  10   6   0          0.13          1.04         1.35 o                         
  11   6   0          2.84          3.15         0.99 o                         
  12   6   0         98.50         89.89         3.50 o                         
   1   7   0         61.22         73.95         5.16 o                         
   2   7   0          0.41          1.93         1.29 o                         
   3   7   0         17.26         20.93         2.20 o                         
   4   7   0        155.28        157.92         5.11 o                         
   5   7   0          6.04          5.03         1.95 o                         
   6   7   0          0.03          0.07         1.60 o                         
   7   7   0         20.83         23.10         2.59 o                         
   8   7   0         18.00         16.86         2.21 o                         
   9   7   0          0.00         -1.01         1.01 o                         
  10   7   0          1.39          2.06         1.49 o                         
   0   8   0         96.75        107.36         7.21 o                         
   1   8   0         14.46         11.88         2.15 o                         
   2   8   0          1.31          1.42         1.91 o                         
   3   8   0         25.96         29.34         2.52 o                         
   4   8   0        180.78        189.45         6.24 o                         
   5   8   0          1.60          2.82         2.33 o                         
   6   8   0         36.18         38.22         2.31 o                         
   7   8   0         11.27          9.79         1.28 o                         
   8   8   0        203.86        214.87         7.78 o                         
   1   9   0         95.62         92.12         5.23 o                         
   2   9   0          9.14         10.47         2.40 o                         
   3   9   0          1.15          0.71         1.56 o                         
   4   9   0         19.69         15.84         2.40 o                         
   2   0   1        390.17        324.63         6.08 o                         
   4   0   1         24.91         17.40         2.40 o                         
   6   0   1       1137.91       1223.00        23.76 o                         
   8   0   1       1051.02       1208.57        20.37 o                         
  10   0   1       2060.00       2056.44        30.27 o                         
  12   0   1        695.74        707.97        19.38 o                         
  14   0   1         22.19         22.07         3.82 o                         
   0   1   1        401.15        375.84         9.19 o                         
   1   1   1       3688.82       3329.80        28.29 o                         
   2   1   1       3341.72       3193.04        17.54 o                         
   3   1   1       5350.94       4864.24        25.35 o                         
   4   1   1       1519.44       1418.42        19.52 o                         
   5   1   1        660.01        634.66        12.02 o                         
   6   1   1        282.40        279.48         7.94 o                         
   7   1   1        304.09        299.76        11.60 o                         
   8   1   1         28.96         30.53         1.89 o                         
   9   1   1        488.22        515.29         7.64 o                         
  10   1   1          4.62          4.33         2.90 o                         
  11   1   1        278.77        280.24        16.62 o                         
  12   1   1        217.53        239.43         6.59 o                         
  13   1   1        178.18        192.32         7.05 o                         
  14   1   1         13.81         11.63         2.09 o                         
  15   1   1         21.62         22.55         2.25 o                         
   1   2   1       3481.60       3101.35        37.49 o                         
   2   2   1        224.39        218.12        10.47 o                         
   3   2   1       1729.93       1682.16        30.13 o                         
   4   2   1        827.22        783.90        10.15 o                         
   5   2   1        646.71        652.24        21.22 o                         
   6   2   1        525.79        589.58        21.64 o                         
   7   2   1        194.79        195.19         4.31 o                         
   8   2   1        112.65        133.69         3.90 o                         
   9   2   1       1418.54       1385.68        13.28 o                         
  10   2   1        216.34        208.56         6.59 o                         
  11   2   1        904.97        930.68        14.33 o                         
  12   2   1        426.19        453.65        22.49 o                         
  13   2   1         73.82         80.38         4.60 o                         
  14   2   1         28.72         33.62         2.90 o                         
  15   2   1         57.71         59.11         3.15 o                         
   0   3   1        114.89        132.40         9.62 o                         
   1   3   1        111.92        126.46         9.76 o                         
   2   3   1        390.60        371.74        16.83 o                         
   3   3   1        833.75        862.44        26.31 o                         
   4   3   1        718.90        706.70        24.90 o                         
   5   3   1        439.86        537.66        22.77 o                         
   6   3   1        524.71        527.36         8.40 o                         
   7   3   1        357.78        322.98         7.10 o                         
   8   3   1         37.12         39.99         2.82 o                         
   9   3   1        301.35        305.59         7.89 o                         
  10   3   1       1155.07       1142.12        21.73 o                         
  11   3   1        877.99        910.79        23.20 o                         
  12   3   1        293.49        293.79        11.95 o                         
  13   3   1         77.96         77.52         4.24 o                         
  14   3   1        385.45        367.02         8.77 o                         
  15   3   1          7.03          8.35         1.84 o                         
   1   4   1       1393.31       1408.02        38.05 o                         
   2   4   1         12.31         20.51         5.38 o                         
   3   4   1         31.61         44.13         7.50 o                         
   4   4   1         81.57         93.15         4.08 o                         
   5   4   1        116.43        119.67         3.43 o                         
   6   4   1        145.20        139.50         3.83 o                         
   7   4   1        183.75        180.32         5.65 o                         
   8   4   1         46.44         51.63         3.32 o                         
   9   4   1       1015.55       1027.32        23.45 o                         
  10   4   1       1359.83       1362.34        18.05 o                         
  11   4   1        141.27        151.48         6.15 o                         
  12   4   1         33.25         30.27         2.84 o                         
  13   4   1          2.50          1.79         0.89 o                         
  14   4   1         30.15         36.49         3.54 o                         
   0   5   1         62.55         77.17         4.29 o                         
   1   5   1        290.79        321.37         4.75 o                         
   2   5   1         83.64         89.76         2.88 o                         
   3   5   1        549.36        548.44         6.14 o                         
   4   5   1        867.07        881.18         7.90 o                         
   5   5   1        177.37        190.92         5.22 o                         
   6   5   1        507.74        552.30         7.35 o                         
   7   5   1        181.13        186.12         6.10 o                         
   8   5   1        575.48        576.00        11.60 o                         
   9   5   1          3.50          4.79         1.35 o                         
  10   5   1        225.23        227.35         5.95 o                         
  11   5   1         24.76         23.62         1.72 o                         
  12   5   1         19.23         16.56         5.59 o                         
  13   5   1         99.46        114.01         5.94 o                         
   1   6   1        265.36        268.72         6.34 o                         
   2   6   1         93.49        101.50         3.38 o                         
   3   6   1        154.92        156.01         4.21 o                         
   4   6   1        523.99        536.61         6.31 o                         
   5   6   1        101.12        102.92         3.12 o                         
   6   6   1         10.67         15.52         1.86 o                         
   7   6   1        109.10        116.95         3.82 o                         
   8   6   1         15.72         15.08         1.91 o                         
   9   6   1         62.79         65.11         4.06 o                         
  10   6   1         45.23         42.48         2.58 o                         
  11   6   1         18.55         15.20         1.52 o                         
  12   6   1          3.38          2.26         1.41 o                         
   0   7   1         79.91         79.07         6.65 o                         
   1   7   1         47.09         47.88         3.15 o                         
   2   7   1        227.44        232.72         5.28 o                         
   3   7   1         46.05         50.17         3.09 o                         
   4   7   1        185.53        191.02         5.62 o                         
   5   7   1         56.85         61.86         4.25 o                         
   6   7   1         14.66         17.66         2.55 o                         
   7   7   1          9.37         11.15         2.09 o                         
   8   7   1         34.42         29.38         2.70 o                         
   9   7   1         17.79         17.59         1.58 o                         
  10   7   1         80.11         81.90         3.60 o                         
   1   8   1         19.52         19.24         2.54 o                         
   2   8   1         46.06         45.52         3.45 o                         
   3   8   1         22.34         20.65         1.88 o                         
   4   8   1          4.99          6.53         1.33 o                         
   5   8   1         15.43         15.34         2.03 o                         
   6   8   1        273.57        276.18         7.05 o                         
   7   8   1          2.81          2.06         1.02 o                         
   8   8   1         27.20         27.02         2.97 o                         
   0   9   1         23.97         19.10         2.83 o                         
   1   9   1        157.88        166.49         5.19 o                         
   2   9   1         72.28         72.97         2.73 o                         
   3   9   1         34.90         26.45         3.11 o                         
   4   9   1         27.41         27.44         2.97 o                         
   2   0   2        513.17        458.38         4.83 o                         
   4   0   2         38.98         34.58         2.33 o                         
   6   0   2        147.28        157.39         6.25 o                         
   8   0   2        172.57        200.82         7.33 o                         
  10   0   2       1379.20       1382.70        25.18 o                         
  12   0   2        864.92        928.78        22.35 o                         
  14   0   2        181.13        182.91         6.49 o                         
   1   1   2        648.64        609.39         5.84 o                         
   3   1   2       4210.84       3756.42        23.78 o                         
   4   1   2       3709.32       3524.73        35.43 o                         
   5   1   2       1978.40       1960.26        16.24 o                         
   6   1   2       1094.71       1177.10        17.98 o                         
   7   1   2        626.80        626.83        12.79 o                         
   8   1   2          5.30         13.23         1.62 o                         
   9   1   2        201.94        221.05         6.39 o                         
  10   1   2        101.47        102.51         4.71 o                         
  11   1   2         82.99         83.99         4.69 o                         
  12   1   2          2.50          5.13         1.84 o                         
  13   1   2        174.69        165.80         6.55 o                         
  14   1   2         41.05         41.43         3.30 o                         
  15   1   2        124.24        123.58         7.64 o                         
   2   2   2       2526.30       2359.43        33.95 o                         
   3   2   2       3957.67       3857.70        45.69 o                         
   4   2   2       1303.08       1279.61        15.54 o                         
   5   2   2       1654.71       1633.71        19.00 o                         
   6   2   2       1376.05       1455.27        33.10 o                         
   7   2   2         13.02         15.72         1.33 o                         
   8   2   2        181.02        176.76         4.57 o                         
   9   2   2         32.26         36.96         2.40 o                         
  10   2   2        776.02        751.71        10.46 o                         
  11   2   2        905.00        912.16        14.65 o                         
  12   2   2        268.40        270.92        19.66 o                         
  13   2   2        920.17        893.48        14.55 o                         
  14   2   2        100.40        105.71         5.23 o                         
  15   2   2         47.01         47.03         2.31 o                         
   1   3   2        164.24        177.50        12.09 o                         
   2   3   2        106.36        128.30        10.04 o                         
   3   3   2        349.08        405.40        17.96 o                         
   4   3   2       1328.54       1487.94        35.65 o                         
   5   3   2         55.77         68.75         8.06 o                         
   6   3   2       1604.19       1707.69        15.33 o                         
   7   3   2        387.51        374.52         7.69 o                         
   8   3   2         34.82         33.32         3.42 o                         
   9   3   2        285.91        289.83         7.69 o                         
  10   3   2        859.69        887.81        19.52 o                         
  11   3   2        207.52        201.11         7.30 o                         
  12   3   2         55.46         54.09         3.95 o                         
  13   3   2         86.29         87.09         4.50 o                         
  14   3   2        311.03        306.09        18.11 o                         
  15   3   2          5.56          6.79         1.84 o                         
   0   4   2        493.03        525.36        16.27 o                         
   2   4   2        175.51        200.72        14.85 o                         
   3   4   2         53.54         60.50         2.86 o                         
   4   4   2         61.91         72.87         2.30 o                         
   5   4   2        284.05        286.69         5.40 o                         
   6   4   2          4.84          6.77         1.37 o                         
   7   4   2        155.32        150.08         4.24 o                         
   8   4   2        702.13        667.11        11.51 o                         
   9   4   2         76.44         81.76         4.37 o                         
  10   4   2        204.88        213.15         9.41 o                         
  11   4   2        175.66        184.29         5.31 o                         
  12   4   2        151.57        161.95         4.83 o                         
  13   4   2          3.16          1.01         1.91 o                         
  14   4   2        152.48        159.84         7.07 o                         
   1   5   2        120.75        119.69         3.36 o                         
   2   5   2       1002.10       1038.70         8.74 o                         
   3   5   2        133.59        119.49         2.78 o                         
   4   5   2         53.68         55.41         2.09 o                         
   5   5   2        167.83        166.80         3.51 o                         
   6   5   2        546.80        532.02         7.27 o                         
   7   5   2        143.96        134.40         3.70 o                         
   8   5   2        504.04        497.00         7.59 o                         
   9   5   2          8.43         10.39         1.74 o                         
  10   5   2        541.80        536.71         9.06 o                         
  11   5   2         27.83         24.14         2.27 o                         
  12   5   2         33.07         28.64         1.95 o                         
  13   5   2         18.88         22.77         2.97 o                         
   0   6   2        552.81        554.64        15.84 o                         
   1   6   2        427.89        447.40         8.22 o                         
   2   6   2         86.99         81.15         2.77 o                         
   3   6   2        173.06        164.60         3.93 o                         
   4   6   2         13.65         14.11         1.38 o                         
   5   6   2         86.58         89.68         2.75 o                         
   6   6   2        124.88        126.18         3.51 o                         
   7   6   2        488.14        503.98         6.81 o                         
   8   6   2        189.48        198.57         4.82 o                         
   9   6   2         76.00         75.00         3.45 o                         
  10   6   2          7.34          6.99         1.41 o                         
  11   6   2         14.07         13.24         1.42 o                         
  12   6   2         30.10         32.11         3.11 o                         
   1   7   2         11.03         10.33         1.63 o                         
   2   7   2         16.57         18.11         2.04 o                         
   3   7   2         94.97        105.31         3.65 o                         
   4   7   2        271.48        293.72         5.92 o                         
   5   7   2        313.47        316.38         5.98 o                         
   6   7   2         22.62         18.10         2.55 o                         
   7   7   2         40.96         46.92         3.52 o                         
   8   7   2        107.94        108.35         3.85 o                         
   9   7   2         41.72         43.40         3.96 o                         
  10   7   2         56.92         71.04         3.35 o                         
   0   8   2        460.64        480.63        10.01 o                         
   1   8   2         16.93         17.65         1.89 o                         
   2   8   2         89.33         98.15         4.89 o                         
   3   8   2         13.71         13.46         2.04 o                         
   4   8   2        254.40        266.25        10.82 o                         
   5   8   2         37.37         39.98         2.95 o                         
   6   8   2        197.32        193.44         6.72 o                         
   7   8   2         12.71         11.78         2.05 o                         
   8   8   2         94.22         87.42         5.09 o                         
   1   9   2        293.75        283.60         6.69 o                         
   2   9   2        341.21        335.15         5.70 o                         
   3   9   2         21.34         28.86         3.25 o                         
   4   9   2         14.69         10.75         2.12 o                         
   2   0   3       7260.99       6368.49        45.69 o                         
   4   0   3         51.54         46.77         2.28 o                         
   6   0   3       1391.69       1561.50        34.37 o                         
   8   0   3       1187.26       1327.11        18.83 o                         
  12   0   3        718.01        741.07        20.09 o                         
  14   0   3        485.24        490.84        10.32 o                         
   0   1   3       1304.01       1171.80        16.69 o                         
   1   1   3       1892.74       1709.89        16.61 o                         
   2   1   3       4803.12       4404.33        21.67 o                         
   3   1   3        289.75        270.60         7.07 o                         
   4   1   3        653.63        583.17        10.29 o                         
   5   1   3       1089.91       1107.73        13.93 o                         
   6   1   3       2751.83       2957.36        27.74 o                         
   7   1   3        345.72        354.01        11.29 o                         
   8   1   3        322.20        341.30         6.80 o                         
   9   1   3         52.09         45.15         3.02 o                         
  10   1   3         69.42         59.74         3.75 o                         
  11   1   3        104.88        103.18         4.32 o                         
  12   1   3        583.36        591.72        10.16 o                         
  13   1   3         20.02         19.76         2.75 o                         
  14   1   3        257.00        261.30         6.09 o                         
  15   1   3        227.07        207.25         5.75 o                         
   1   2   3      12951.91      11610.59        48.38 o                         
   2   2   3        161.48        159.42         9.19 o                         
   3   2   3       5859.31       5605.92        54.74 o                         
   4   2   3       1308.09       1328.20        17.40 o                         
   5   2   3       2916.72       3097.00        35.65 o                         
   6   2   3         16.71         12.73         3.39 o                         
   7   2   3        143.72        144.86         3.63 o                         
   8   2   3         41.86         52.08         2.57 o                         
   9   2   3         25.28         22.40         1.91 o                         
  10   2   3         48.09         49.57         2.92 o                         
  11   2   3        138.06        143.04         7.14 o                         
  12   2   3        410.78        429.69        10.55 o                         
  13   2   3        116.75        120.13         5.53 o                         
  14   2   3        136.42        143.70         5.45 o                         
  15   2   3         47.96         51.08         2.31 o                         
   0   3   3        789.39        780.25        17.82 o                         
   1   3   3        607.17        588.40        19.66 o                         
   2   3   3        657.99        699.20        23.34 o                         
   3   3   3        916.28        909.68        27.30 o                         
   4   3   3       1248.04       1254.83        32.82 o                         
   5   3   3        392.63        374.67         8.99 o                         
   6   3   3        140.91        124.74         4.28 o                         
   7   3   3        927.30        931.94        19.56 o                         
   8   3   3          6.20         11.35         2.93 o                         
   9   3   3        341.37        323.08         8.16 o                         
  10   3   3         88.71         98.20         3.82 o                         
  11   3   3        122.74        121.09         5.75 o                         
  12   3   3        131.61        124.25         5.70 o                         
  13   3   3        107.57        100.69         4.80 o                         
  14   3   3        255.17        260.76        13.08 o                         
  15   3   3        100.09         96.47         3.60 o                         
   1   4   3        133.71        124.76         9.19 o                         
   2   4   3        109.04        113.76         3.76 o                         
   3   4   3        398.36        421.48         5.42 o                         
   4   4   3        577.47        623.40         8.61 o                         
   5   4   3        212.26        219.60         4.63 o                         
   6   4   3        448.20        450.77         8.28 o                         
   7   4   3        258.53        264.19         6.66 o                         
   8   4   3        107.72        109.84         6.55 o                         
   9   4   3        944.31        955.22        17.44 o                         
  10   4   3         95.05        102.70         4.23 o                         
  11   4   3         30.35         29.66         2.04 o                         
  12   4   3        101.65        108.60         3.92 o                         
  13   4   3         87.38         87.01         4.10 o                         
  14   4   3         50.20         53.89         4.10 o                         
   0   5   3        220.03        202.05         5.01 o                         
   1   5   3        432.32        458.85         5.86 o                         
   2   5   3         61.58         67.73         2.87 o                         
   3   5   3         16.56         15.64         1.13 o                         
   4   5   3         25.95         26.42         1.40 o                         
   5   5   3         23.17         23.50         1.37 o                         
   6   5   3          7.90         10.62         1.14 o                         
   7   5   3        160.39        160.20         3.75 o                         
   8   5   3       1080.61       1061.91        11.01 o                         
   9   5   3         55.56         55.94         3.20 o                         
  10   5   3        201.81        212.26         4.98 o                         
  11   5   3         54.04         51.08         2.56 o                         
  12   5   3         20.01         14.75         1.98 o                         
  13   5   3         76.21         71.42         3.18 o                         
   1   6   3        196.13        191.47         4.77 o                         
   2   6   3        756.43        762.07         8.33 o                         
   3   6   3         16.27         18.54         1.66 o                         
   4   6   3        796.91        820.71         8.71 o                         
   5   6   3         95.39         93.91         2.80 o                         
   6   6   3        431.78        445.51         6.55 o                         
   7   6   3        353.24        336.67         5.63 o                         
   8   6   3         72.23         72.20         3.02 o                         
   9   6   3         38.42         40.52         2.31 o                         
  10   6   3         67.69         66.21         2.63 o                         
  11   6   3         13.45         12.00         1.57 o                         
  12   6   3         25.28         26.31         2.83 o                         
   0   7   3        255.22        241.60        11.32 o                         
   1   7   3          6.27          6.12         1.20 o                         
   2   7   3         26.85         25.96         1.96 o                         
   3   7   3        634.04        665.93         8.01 o                         
   4   7   3         34.05         33.26         1.96 o                         
   5   7   3        271.52        273.86         5.72 o                         
   6   7   3        270.45        280.36         6.86 o                         
   7   7   3         49.26         51.76         2.48 o                         
   8   7   3         93.23         88.75         3.85 o                         
   9   7   3          3.52          4.23         1.45 o                         
  10   7   3         55.55         61.09         3.05 o                         
   1   8   3         11.26          9.81         1.33 o                         
   2   8   3         84.11         88.95         3.66 o                         
   3   8   3         10.32          9.39         1.22 o                         
   4   8   3        227.32        220.92         5.28 o                         
   5   8   3        215.29        213.41         6.35 o                         
   6   8   3         37.22         45.04         2.95 o                         
   7   8   3         38.60         34.29         2.35 o                         
   8   8   3         23.97         24.33         2.83 o                         
   0   9   3         31.61         35.50         3.68 o                         
   1   9   3        229.58        228.45         4.90 o                         
   2   9   3          7.46          5.31         1.56 o                         
   3   9   3         29.85         30.27         3.25 o                         
   2   0   4        221.89        248.25        10.04 o                         
   4   0   4       3277.03       3257.66        43.14 o                         
   6   0   4        540.46        618.29        22.49 o                         
   8   0   4       1375.25       1496.84        20.36 o                         
  10   0   4        676.29        709.39        18.39 o                         
  12   0   4        111.22        131.55         8.91 o                         
  14   0   4        755.44        766.89        10.18 o                         
   1   1   4       4767.86       4247.66        42.68 o                         
   2   1   4       1189.33       1057.11        15.01 o                         
   3   1   4       1818.32       1774.69        20.88 o                         
   4   1   4       1122.12       1129.67        13.18 o                         
   5   1   4        804.91        797.78        12.41 o                         
   6   1   4        397.99        441.52        13.29 o                         
   7   1   4        219.98        232.99         6.66 o                         
   8   1   4         39.43         36.89         2.68 o                         
   9   1   4         69.46         65.90         6.73 o                         
  10   1   4         67.40         65.97         3.45 o                         
  11   1   4        224.87        226.52         5.97 o                         
  12   1   4        945.37        954.31        13.29 o                         
  13   1   4         71.75         74.89         3.09 o                         
  14   1   4         77.63         73.22         3.27 o                         
  15   1   4         93.99         89.72         2.76 o                         
   0   2   4      10295.75       9449.90        58.14 o                         
   1   2   4       1952.37       1793.68        24.19 o                         
   2   2   4       6760.45       6245.85        58.99 o                         
   3   2   4       1361.53       1316.81        22.30 o                         
   4   2   4       1481.31       1623.43        17.95 o                         
   5   2   4        440.82        471.35        10.22 o                         
   6   2   4         29.51         29.19         2.72 o                         
   7   2   4         33.17         32.55         1.92 o                         
   8   2   4          6.37          1.82         0.87 o                         
   9   2   4         23.68         29.74         2.20 o                         
  10   2   4         22.14         23.11         2.15 o                         
  11   2   4         37.45         37.29         2.83 o                         
  12   2   4        101.03        108.49         7.92 o                         
  13   2   4        299.45        289.12         8.29 o                         
  14   2   4         28.18         28.67         2.05 o                         
  15   2   4          2.52          5.80         1.40 o                         
   1   3   4        997.13        896.87        13.46 o                         
   2   3   4         74.66         70.02         7.21 o                         
   3   3   4       4235.90       4147.28        41.16 o                         
   4   3   4        921.92       1002.30        21.38 o                         
   5   3   4        875.65        849.24        11.68 o                         
   6   3   4       5063.04       4921.27        67.32 o                         
   7   3   4        518.94        516.42         9.41 o                         
   8   3   4         27.52         30.00         2.80 o                         
   9   3   4         44.41         45.68         3.27 o                         
  10   3   4        305.54        319.84         6.73 o                         
  11   3   4        122.86        129.42         5.89 o                         
  12   3   4        265.27        267.37         8.15 o                         
  13   3   4         49.48         51.81         3.82 o                         
  14   3   4         22.72         25.51         2.35 o                         
   1   4   4        563.89        544.92        10.25 o                         
   2   4   4       1027.98        947.56         8.04 o                         
   3   4   4        870.90        914.43         7.53 o                         
   4   4   4        601.08        638.75         6.49 o                         
   5   4   4        194.71        187.33         3.56 o                         
   6   4   4       1578.16       1519.41        17.63 o                         
   7   4   4        124.51        126.50         4.13 o                         
   8   4   4        149.61        143.32         4.59 o                         
   9   4   4        809.93        797.94        11.25 o                         
  10   4   4        105.69        103.60         3.58 o                         
  11   4   4         79.08         82.24         3.07 o                         
  12   4   4         54.39         48.87         3.50 o                         
  13   4   4         26.54         22.84         2.29 o                         
  14   4   4        226.51        240.05         5.80 o                         
   1   5   4        283.76        305.11         4.35 o                         
   2   5   4          3.61          4.14         0.90 o                         
   3   5   4         14.42         10.78         1.03 o                         
   4   5   4         21.20         22.04         1.35 o                         
   5   5   4         10.82         10.54         1.02 o                         
   6   5   4        145.28        135.29         3.42 o                         
   7   5   4         50.33         57.90         2.82 o                         
   8   5   4        683.27        748.29        13.74 o                         
   9   5   4        228.07        219.27         6.21 o                         
  10   5   4        425.38        411.91         6.83 o                         
  11   5   4         44.49         41.99         2.17 o                         
  12   5   4         40.12         38.23         2.74 o                         
  13   5   4          6.51          6.51         1.84 o                         
   0   6   4        292.61        289.33         6.44 o                         
   1   6   4         70.54         64.35         2.82 o                         
   2   6   4        139.92        149.13         3.41 o                         
   3   6   4         28.59         32.00         2.47 o                         
   4   6   4         71.71         71.62         2.73 o                         
   5   6   4        253.45        248.66         4.12 o                         
   6   6   4        322.99        319.58         6.27 o                         
   7   6   4         58.18         59.35         2.31 o                         
   8   6   4         41.38         36.89         2.02 o                         
   9   6   4         34.77         37.14         2.24 o                         
  10   6   4         34.41         30.38         1.91 o                         
  11   6   4         55.47         59.06         2.19 o                         
  12   6   4        137.84        150.65         6.37 o                         
   1   7   4         24.06         26.83         2.03 o                         
   2   7   4        158.62        158.68         4.44 o                         
   3   7   4        647.44        673.13         8.98 o                         
   4   7   4        105.41        112.38         3.38 o                         
   5   7   4        827.57        832.21         9.11 o                         
   6   7   4        268.77        244.42         4.63 o                         
   7   7   4          4.25          3.79         1.06 o                         
   8   7   4          5.75          6.05         1.28 o                         
   9   7   4         28.69         21.63         2.20 o                         
  10   7   4        156.78        136.08         6.22 o                         
   0   8   4         65.68         76.45         4.21 o                         
   1   8   4        285.78        309.66         5.80 o                         
   2   8   4        669.57        688.64         9.82 o                         
   3   8   4         55.00         55.95         2.19 o                         
   4   8   4          0.89          1.07         0.94 o                         
   5   8   4        114.10        118.15         4.70 o                         
   6   8   4        123.94        121.76         6.01 o                         
   7   8   4         56.06         54.03         4.24 o                         
   1   9   4        200.32        197.83         4.45 o                         
   2   9   4         75.43         73.92         3.45 o                         
   3   9   4         23.90         28.45         2.33 o                         
   2   0   5       2845.70       2574.02        35.22 o                         
   4   0   5       1205.77       1224.70        27.87 o                         
   6   0   5         21.22         16.69         4.24 o                         
   8   0   5       1060.39       1196.19        19.02 o                         
  10   0   5        218.60        219.59         9.03 o                         
  12   0   5         54.50         56.82         4.04 o                         
  14   0   5        434.55        450.66         7.69 o                         
   0   1   5        682.49        669.21        16.27 o                         
   1   1   5       4185.43       3823.81        68.90 o                         
   2   1   5       1905.74       1826.46        21.19 o                         
   3   1   5       2445.32       2500.42        26.68 o                         
   4   1   5       2242.09       2215.31        52.41 o                         
   5   1   5        403.70        394.53        12.31 o                         
   6   1   5        524.13        583.39        24.97 o                         
   7   1   5        892.08        986.46        11.74 o                         
   8   1   5          1.80          2.51         0.77 o                         
   9   1   5         41.22         44.30         2.14 o                         
  10   1   5          5.25          4.24         1.30 o                         
  11   1   5         25.44         28.24         2.52 o                         
  12   1   5        667.06        692.79         9.17 o                         
  13   1   5        286.03        270.32         4.91 o                         
  14   1   5         96.16         85.94         3.39 o                         
  15   1   5          2.96          3.35         1.06 o                         
   1   2   5        653.82        651.00        11.69 o                         
   3   2   5        453.00        426.08        12.31 o                         
   4   2   5         79.60        103.39         6.12 o                         
   5   2   5        261.46        233.32         9.55 o                         
   6   2   5        654.62        658.27        11.04 o                         
   7   2   5        381.80        391.23         5.54 o                         
   8   2   5        110.14        123.81         3.34 o                         
   9   2   5        215.12        205.77         5.38 o                         
  10   2   5         94.18         87.17         3.73 o                         
  11   2   5         69.25         68.87         3.65 o                         
  12   2   5         94.00        106.66         5.43 o                         
  13   2   5        815.42        834.32        13.79 o                         
  14   2   5        496.99        493.88         9.68 o                         
  15   2   5         30.93         32.57         1.87 o                         
   0   3   5       1738.68       1622.61        28.57 o                         
   1   3   5        444.52        419.89        10.03 o                         
   2   3   5       1872.49       1963.08        38.05 o                         
   3   3   5       4248.25       4089.54        59.83 o                         
   4   3   5         75.40         73.98         9.19 o                         
   5   3   5        860.62        890.45        13.19 o                         
   6   3   5         85.39         90.98         3.16 o                         
   7   3   5        223.51        234.98         7.28 o                         
   8   3   5         50.37         51.93         2.72 o                         
   9   3   5         32.01         35.13         2.33 o                         
  10   3   5        347.65        363.00         7.48 o                         
  11   3   5        288.49        317.20         9.03 o                         
  12   3   5        102.55         95.60         5.05 o                         
  13   3   5         92.46         97.87         4.70 o                         
  14   3   5         68.04         68.70         2.91 o                         
   1   4   5       1465.18       1462.00        12.65 o                         
   2   4   5       1503.27       1527.30         9.46 o                         
   3   4   5        479.07        491.84         5.01 o                         
   4   4   5       1042.54       1031.25         9.60 o                         
   5   4   5        410.37        402.34         4.55 o                         
   6   4   5        204.12        202.53         4.34 o                         
   7   4   5        109.49        113.19         3.95 o                         
   8   4   5        183.79        178.63         4.46 o                         
   9   4   5       1710.75       1700.31        14.03 o                         
  10   4   5        195.83        182.46         5.26 o                         
  11   4   5        121.29        125.34         4.44 o                         
  12   4   5          3.15          4.17         1.65 o                         
  13   4   5         27.87         24.53         1.56 o                         
  14   4   5        153.19        156.23         4.50 o                         
   0   5   5         88.00         81.34         2.73 o                         
   1   5   5         62.11         64.93         1.78 o                         
   2   5   5        258.21        270.29         4.68 o                         
   3   5   5         25.91         23.36         1.85 o                         
   4   5   5        334.65        326.87         4.68 o                         
   5   5   5         85.24         82.35         2.26 o                         
   6   5   5         96.06         96.49         2.94 o                         
   7   5   5         74.37         80.04         3.08 o                         
   8   5   5        450.33        452.39         6.58 o                         
   9   5   5         47.39         42.94         2.38 o                         
  10   5   5         60.37         54.70         2.59 o                         
  11   5   5          5.44          5.11         1.08 o                         
  12   5   5         33.50         38.63         2.23 o                         
  13   5   5         12.02          9.76         1.98 o                         
   1   6   5        335.71        343.07         5.50 o                         
   2   6   5        316.43        327.29         4.67 o                         
   3   6   5          9.65         10.40         1.20 o                         
   4   6   5         25.90         24.15         1.61 o                         
   5   6   5        251.11        233.84         4.36 o                         
   6   6   5         28.86         27.53         1.73 o                         
   7   6   5        130.11        116.02         3.11 o                         
   8   6   5        239.87        251.20         4.85 o                         
   9   6   5          1.21          0.30         0.95 o                         
  10   6   5        873.05        863.32        21.48 o                         
  11   6   5         31.09         31.89         1.98 o                         
   0   7   5        578.15        594.38        17.82 o                         
   1   7   5         78.54         82.80         3.28 o                         
   2   7   5         25.55         27.73         2.09 o                         
   3   7   5        706.65        729.52         9.38 o                         
   4   7   5         67.27         63.02         2.13 o                         
   5   7   5        245.37        270.91         5.65 o                         
   6   7   5         36.40         32.16         1.81 o                         
   7   7   5          5.75          7.36         1.03 o                         
   8   7   5         54.78         52.47         2.80 o                         
   9   7   5          1.00          0.18         0.99 o                         
  10   7   5          7.29          5.94         1.70 o                         
   1   8   5        995.92       1012.51        10.39 o                         
   2   8   5        255.39        258.43         5.24 o                         
   3   8   5          9.82         11.82         1.29 o                         
   4   8   5        424.97        429.74         6.19 o                         
   5   8   5         36.38         32.22         2.09 o                         
   6   8   5        120.77        124.83         3.61 o                         
   7   8   5          5.17          5.66         1.70 o                         
   0   9   5        292.35        300.66         6.70 o                         
   1   9   5        112.96        118.03         3.43 o                         
   2   9   5          5.25          6.33         1.34 o                         
   0   0   6        319.19        326.90        12.87 o                         
   2   0   6       2833.21       2489.15        37.49 o                         
   4   0   6        122.50        131.41         9.90 o                         
   6   0   6         44.62         46.82         7.36 o                         
   8   0   6        300.81        321.22         7.18 o                         
  10   0   6       1004.63       1069.46        14.13 o                         
  12   0   6        287.95        300.36        11.25 o                         
  14   0   6        124.45        123.62         3.99 o                         
   1   1   6       2629.23       2519.01        38.44 o                         
   2   1   6        544.98        522.97        12.45 o                         
   3   1   6        390.24        397.82        11.43 o                         
   4   1   6       1038.21       1077.04        19.94 o                         
   5   1   6        437.86        425.15        14.22 o                         
   6   1   6       5119.96       5437.62        51.26 o                         
   7   1   6        518.04        564.66         6.26 o                         
   8   1   6          4.17          3.15         0.81 o                         
   9   1   6         86.62         88.62         2.66 o                         
  10   1   6         75.50         74.35         3.67 o                         
  11   1   6         97.68         99.49         3.54 o                         
  12   1   6        207.86        196.59         4.33 o                         
  13   1   6        107.87        103.99         3.06 o                         
  14   1   6         47.15         51.73         2.73 o                         
  15   1   6         40.71         39.11         1.71 o                         
   0   2   6         94.69         87.28         6.79 o                         
   1   2   6       2323.91       2322.42        24.09 o                         
   2   2   6         87.21         76.38         7.50 o                         
   3   2   6       1855.56       1805.77        31.40 o                         
   4   2   6          8.87         12.65         4.39 o                         
   5   2   6       1210.81       1255.31        23.46 o                         
   6   2   6        448.95        533.00         5.93 o                         
   7   2   6        800.96        824.38         8.12 o                         
   8   2   6         65.18         73.97         2.64 o                         
   9   2   6        100.13         96.05         4.96 o                         
  10   2   6         19.58         20.76         2.19 o                         
  11   2   6        185.81        184.34         5.67 o                         
  12   2   6        150.42        162.40         6.46 o                         
  13   2   6        130.93        138.84         5.63 o                         
  14   2   6        202.97        203.70         7.87 o                         
  15   2   6         66.35         74.85         3.33 o                         
   1   3   6        569.36        567.25        12.47 o                         
   2   3   6         47.05         58.56         7.07 o                         
   3   3   6        240.54        242.45        15.14 o                         
   4   3   6         45.13         45.72         3.12 o                         
   5   3   6          0.77          1.24         0.63 o                         
   6   3   6        105.55        118.09         3.04 o                         
   7   3   6         19.21         21.98         1.38 o                         
   8   3   6        154.35        145.11         4.43 o                         
   9   3   6          4.00          4.38         1.33 o                         
  10   3   6         91.17         77.15         3.61 o                         
  11   3   6        166.48        156.36         6.79 o                         
  12   3   6        837.90        830.88        13.93 o                         
  13   3   6        179.82        189.91         6.25 o                         
  14   3   6         24.67         25.03         1.37 o                         
   0   4   6        805.89        829.06         9.19 o                         
   1   4   6       1697.84       1736.89         9.14 o                         
   2   4   6         11.89         21.18         1.11 o                         
   3   4   6        913.78        878.94         6.96 o                         
   4   4   6         38.11         39.49         1.57 o                         
   5   4   6        258.24        259.36         3.89 o                         
   6   4   6          5.61         10.02         0.96 o                         
   7   4   6         18.74         11.38         1.32 o                         
   8   4   6       1025.76       1031.07        12.97 o                         
   9   4   6        504.39        519.20         7.79 o                         
  10   4   6        176.71        165.61         5.26 o                         
  11   4   6         21.44         22.75         2.14 o                         
  12   4   6          9.57         13.11         2.39 o                         
  13   4   6         15.64         15.41         1.32 o                         
   1   5   6         44.72         41.86         1.59 o                         
   2   5   6        171.20        173.20         3.44 o                         
   3   5   6          7.90          7.43         0.94 o                         
   4   5   6        528.78        514.92         5.11 o                         
   5   5   6        117.97        106.87         2.59 o                         
   6   5   6         55.73         43.42         2.59 o                         
   7   5   6        118.29        113.61         3.41 o                         
   8   5   6       2123.36       2044.88        13.93 o                         
   9   5   6         41.73         37.83         2.02 o                         
  10   5   6        333.38        329.96         5.28 o                         
  11   5   6          6.62          6.60         1.09 o                         
  12   5   6          1.51          1.21         0.92 o                         
   0   6   6         46.72         51.30         2.64 o                         
   1   6   6        471.86        462.89         6.49 o                         
   2   6   6        204.65        199.75         3.99 o                         
   3   6   6        160.60        168.22         3.45 o                         
   4   6   6         87.50         86.29         2.53 o                         
   5   6   6        261.98        267.42         4.66 o                         
   6   6   6        258.03        277.75         4.80 o                         
   7   6   6        386.50        377.37         6.11 o                         
   8   6   6       1813.96       1756.93        15.70 o                         
   9   6   6          2.43          5.18         0.96 o                         
  10   6   6        385.54        413.29         9.27 o                         
  11   6   6         81.38         76.52         3.35 o                         
   1   7   6        109.24        118.29         5.29 o                         
   2   7   6         11.46         11.77         1.59 o                         
   3   7   6          0.56          0.74         0.80 o                         
   4   7   6        416.89        435.22         5.74 o                         
   5   7   6        184.53        185.99         3.70 o                         
   6   7   6         25.09         24.49         1.60 o                         
   7   7   6          2.46          4.94         1.22 o                         
   8   7   6         35.63         35.29         2.72 o                         
   9   7   6         26.33         28.90         1.80 o                         
   0   8   6        430.99        448.26        10.54 o                         
   1   8   6        528.58        539.39         6.76 o                         
   2   8   6         63.75         58.52         2.62 o                         
   3   8   6          3.69          3.11         0.89 o                         
   4   8   6         13.12         10.08         1.14 o                         
   5   8   6         64.21         62.16         2.33 o                         
   6   8   6         18.14         16.50         1.19 o                         
   7   8   6         32.21         33.81         3.25 o                         
   1   9   6        165.11        168.28         4.85 o                         
   2   0   7       3234.45       3045.62        45.12 o                         
   4   0   7        292.34        313.74        16.13 o                         
   6   0   7        132.57        146.97        12.59 o                         
   8   0   7         62.43         66.45         3.42 o                         
  10   0   7         40.53         38.36         2.15 o                         
  12   0   7         10.26          8.98         1.50 o                         
  14   0   7         41.71         40.64         3.11 o                         
   0   1   7        653.80        711.51        20.23 o                         
   1   1   7       1900.77       1862.04        19.28 o                         
   2   1   7        935.80        946.35        17.95 o                         
   3   1   7        238.19        235.57         9.50 o                         
   4   1   7         97.60        113.69         7.13 o                         
   5   1   7       1380.20       1407.60        37.13 o                         
   6   1   7       2315.53       2465.72        13.96 o                         
   7   1   7        790.38        811.89         6.32 o                         
   8   1   7        372.52        363.68         4.94 o                         
   9   1   7        182.23        178.01         3.48 o                         
  10   1   7         71.19         71.63         3.35 o                         
  11   1   7        146.84        163.71         3.92 o                         
  12   1   7        360.39        354.00         6.00 o                         
  13   1   7        361.90        366.23         5.57 o                         
  14   1   7          1.45          4.27         1.08 o                         
  15   1   7        454.17        464.31         6.63 o                         
   1   2   7        295.35        296.04         9.46 o                         
   2   2   7        607.28        666.81        22.49 o                         
   3   2   7       1238.35       1268.04        22.70 o                         
   4   2   7         57.31         63.20         5.46 o                         
   5   2   7       2183.28       2357.61        16.52 o                         
   6   2   7          2.23          4.47         1.51 o                         
   7   2   7        398.28        423.76         4.86 o                         
   8   2   7         80.44         87.02         2.68 o                         
   9   2   7         89.18         94.38         3.14 o                         
  10   2   7          4.60          4.68         1.28 o                         
  11   2   7        296.57        299.81         5.97 o                         
  12   2   7        221.68        240.82        17.40 o                         
  13   2   7        126.33        119.15         3.56 o                         
  14   2   7        176.63        175.33         5.98 o                         
   0   3   7        107.68        105.38         8.35 o                         
   1   3   7        897.29        911.90        16.91 o                         
   2   3   7       2453.62       2539.08        46.96 o                         
   3   3   7        365.10        399.74         7.19 o                         
   4   3   7       5135.83       5146.05        17.44 o                         
   5   3   7        722.05        693.01         6.97 o                         
   6   3   7        472.60        450.72         5.79 o                         
   7   3   7         29.37         30.32         2.29 o                         
   8   3   7         50.32         49.07         2.70 o                         
   9   3   7        163.97        146.40         4.64 o                         
  10   3   7         27.67         21.34         2.11 o                         
  11   3   7         19.51         16.36         1.88 o                         
  12   3   7        105.75        100.42         4.91 o                         
  13   3   7         15.15         15.39         1.49 o                         
  14   3   7         84.80         92.65         2.34 o                         
   1   4   7        878.03        864.05         6.28 o                         
   2   4   7         16.16         12.05         0.85 o                         
   3   4   7        630.07        587.10         5.31 o                         
   4   4   7        125.43        124.02         2.56 o                         
   5   4   7        347.32        353.37         4.30 o                         
   6   4   7         52.82         53.64         1.95 o                         
   7   4   7        299.29        318.31         4.82 o                         
   8   4   7         50.50         57.54         2.33 o                         
   9   4   7        502.52        467.32         7.44 o                         
  10   4   7        468.04        470.39         7.37 o                         
  11   4   7         53.88         51.61         2.19 o                         
  12   4   7        138.27        146.33         3.76 o                         
  13   4   7        129.96        140.28         3.82 o                         
   0   5   7        806.07        805.38         8.85 o                         
   1   5   7        123.23        120.67         2.46 o                         
   2   5   7        109.77        105.48         2.76 o                         
   3   5   7          6.65          3.47         0.86 o                         
   4   5   7        349.86        346.51         4.29 o                         
   5   5   7         21.98         18.41         1.22 o                         
   6   5   7        267.88        265.35         4.89 o                         
   7   5   7        345.82        352.05         5.89 o                         
   8   5   7        269.05        262.85         5.07 o                         
   9   5   7         29.91         27.08         1.57 o                         
  10   5   7        402.14        410.47         6.56 o                         
  11   5   7          8.01          7.04         1.08 o                         
  12   5   7          0.99          2.04         0.95 o                         
   1   6   7         77.91         84.01         2.65 o                         
   2   6   7       1173.86       1172.74         9.65 o                         
   3   6   7        375.81        365.53         5.05 o                         
   4   6   7        203.03        196.36         3.75 o                         
   5   6   7        202.45        212.79         4.19 o                         
   6   6   7         61.32         56.28         2.48 o                         
   7   6   7         36.51         30.20         2.16 o                         
   8   6   7        134.81        153.66         3.74 o                         
   9   6   7          9.33          9.05         1.25 o                         
  10   6   7        776.07        767.39        12.73 o                         
  11   6   7         87.73         87.83         3.55 o                         
   0   7   7         11.60          8.77         3.25 o                         
   1   7   7        148.99        153.16         4.36 o                         
   2   7   7          7.19          9.02         1.10 o                         
   3   7   7        893.30        908.40         7.80 o                         
   4   7   7        279.37        278.12         4.60 o                         
   5   7   7         45.45         43.94         1.89 o                         
   6   7   7         36.52         33.66         1.63 o                         
   7   7   7         14.23         18.90         1.92 o                         
   8   7   7         83.67         92.69         3.79 o                         
   9   7   7         25.62         22.59         1.81 o                         
   1   8   7        269.44        266.78         4.34 o                         
   2   8   7         17.16         16.78         1.39 o                         
   3   8   7         15.33         15.00         1.25 o                         
   4   8   7         18.61         13.90         1.13 o                         
   5   8   7        141.55        131.99         4.10 o                         
   6   8   7         25.52         25.52         2.05 o                         
   0   0   8      11493.02      11123.71        87.56 o                         
   2   0   8        577.97        497.91        19.66 o                         
   4   0   8        538.33        573.45        23.06 o                         
   6   0   8       1550.09       1638.26        15.04 o                         
   8   0   8        524.63        507.60         9.45 o                         
  10   0   8         34.07         34.02         2.09 o                         
  12   0   8         91.93         73.89         4.44 o                         
  14   0   8        301.36        279.88         5.76 o                         
   1   1   8        855.76        868.44        14.31 o                         
   2   1   8        375.82        360.56        12.05 o                         
   3   1   8        236.81        249.58        10.48 o                         
   4   1   8         45.72         40.24         4.77 o                         
   5   1   8       1148.69       1195.15        14.01 o                         
   6   1   8        133.22        136.14         2.40 o                         
   7   1   8        770.30        776.79         6.34 o                         
   8   1   8         80.35         83.45         2.24 o                         
   9   1   8         83.20         81.83         2.41 o                         
  10   1   8        666.62        657.34         8.43 o                         
  11   1   8        139.57        134.56         3.57 o                         
  12   1   8        106.16        103.72         2.84 o                         
  13   1   8         23.28         22.18         1.75 o                         
  14   1   8         22.06         25.51         1.64 o                         
  15   1   8         34.71         35.79         3.25 o                         
   0   2   8       2100.33       2079.92        37.91 o                         
   1   2   8        481.16        447.57        13.08 o                         
   2   2   8       2858.62       2932.74        50.07 o                         
   3   2   8        737.57        707.97        26.17 o                         
   4   2   8       2287.42       2591.88        61.53 o                         
   5   2   8        599.75        616.90         7.40 o                         
   6   2   8          1.32          1.38         0.49 o                         
   7   2   8         84.41         89.64         2.33 o                         
   8   2   8        951.32        937.55         8.33 o                         
   9   2   8          2.07          3.19         0.90 o                         
  10   2   8         54.81         58.76         2.43 o                         
  11   2   8        100.55         98.80         4.18 o                         
  12   2   8         38.43         35.32         2.58 o                         
  13   2   8         89.17         82.67         2.92 o                         
  14   2   8          6.31          6.77         0.83 o                         
   1   3   8        396.19        435.11         5.16 o                         
   2   3   8       1240.35       1291.47         8.53 o                         
   3   3   8       1283.78       1395.09        11.07 o                         
   4   3   8        614.26        656.84         4.97 o                         
   5   3   8        887.14        894.88         6.62 o                         
   6   3   8        104.66         91.10         2.96 o                         
   7   3   8         99.23        104.59         3.28 o                         
   8   3   8         30.28         34.85         3.71 o                         
   9   3   8        188.14        162.71         5.10 o                         
  10   3   8         24.00         19.62         2.29 o                         
  11   3   8        161.62        177.78         4.60 o                         
  12   3   8         36.07         29.91         1.98 o                         
  13   3   8         57.67         58.63         2.12 o                         
  14   3   8        384.27        401.93         5.24 o                         
   0   4   8        518.05        447.16         9.90 o                         
   1   4   8        226.37        222.22         3.02 o                         
   2   4   8       1696.00       1687.74        10.71 o                         
   3   4   8        640.40        619.45         5.23 o                         
   4   4   8        197.63        186.06         3.12 o                         
   5   4   8         81.16         71.99         2.04 o                         
   6   4   8         98.81        105.17         2.33 o                         
   7   4   8        787.44        780.09         6.84 o                         
   8   4   8        988.09        901.07         9.14 o                         
   9   4   8         20.48         19.32         1.60 o                         
  10   4   8          5.52          3.41         1.00 o                         
  11   4   8         65.11         60.86         2.72 o                         
  12   4   8        346.63        338.81         8.02 o                         
  13   4   8         15.66         19.63         1.36 o                         
   1   5   8        252.70        250.76         3.60 o                         
   2   5   8        238.65        235.50         4.14 o                         
   3   5   8          2.47          3.11         0.81 o                         
   4   5   8         79.74         74.63         2.45 o                         
   5   5   8        161.56        154.11         3.14 o                         
   6   5   8        193.62        204.69         4.11 o                         
   7   5   8         73.08         71.75         3.14 o                         
   8   5   8        170.75        182.29         4.20 o                         
   9   5   8         90.32        100.37         3.07 o                         
  10   5   8        306.44        297.78         4.82 o                         
  11   5   8         40.27         38.67         2.10 o                         
  12   5   8         18.99         16.24         1.47 o                         
   0   6   8        316.32        358.54         6.43 o                         
   1   6   8        165.70        165.90         3.69 o                         
   2   6   8       1603.32       1625.75        10.65 o                         
   3   6   8        275.87        269.46         4.62 o                         
   4   6   8        727.83        717.55         7.66 o                         
   5   6   8          3.19          2.69         0.87 o                         
   6   6   8        336.07        335.56         5.58 o                         
   7   6   8         47.37         43.99         2.91 o                         
   8   6   8         10.78         18.36         1.95 o                         
   9   6   8         25.57         22.28         1.61 o                         
  10   6   8        146.00        126.58         3.75 o                         
  11   6   8         60.74         65.85         3.00 o                         
   1   7   8        157.88        160.55         3.99 o                         
   2   7   8         32.38         33.32         1.72 o                         
   3   7   8        909.06        943.54         8.44 o                         
   4   7   8         91.38         91.82         2.48 o                         
   5   7   8        326.55        318.44         4.35 o                         
   6   7   8        293.40        275.11         5.20 o                         
   7   7   8         61.91         65.16         2.54 o                         
   8   7   8        112.60        128.23         3.81 o                         
   9   7   8         20.16         24.05         2.83 o                         
   0   8   8        364.08        361.54         6.99 o                         
   1   8   8        128.06        132.23         3.30 o                         
   2   8   8        753.77        754.73         7.65 o                         
   3   8   8         26.56         27.08         1.50 o                         
   4   8   8        165.52        176.19         3.36 o                         
   5   8   8         97.19         96.53         3.65 o                         
   6   8   8         25.25         21.36         2.55 o                         
   2   0   9        928.30        944.62        29.14 o                         
   4   0   9          5.18         -0.14         2.69 o                         
   6   0   9       1519.45       1515.36        11.34 o                         
   8   0   9       1578.22       1625.15        14.81 o                         
  10   0   9        273.06        326.71         6.14 o                         
  12   0   9        308.48        266.02         7.90 o                         
  14   0   9        226.13        206.59         4.76 o                         
   0   1   9         86.36         91.10         8.63 o                         
   1   1   9         72.59         61.64         7.71 o                         
   2   1   9        417.37        435.66        14.10 o                         
   3   1   9        617.61        660.26        23.98 o                         
   4   1   9        326.09        321.96         5.14 o                         
   5   1   9        143.92        150.93         2.22 o                         
   6   1   9         86.55        100.45         2.02 o                         
   7   1   9        316.07        314.34         4.26 o                         
   8   1   9        336.73        350.01         5.06 o                         
   9   1   9         31.33         32.90         1.53 o                         
  10   1   9         30.10         26.64         1.47 o                         
  11   1   9        104.64         95.17         2.57 o                         
  12   1   9         51.84         47.50         1.97 o                         
  13   1   9          7.69          7.45         1.06 o                         
  14   1   9         19.07         17.53         1.32 o                         
   1   2   9       1019.52       1073.54        31.33 o                         
   2   2   9          3.30          5.66         2.97 o                         
   3   2   9         36.84         32.00         2.95 o                         
   4   2   9        353.83        399.88         3.80 o                         
   5   2   9        360.87        362.36         3.99 o                         
   6   2   9         65.74         55.65         1.57 o                         
   7   2   9          9.22          7.89         1.54 o                         
   8   2   9         95.19         90.63         2.68 o                         
   9   2   9         96.03         94.46         3.19 o                         
  10   2   9        217.73        236.43         4.29 o                         
  11   2   9         75.99         71.36         2.62 o                         
  12   2   9         67.43         55.38         2.27 o                         
  13   2   9        234.14        220.86         4.04 o                         
  14   2   9          5.71          4.48         1.06 o                         
   0   3   9        431.26        446.65         5.10 o                         
   1   3   9        116.78        124.12         1.93 o                         
   2   3   9         47.69         47.64         1.23 o                         
   3   3   9        634.08        683.43         4.82 o                         
   4   3   9        857.80        862.66         5.54 o                         
   5   3   9        349.37        345.00         3.93 o                         
   6   3   9         83.53         79.83         2.13 o                         
   7   3   9        246.51        254.32         4.23 o                         
   8   3   9          8.19          9.60         1.18 o                         
   9   3   9        105.51        104.97         3.25 o                         
  10   3   9         86.07         80.96         2.88 o                         
  11   3   9        167.66        154.53         3.80 o                         
  12   3   9        169.47        166.50         3.41 o                         
  13   3   9        423.18        421.99         7.71 o                         
   1   4   9         27.67         33.57         1.24 o                         
   2   4   9        123.95        125.18         2.39 o                         
   3   4   9        379.16        377.66         5.93 o                         
   4   4   9        205.49        199.16         3.28 o                         
   5   4   9         57.42         52.10         2.01 o                         
   6   4   9        348.54        364.34         5.84 o                         
   7   4   9       1108.39       1112.16         9.53 o                         
   8   4   9        684.78        733.30         8.28 o                         
   9   4   9         23.46         23.86         1.76 o                         
  10   4   9         42.83         41.68         2.04 o                         
  11   4   9         19.19         20.37         1.47 o                         
  12   4   9         80.86         81.21         2.16 o                         
  13   4   9         52.25         53.63         2.00 o                         
   0   5   9        902.12        899.29        13.41 o                         
   1   5   9        164.81        176.94         2.96 o                         
   2   5   9        636.07        626.17         5.51 o                         
   3   5   9        162.90        158.68         3.28 o                         
   4   5   9        417.85        413.70         6.40 o                         
   5   5   9        125.25        128.02         3.52 o                         
   6   5   9         22.65         23.68         1.72 o                         
   7   5   9        306.41        298.82         7.18 o                         
   8   5   9       1293.24       1259.91        14.12 o                         
   9   5   9        119.33        141.64         4.04 o                         
  10   5   9         61.90         47.03         2.27 o                         
  11   5   9         23.57         20.59         1.27 o                         
  12   5   9        153.21        145.09         3.73 o                         
   1   6   9        451.63        456.18         5.31 o                         
   2   6   9         34.38         31.81         1.74 o                         
   3   6   9        131.61        130.45         3.09 o                         
   4   6   9        531.62        514.98         5.55 o                         
   5   6   9         28.92         32.10         1.49 o                         
   6   6   9        277.63        255.43         4.43 o                         
   7   6   9        139.91        132.39         3.94 o                         
   8   6   9         19.29         14.97         1.55 o                         
   9   6   9        110.64        118.70         2.97 o                         
  10   6   9         49.25         51.31         1.89 o                         
   0   7   9        327.67        350.08         7.68 o                         
   1   7   9         75.94         82.18         2.67 o                         
   2   7   9         66.99         65.14         2.19 o                         
   3   7   9        534.84        570.36         6.04 o                         
   4   7   9        164.70        175.14         3.33 o                         
   5   7   9        244.95        241.92         3.72 o                         
   6   7   9        192.50        192.87         4.38 o                         
   7   7   9         30.97         25.99         1.65 o                         
   8   7   9        149.60        154.00         4.08 o                         
   1   8   9        197.08        199.94         4.37 o                         
   2   8   9         62.55         66.39         2.25 o                         
   3   8   9         81.42         76.95         2.09 o                         
   4   8   9         81.16         77.28         2.16 o                         
   5   8   9         53.17         51.34         2.75 o                         
   0   0  10       4170.32       4030.98        60.97 o                         
   2   0  10        142.38        116.27        11.17 o                         
   4   0  10        647.36        703.82         4.80 o                         
   6   0  10        182.34        200.91         3.36 o                         
   8   0  10        821.90        794.45        13.16 o                         
  10   0  10         43.51         42.75         2.39 o                         
  12   0  10        342.79        323.62        11.71 o                         
  14   0  10         26.36         24.40         2.05 o                         
   1   1  10        123.70        149.94        12.31 o                         
   2   1  10       2736.66       2781.84        37.76 o                         
   3   1  10        765.59        832.19         5.04 o                         
   4   1  10        229.51        210.14         2.13 o                         
   5   1  10         64.77         67.91         1.31 o                         
   6   1  10         43.44         28.63         1.10 o                         
   7   1  10        476.77        484.78         4.40 o                         
   8   1  10        168.90        177.86         2.99 o                         
   9   1  10        159.72        167.18         3.08 o                         
  10   1  10         19.49         22.83         1.55 o                         
  11   1  10        105.23        102.20         2.68 o                         
  12   1  10          2.71          3.14         0.70 o                         
  13   1  10          5.18          4.76         0.89 o                         
  14   1  10         50.35         43.89         1.86 o                         
   0   2  10        202.90        218.29         5.34 o                         
   1   2  10        343.04        385.65         3.88 o                         
   2   2  10         64.72         60.95         1.94 o                         
   3   2  10         19.98         22.35         0.88 o                         
   4   2  10         39.97         41.59         1.35 o                         
   5   2  10         54.96         53.08         1.65 o                         
   6   2  10        112.83         97.00         2.00 o                         
   7   2  10        127.07        127.99         2.63 o                         
   8   2  10         60.28         54.89         1.98 o                         
   9   2  10        658.41        691.49         7.73 o                         
  10   2  10        241.53        237.43         3.68 o                         
  11   2  10        442.72        415.96         5.63 o                         
  12   2  10        197.72        215.06         4.29 o                         
  13   2  10        220.69        199.27         4.15 o                         
  14   2  10         13.38         11.38         1.55 o                         
   1   3  10         41.25         36.52         0.97 o                         
   2   3  10        151.22        188.57         2.39 o                         
   3   3  10        154.60        157.02         2.33 o                         
   4   3  10       1796.60       1750.44         8.73 o                         
   5   3  10        226.52        221.93         3.48 o                         
   6   3  10        240.76        252.06         3.79 o                         
   7   3  10        338.70        346.12         5.00 o                         
   8   3  10         56.30         61.99         2.50 o                         
   9   3  10        250.25        250.35         4.89 o                         
  10   3  10        423.01        414.48         6.96 o                         
  11   3  10         16.57         18.73         1.40 o                         
  12   3  10         63.39         60.00         2.00 o                         
  13   3  10        280.24        293.78         4.29 o                         
   0   4  10       1283.80       1221.16         9.66 o                         
   1   4  10        240.87        258.17         3.02 o                         
   2   4  10        470.50        458.25         4.37 o                         
   3   4  10        508.04        516.84         5.79 o                         
   4   4  10        165.32        179.70         3.48 o                         
   5   4  10         45.90         42.69         1.68 o                         
   6   4  10         62.82         63.55         2.25 o                         
   7   4  10        280.18        282.02         4.70 o                         
   8   4  10        455.79        477.11         6.68 o                         
   9   4  10         31.02         32.49         1.93 o                         
  10   4  10         38.78         32.94         1.80 o                         
  11   4  10         18.53         17.05         1.19 o                         
  12   4  10        125.41        136.38         2.46 o                         
   1   5  10         74.82         76.83         1.95 o                         
   2   5  10       2707.88       2747.49        11.14 o                         
   3   5  10        436.97        435.84         5.65 o                         
   4   5  10       1547.08       1514.50         9.55 o                         
   5   5  10        239.71        232.03         4.31 o                         
   6   5  10         12.81         11.15         1.61 o                         
   7   5  10         54.59         55.33         3.28 o                         
   8   5  10        403.59        385.39         7.53 o                         
   9   5  10         67.51         65.65         2.47 o                         
  10   5  10        309.11        265.18         4.45 o                         
  11   5  10         67.31         60.16         2.29 o                         
   0   6  10       1010.56       1030.60         9.91 o                         
   1   6  10        567.74        589.24         5.70 o                         
   2   6  10        136.00        148.17         3.33 o                         
   3   6  10         97.63         99.19         2.95 o                         
   4   6  10        457.97        439.19         5.10 o                         
   5   6  10          2.17          1.36         0.80 o                         
   6   6  10         11.25         11.42         1.20 o                         
   7   6  10        100.92         94.95         2.66 o                         
   8   6  10         23.91         21.35         1.35 o                         
   9   6  10        136.14        138.61         2.81 o                         
  10   6  10         77.43         77.71         2.39 o                         
   1   7  10          3.73          2.68         1.08 o                         
   2   7  10          5.84          8.02         0.99 o                         
   3   7  10        154.90        160.42         3.19 o                         
   4   7  10        396.93        383.01         4.73 o                         
   5   7  10        307.00        298.11         4.83 o                         
   6   7  10        290.19        275.17         5.07 o                         
   7   7  10         54.31         57.19         2.27 o                         
   8   7  10        145.12        149.08         3.90 o                         
   0   8  10        127.70        117.20         4.65 o                         
   1   8  10         63.38         60.17         2.38 o                         
   2   8  10         22.47         20.41         1.50 o                         
   3   8  10        211.60        204.08         4.03 o                         
   4   8  10         29.87         37.69         2.55 o                         
   2   0  11         29.88         29.92         1.21 o                         
   4   0  11         71.56         67.81         1.54 o                         
   6   0  11        139.20        145.50         2.58 o                         
   8   0  11        754.95        735.93         8.00 o                         
  10   0  11          7.37         13.91         1.67 o                         
  12   0  11         60.42         71.06         3.26 o                         
  14   0  11          1.29          1.98         1.27 o                         
   0   1  11         38.19         42.17         1.77 o                         
   1   1  11        415.95        468.52         3.24 o                         
   2   1  11        539.80        561.22         3.56 o                         
   3   1  11        345.70        369.30         2.39 o                         
   4   1  11          0.59          0.92         0.30 o                         
   5   1  11         11.77         12.04         0.57 o                         
   6   1  11        200.79        165.89         2.30 o                         
   7   1  11         53.33         55.69         1.42 o                         
   8   1  11       1494.73       1533.39         8.06 o                         
   9   1  11        384.91        389.83         4.51 o                         
  10   1  11         16.41         14.55         1.07 o                         
  11   1  11        351.79        345.70         4.16 o                         
  12   1  11         77.11         76.46         2.00 o                         
  13   1  11         24.28         23.99         1.38 o                         
  14   1  11         76.29         70.62         3.15 o                         
   1   2  11         12.86         13.18         0.75 o                         
   2   2  11         11.19         12.14         0.57 o                         
   3   2  11         23.88         22.04         0.80 o                         
   4   2  11        138.67        138.09         2.12 o                         
   5   2  11         27.51         29.05         1.33 o                         
   6   2  11        157.96        154.29         2.59 o                         
   7   2  11       1192.85       1206.76         8.68 o                         
   8   2  11        301.95        312.53         4.73 o                         
   9   2  11        345.39        354.64         4.92 o                         
  10   2  11        171.89        178.98         3.49 o                         
  11   2  11        337.89        339.67         5.10 o                         
  12   2  11        207.86        219.45         3.82 o                         
  13   2  11         26.81         24.91         1.37 o                         
   0   3  11        169.52        155.77         2.77 o                         
   1   3  11         55.66         55.76         1.26 o                         
   2   3  11         35.06         39.63         1.19 o                         
   3   3  11        210.60        202.22         2.76 o                         
   4   3  11        205.09        199.86         2.78 o                         
   5   3  11        188.15        186.67         3.28 o                         
   6   3  11         41.42         39.50         1.64 o                         
   7   3  11        237.76        241.56         3.91 o                         
   8   3  11        749.23        778.80         8.47 o                         
   9   3  11        204.17        191.85         4.23 o                         
  10   3  11        323.00        284.25         4.67 o                         
  11   3  11        104.78         91.04         2.63 o                         
  12   3  11         39.72         42.67         1.70 o                         
  13   3  11         14.93         18.32         1.13 o                         
   1   4  11        345.70        358.56         3.45 o                         
   2   4  11        100.43        113.43         2.26 o                         
   3   4  11        157.53        158.02         2.72 o                         
   4   4  11        317.23        305.89         4.72 o                         
   5   4  11         93.42         85.60         2.60 o                         
   6   4  11         88.46         75.60         2.50 o                         
   7   4  11         35.53         31.19         1.73 o                         
   8   4  11        113.29        110.56         3.27 o                         
   9   4  11        270.69        245.91         4.66 o                         
  10   4  11        313.14        262.57         3.91 o                         
  11   4  11         27.78         27.31         1.28 o                         
  12   4  11         34.72         34.47         2.18 o                         
   0   5  11       2274.52       2290.31        14.55 o                         
   1   5  11        112.66        106.60         2.41 o                         
   2   5  11         13.64         13.27         1.06 o                         
   3   5  11        273.62        285.63         4.45 o                         
   4   5  11        403.28        396.50         4.88 o                         
   5   5  11        225.88        226.81         3.73 o                         
   6   5  11        120.03        125.16         3.66 o                         
   7   5  11         34.92         38.48         2.80 o                         
   8   5  11        118.78        110.31         3.26 o                         
   9   5  11          5.68          5.42         1.04 o                         
  10   5  11         61.93         51.18         1.82 o                         
  11   5  11         37.92         40.00         1.62 o                         
   1   6  11        261.64        269.68         4.09 o                         
   2   6  11        225.16        228.11         4.06 o                         
   3   6  11        131.57        123.63         2.79 o                         
   4   6  11          1.10          2.25         0.81 o                         
   5   6  11         66.01         63.88         2.47 o                         
   6   6  11         23.44         23.00         1.33 o                         
   7   6  11          2.04          2.12         0.78 o                         
   8   6  11         85.53         79.67         2.25 o                         
   9   6  11        110.32        117.74         2.48 o                         
   0   7  11        171.55        173.71         6.40 o                         
   1   7  11         24.95         24.51         1.94 o                         
   2   7  11          3.28          4.02         0.87 o                         
   3   7  11         41.40         42.47         2.09 o                         
   4   7  11        428.17        419.18         5.21 o                         
   5   7  11        172.48        166.35         3.54 o                         
   6   7  11         44.30         40.86         2.01 o                         
   7   7  11        335.26        367.78         5.24 o                         
   1   8  11         30.44         30.25         1.69 o                         
   2   8  11          7.37          8.01         0.97 o                         
   3   8  11        109.12        101.33         3.16 o                         
   0   0  12      12852.02      13849.97        77.28 o                         
   2   0  12        776.17        770.60         4.50 o                         
   4   0  12         74.61         59.69         1.51 o                         
   6   0  12        568.11        534.64         5.45 o                         
   8   0  12        466.24        482.22         5.92 o                         
  10   0  12        121.76        138.67         3.67 o                         
  12   0  12         27.87         26.34         2.05 o                         
   1   1  12        374.20        386.29         2.63 o                         
   2   1  12        628.00        677.27         3.52 o                         
   3   1  12          0.40          1.58         0.31 o                         
   4   1  12        504.62        498.18         3.14 o                         
   5   1  12        304.54        304.21         2.75 o                         
   6   1  12         12.82         13.78         0.74 o                         
   7   1  12        249.00        244.55         2.98 o                         
   8   1  12         63.58         65.78         1.72 o                         
   9   1  12        609.08        615.96         6.11 o                         
  10   1  12        268.93        269.33         4.02 o                         
  11   1  12         63.81         66.07         1.98 o                         
  12   1  12        104.91         96.62         2.51 o                         
  13   1  12         57.74         49.76         2.05 o                         
   0   2  12        373.36        436.69         4.57 o                         
   1   2  12          5.04          3.28         0.42 o                         
   2   2  12         40.71         39.35         1.02 o                         
   3   2  12        207.59        209.46         2.24 o                         
   4   2  12        471.65        436.78         3.90 o                         
   5   2  12        288.36        286.77         3.45 o                         
   6   2  12         13.13         12.02         0.89 o                         
   7   2  12        627.41        629.14         5.02 o                         
   8   2  12         25.92         22.08         1.23 o                         
   9   2  12        635.72        629.33         6.11 o                         
  10   2  12         16.75         19.96         1.38 o                         
  11   2  12         67.40         56.37         2.15 o                         
  12   2  12        122.78        121.45         2.77 o                         
  13   2  12          9.09          7.93         0.98 o                         
   1   3  12        125.63        125.50         1.79 o                         
   2   3  12         15.65         10.45         0.72 o                         
   3   3  12        367.77        368.71         3.83 o                         
   4   3  12         46.74         50.14         1.51 o                         
   5   3  12        290.38        283.39         3.96 o                         
   6   3  12        597.97        616.29         5.58 o                         
   7   3  12        100.74         99.72         2.37 o                         
   8   3  12         37.76         36.86         1.93 o                         
   9   3  12          7.27          8.52         1.19 o                         
  10   3  12         57.74         52.70         2.14 o                         
  11   3  12        179.08        160.44         3.33 o                         
  12   3  12          0.63         -0.13         0.58 o                         
   0   4  12        314.36        324.15         5.25 o                         
   1   4  12        546.92        539.49         5.04 o                         
   2   4  12       2705.27       2705.06        13.46 o                         
   3   4  12        467.83        458.29         5.90 o                         
   4   4  12        981.06        936.52         7.28 o                         
   5   4  12         27.14         24.03         1.46 o                         
   6   4  12        200.64        188.34         3.66 o                         
   7   4  12         18.72         17.16         1.18 o                         
   8   4  12        256.26        233.08         3.94 o                         
   9   4  12         38.93         36.53         1.62 o                         
  10   4  12         43.91         43.63         1.70 o                         
  11   4  12         11.45          8.63         0.84 o                         
  12   4  12         17.84         13.36         1.28 o                         
   1   5  12        205.62        206.00         3.52 o                         
   2   5  12       2076.04       2100.17        13.29 o                         
   3   5  12        142.93        144.33         3.22 o                         
   4   5  12          2.14          3.51         0.84 o                         
   5   5  12        498.04        502.96         5.86 o                         
   6   5  12         48.01         39.27         1.96 o                         
   7   5  12         35.23         33.90         2.00 o                         
   8   5  12          6.58          6.74         0.99 o                         
   9   5  12         81.22         73.94         2.46 o                         
  10   5  12         21.87         22.92         1.23 o                         
   0   6  12          1.03          1.42         1.31 o                         
   1   6  12         35.23         35.83         1.71 o                         
   2   6  12        809.09        804.40         8.06 o                         
   3   6  12         69.98         68.74         2.29 o                         
   4   6  12        290.48        285.71         4.01 o                         
   5   6  12         78.31         78.38         2.26 o                         
   6   6  12         23.80         22.74         1.56 o                         
   7   6  12         33.61         35.62         1.59 o                         
   8   6  12         20.05         18.45         1.13 o                         
   9   6  12        112.41        117.82         3.40 o                         
   1   7  12         21.95         23.21         1.57 o                         
   2   7  12         51.05         46.61         2.46 o                         
   3   7  12         71.35         71.41         2.45 o                         
   4   7  12         67.61         67.91         2.30 o                         
   5   7  12        248.96        230.70         3.90 o                         
   6   7  12        101.08         94.71         3.19 o                         
   7   7  12        102.64        111.01         3.95 o                         
   0   8  12         38.48         35.66         3.11 o                         
   1   8  12         56.93         54.42         2.03 o                         
   2   8  12          0.06          0.13         1.49 o                         
   2   0  13         10.64          9.70         0.66 o                         
   4   0  13        482.75        477.47         4.31 o                         
   6   0  13       4514.87       4514.92        16.40 o                         
   8   0  13       3018.53       3007.31        16.79 o                         
  10   0  13        534.74        519.57         6.16 o                         
  12   0  13        355.61        349.73         6.36 o                         
   0   1  13        255.51        263.80         3.14 o                         
   1   1  13        190.99        184.33         1.88 o                         
   2   1  13        527.94        524.58         3.18 o                         
   3   1  13         91.96         94.27         1.36 o                         
   4   1  13         14.67         14.88         0.64 o                         
   5   1  13        454.96        441.92         3.44 o                         
   6   1  13         35.64         36.34         1.15 o                         
   7   1  13        231.05        238.37         3.06 o                         
   8   1  13         11.62         11.13         1.01 o                         
   9   1  13        141.83        138.32         2.75 o                         
  10   1  13         53.18         55.19         1.90 o                         
  11   1  13          9.07          8.36         0.84 o                         
  12   1  13         19.70         17.54         1.13 o                         
  13   1  13          1.55          2.26         1.00 o                         
   1   2  13         84.30         81.80         1.55 o                         
   2   2  13         40.90         42.85         1.20 o                         
   3   2  13        505.01        506.62         4.03 o                         
   4   2  13         15.93         20.54         0.88 o                         
   5   2  13       1407.42       1391.25         7.37 o                         
   6   2  13         56.61         57.15         1.60 o                         
   7   2  13        108.77        103.72         2.37 o                         
   8   2  13         47.23         52.31         1.91 o                         
   9   2  13        128.08        116.95         2.93 o                         
  10   2  13        170.04        168.27         3.63 o                         
  11   2  13         27.12         31.49         1.59 o                         
  12   2  13        474.88        457.58         6.05 o                         
  13   2  13         10.56          7.20         1.25 o                         
   0   3  13        165.62        163.71         3.13 o                         
   1   3  13         45.22         48.43         1.27 o                         
   2   3  13         40.83         40.96         1.23 o                         
   3   3  13        685.10        669.74         5.25 o                         
   4   3  13        211.43        209.65         3.22 o                         
   5   3  13        849.29        861.55         6.60 o                         
   6   3  13        246.27        249.58         3.70 o                         
   7   3  13         83.44         84.15         2.27 o                         
   8   3  13        111.27        111.41         3.10 o                         
   9   3  13         45.50         45.22         2.21 o                         
  10   3  13         71.19         69.87         2.16 o                         
  11   3  13         84.60         66.40         1.92 o                         
  12   3  13         46.65         48.54         1.59 o                         
   1   4  13        203.14        193.72         3.13 o                         
   2   4  13        467.14        479.09         5.28 o                         
   3   4  13        338.98        332.68         4.78 o                         
   4   4  13        135.78        121.61         2.97 o                         
   5   4  13          8.11          6.37         1.21 o                         
   6   4  13        108.66         98.32         2.54 o                         
   7   4  13         26.91         25.34         1.39 o                         
   8   4  13        198.82        197.95         4.31 o                         
   9   4  13         55.52         54.75         2.35 o                         
  10   4  13         30.57         31.08         1.76 o                         
  11   4  13         11.29         10.68         0.80 o                         
   0   5  13         19.00         17.67         2.06 o                         
   1   5  13         78.55         76.71         2.60 o                         
   2   5  13        463.08        455.57         5.66 o                         
   3   5  13        121.97        118.20         2.78 o                         
   4   5  13        110.16        109.29         2.80 o                         
   5   5  13        245.46        247.70         4.08 o                         
   6   5  13         17.45         15.82         1.21 o                         
   7   5  13         53.37         50.26         2.25 o                         
   8   5  13         21.48         23.75         1.43 o                         
   9   5  13        198.52        172.11         3.50 o                         
  10   5  13         37.29         33.36         1.34 o                         
   1   6  13         28.45         27.12         1.84 o                         
   2   6  13        126.95        136.01         3.34 o                         
   3   6  13         23.39         18.21         1.30 o                         
   4   6  13         14.62         12.87         1.09 o                         
   5   6  13         13.95         15.16         1.11 o                         
   6   6  13         17.96         20.14         1.29 o                         
   7   6  13         41.85         33.89         1.47 o                         
   8   6  13         39.52         32.87         1.70 o                         
   0   7  13          1.13         -1.41         1.41 o                         
   1   7  13         20.22         16.55         1.32 o                         
   2   7  13         59.79         48.22         1.97 o                         
   3   7  13        137.53        131.46         3.03 o                         
   4   7  13         99.74         95.85         2.87 o                         
   5   7  13        264.76        242.96         6.30 o                         
   6   7  13         82.62         91.01         3.65 o                         
   0   0  14        381.88        429.32         5.86 o                         
   2   0  14         25.59         20.54         0.90 o                         
   4   0  14        400.73        384.11         4.02 o                         
   6   0  14        584.83        597.77         6.16 o                         
   8   0  14        129.41        131.12         3.33 o                         
  10   0  14         89.43         87.80         3.67 o                         
  12   0  14        113.76        111.33         4.30 o                         
   1   1  14        169.97        166.42         1.78 o                         
   2   1  14        202.66        230.53         2.16 o                         
   3   1  14         28.83         28.73         0.79 o                         
   4   1  14        364.86        355.61         2.90 o                         
   5   1  14        870.89        877.27         5.21 o                         
   6   1  14        843.98        896.11         5.57 o                         
   7   1  14        381.67        387.37         4.32 o                         
   8   1  14        171.04        169.04         3.06 o                         
   9   1  14         17.53         17.53         1.11 o                         
  10   1  14          3.09          3.56         0.70 o                         
  11   1  14         24.94         25.41         1.27 o                         
  12   1  14          1.08          0.41         0.65 o                         
   0   2  14        425.43        439.32         5.45 o                         
   1   2  14        418.67        430.19         3.78 o                         
   2   2  14        150.43        146.16         2.15 o                         
   3   2  14        355.02        350.35         3.36 o                         
   4   2  14        393.13        384.62         3.71 o                         
   5   2  14       1321.79       1298.16         8.19 o                         
   6   2  14        113.13        119.71         2.32 o                         
   7   2  14         67.37         68.85         1.91 o                         
   8   2  14        165.09        175.06         2.90 o                         
   9   2  14         22.20         20.37         1.37 o                         
  10   2  14        349.62        351.77         4.59 o                         
  11   2  14         45.04         43.07         1.58 o                         
  12   2  14        104.18         98.10         2.41 o                         
   1   3  14         27.01         25.14         1.07 o                         
   2   3  14        280.20        288.55         3.48 o                         
   3   3  14        264.91        239.06         3.42 o                         
   4   3  14       1468.92       1477.05         9.15 o                         
   5   3  14        223.80        225.41         3.54 o                         
   6   3  14       1564.67       1598.21         8.79 o                         
   7   3  14         56.84         55.94         1.83 o                         
   8   3  14        105.07        100.09         2.70 o                         
   9   3  14         49.44         48.00         1.73 o                         
  10   3  14          7.73          7.86         0.86 o                         
  11   3  14         37.11         32.64         1.44 o                         
   0   4  14        184.71        179.42         4.04 o                         
   1   4  14         19.01         16.09         1.25 o                         
   2   4  14          8.15          9.33         1.01 o                         
   3   4  14        452.31        434.93         5.43 o                         
   4   4  14         57.03         55.74         2.30 o                         
   5   4  14         48.13         49.49         2.03 o                         
   6   4  14         10.63         14.69         1.16 o                         
   7   4  14        161.47        153.41         3.19 o                         
   8   4  14         23.16         22.35         1.61 o                         
   9   4  14         55.36         50.22         1.73 o                         
  10   4  14         98.43         95.30         2.44 o                         
  11   4  14          1.73          0.95         0.85 o                         
   1   5  14         14.35         17.72         1.23 o                         
   2   5  14          8.07         11.72         1.25 o                         
   3   5  14        193.58        183.82         3.61 o                         
   4   5  14        350.20        349.44         4.87 o                         
   5   5  14         92.30         92.99         2.74 o                         
   6   5  14         17.28         17.33         1.24 o                         
   7   5  14          5.87          4.45         0.91 o                         
   8   5  14         41.59         47.49         1.96 o                         
   9   5  14         67.23         60.21         1.68 o                         
   0   6  14        323.35        319.56         6.86 o                         
   1   6  14         49.22         47.75         2.22 o                         
   2   6  14        169.05        167.94         3.86 o                         
   3   6  14         34.03         32.68         1.83 o                         
   4   6  14        177.60        159.52         4.11 o                         
   5   6  14        221.25        209.34         3.62 o                         
   6   6  14          3.29          2.35         0.72 o                         
   7   6  14         23.54         17.82         1.31 o                         
   8   6  14         23.20         24.54         2.00 o                         
   1   7  14         20.72         17.04         1.54 o                         
   2   7  14          7.99          7.12         1.14 o                         
   3   7  14         46.85         50.80         3.00 o                         
   4   7  14         75.76         58.96         2.17 o                         
   5   7  14        162.90        145.49         4.50 o                         
   2   0  15         22.16         13.29         0.81 o                         
   4   0  15         36.38         38.76         1.52 o                         
   6   0  15       1044.73       1042.65         8.43 o                         
   8   0  15         91.41         90.66         3.07 o                         
  10   0  15         15.64         17.06         1.74 o                         
  12   0  15         53.29         58.00         4.24 o                         
   0   1  15         64.63         65.52         1.75 o                         
   1   1  15        108.26        111.70         1.64 o                         
   2   1  15          9.45          9.08         0.59 o                         
   3   1  15         65.62         66.91         1.32 o                         
   4   1  15        544.98        542.02         4.06 o                         
   5   1  15        611.08        622.31         4.92 o                         
   6   1  15       2898.64       2933.25        12.59 o                         
   7   1  15        444.44        464.99         4.77 o                         
   8   1  15        228.12        222.39         3.45 o                         
   9   1  15         83.85         88.61         2.17 o                         
  10   1  15         12.91         14.48         1.04 o                         
  11   1  15        205.97        209.88         5.03 o                         
  12   1  15         12.14         11.32         2.26 o                         
   1   2  15        377.93        393.02         3.28 o                         
   2   2  15        166.80        167.10         2.39 o                         
   3   2  15        239.16        239.29         2.77 o                         
   4   2  15        161.87        163.93         2.53 o                         
   5   2  15       2354.57       2348.98        11.16 o                         
   6   2  15         78.23         86.05         1.93 o                         
   7   2  15        294.53        308.21         3.63 o                         
   8   2  15         59.26         66.79         1.93 o                         
   9   2  15          8.15          8.16         1.14 o                         
  10   2  15         25.18         22.39         1.36 o                         
  11   2  15         28.32         31.44         1.28 o                         
  12   2  15          3.96          3.96         1.56 o                         
   0   3  15        260.83        248.02         5.33 o                         
   1   3  15         11.70         13.49         0.95 o                         
   2   3  15       1102.36       1074.35         6.89 o                         
   3   3  15        128.28        142.00         2.57 o                         
   4   3  15        202.08        182.51         3.38 o                         
   5   3  15        204.09        195.81         3.51 o                         
   6   3  15         79.30         78.91         2.30 o                         
   7   3  15         79.66         86.05         2.31 o                         
   8   3  15         36.35         28.09         1.60 o                         
   9   3  15          8.01          7.29         0.84 o                         
  10   3  15        103.36        106.35         2.79 o                         
  11   3  15          3.48          5.93         0.90 o                         
   1   4  15         91.71         94.53         2.77 o                         
   2   4  15        135.43        124.94         2.89 o                         
   3   4  15        124.27        118.57         2.87 o                         
   4   4  15         21.14         16.42         1.37 o                         
   5   4  15         25.48         27.59         1.72 o                         
   6   4  15        251.93        255.39         4.07 o                         
   7   4  15        200.21        185.96         3.62 o                         
   8   4  15          6.09          7.27         0.96 o                         
   9   4  15         82.44         76.84         1.97 o                         
  10   4  15          1.13          1.36         0.69 o                         
   0   5  15        951.50        992.15        14.44 o                         
   1   5  15          7.73          4.54         1.29 o                         
   2   5  15         49.53         50.04         2.24 o                         
   3   5  15         54.99         50.99         2.30 o                         
   4   5  15         20.37         25.81         1.72 o                         
   5   5  15         34.60         30.74         1.50 o                         
   6   5  15         47.79         51.24         1.79 o                         
   7   5  15         36.21         43.34         1.88 o                         
   8   5  15         27.90         27.65         1.32 o                         
   9   5  15        118.12        125.13         3.37 o                         
   1   6  15         30.46         32.42         2.26 o                         
   2   6  15        159.37        149.48         3.87 o                         
   3   6  15         41.19         41.11         2.12 o                         
   4   6  15          6.10          6.78         0.88 o                         
   5   6  15        229.92        212.45         4.90 o                         
   6   6  15          3.40          1.28         1.07 o                         
   7   6  15         18.62         18.59         1.44 o                         
   0   7  15          4.93          1.91         0.95 o                         
   1   7  15         27.41         23.65         1.41 o                         
   2   7  15         38.70         35.23         2.35 o                         
   3   7  15        129.43        130.12         4.35 o                         
   0   0  16        764.44        841.12        10.16 o                         
   2   0  16         44.04         44.78         1.39 o                         
   4   0  16       2050.92       2139.21        11.30 o                         
   6   0  16         77.13         77.32         2.88 o                         
   8   0  16        191.29        194.51         4.77 o                         
  10   0  16        662.29        665.42        10.85 o                         
   1   1  16        104.27        107.07         1.70 o                         
   2   1  16          4.30          4.57         0.54 o                         
   3   1  16        263.99        266.12         2.71 o                         
   4   1  16        593.60        622.22         5.51 o                         
   5   1  16        202.88        199.37         3.59 o                         
   6   1  16       1452.60       1506.38         9.64 o                         
   7   1  16        228.37        240.64         3.84 o                         
   8   1  16         69.29         77.35         2.07 o                         
   9   1  16        166.27        164.57         2.94 o                         
  10   1  16         21.38         22.02         1.35 o                         
  11   1  16         49.57         51.77         4.24 o                         
   0   2  16        333.86        306.25         5.06 o                         
   1   2  16        112.12        104.56         1.80 o                         
   2   2  16        145.83        166.22         2.11 o                         
   3   2  16        445.86        423.93         3.93 o                         
   4   2  16       1214.80       1293.46         7.51 o                         
   5   2  16        382.74        383.12         4.36 o                         
   6   2  16        285.52        288.77         3.76 o                         
   7   2  16          6.18          7.02         0.92 o                         
   8   2  16        110.01        109.15         2.89 o                         
   9   2  16         33.03         35.32         2.12 o                         
  10   2  16         51.97         53.30         2.27 o                         
  11   2  16          0.94          3.39         1.70 o                         
   1   3  16         61.21         62.44         1.90 o                         
   2   3  16        118.26        132.95         2.57 o                         
   3   3  16        469.35        488.47         4.86 o                         
   4   3  16         61.55         62.53         2.06 o                         
   5   3  16        196.43        195.33         3.27 o                         
   6   3  16         29.43         33.10         1.37 o                         
   7   3  16         30.72         30.64         1.34 o                         
   8   3  16          3.57          2.91         0.75 o                         
   9   3  16         19.42         17.60         1.20 o                         
  10   3  16         32.28         32.70         1.52 o                         
   0   4  16         76.95         79.19         4.24 o                         
   1   4  16        424.08        407.77         5.98 o                         
   2   4  16         45.53         37.26         1.66 o                         
   3   4  16         43.92         49.48         1.96 o                         
   4   4  16         31.91         34.57         1.45 o                         
   5   4  16          2.59          2.56         0.80 o                         
   6   4  16        214.10        217.05         3.44 o                         
   7   4  16         15.36         14.28         1.01 o                         
   8   4  16          4.57          5.24         0.68 o                         
   9   4  16        202.58        193.42         3.11 o                         
   1   5  16          5.09          3.61         0.95 o                         
   2   5  16         56.43         47.29         2.37 o                         
   3   5  16         12.61         13.51         1.27 o                         
   4   5  16         31.02         28.66         1.58 o                         
   5   5  16         36.61         33.54         1.63 o                         
   6   5  16         43.32         37.44         1.60 o                         
   7   5  16        159.65        149.66         3.18 o                         
   8   5  16         57.84         56.88         2.05 o                         
   0   6  16        179.91        157.63         5.20 o                         
   1   6  16         38.71         44.30         2.08 o                         
   2   6  16        102.48         92.68         2.87 o                         
   3   6  16         35.04         30.83         1.91 o                         
   4   6  16          3.06          1.37         0.69 o                         
   5   6  16         43.50         45.27         1.89 o                         
   6   6  16         46.27         54.85         8.49 o                         
   2   0  17         70.49         59.92         1.90 o                         
   4   0  17        268.66        305.09         5.12 o                         
   6   0  17         31.66         33.50         2.04 o                         
   8   0  17       2440.65       2560.67        18.65 o                         
  10   0  17        318.08        349.52         6.06 o                         
   0   1  17         26.22         31.93         1.44 o                         
   1   1  17        107.02         96.93         1.71 o                         
   2   1  17          1.35          2.29         0.52 o                         
   3   1  17        374.56        388.83         3.34 o                         
   4   1  17        377.93        403.16         4.49 o                         
   5   1  17         17.68         16.89         1.30 o                         
   6   1  17        118.44        123.38         2.83 o                         
   7   1  17        597.97        606.08         6.29 o                         
   8   1  17         35.70         34.98         1.74 o                         
   9   1  17         88.56         85.56         2.34 o                         
  10   1  17          0.10         -1.27         1.27 o                         
  11   1  17        167.78        195.20         7.36 o                         
   1   2  17          8.29         13.27         0.82 o                         
   2   2  17         25.83         16.46         0.92 o                         
   3   2  17        480.31        471.13         4.23 o                         
   4   2  17         73.38         86.17         2.24 o                         
   5   2  17         31.32         32.90         1.48 o                         
   6   2  17         30.51         33.22         1.63 o                         
   7   2  17        167.02        174.50         3.30 o                         
   8   2  17        137.97        128.09         3.24 o                         
   9   2  17         59.57         59.71         2.47 o                         
  10   2  17        134.35        153.57         3.46 o                         
   0   3  17       2098.45       2052.15        12.59 o                         
   1   3  17        118.92        124.58         2.51 o                         
   2   3  17         37.74         32.48         1.27 o                         
   3   3  17        676.76        689.08         5.21 o                         
   4   3  17        389.41        381.61         4.57 o                         
   5   3  17         74.67         78.48         2.28 o                         
   6   3  17         51.63         53.37         1.72 o                         
   7   3  17         54.12         48.39         1.78 o                         
   8   3  17         48.32         49.75         1.82 o                         
   9   3  17         56.87         57.45         2.28 o                         
  10   3  17          4.72          3.54         1.56 o                         
   1   4  17        560.53        540.16         5.94 o                         
   2   4  17        149.37        162.00         3.31 o                         
   3   4  17         46.10         44.46         1.79 o                         
   4   4  17        300.01        294.69         3.74 o                         
   5   4  17         19.14         16.59         1.03 o                         
   6   4  17         39.73         38.62         1.46 o                         
   7   4  17         40.70         36.76         1.34 o                         
   8   4  17        227.52        228.92         3.38 o                         
   9   4  17         55.77         56.16         2.29 o                         
   0   5  17         13.15         16.33         1.95 o                         
   1   5  17         12.86         12.38         1.06 o                         
   2   5  17         17.45         14.74         1.20 o                         
   3   5  17          0.49         -0.88         0.88 o                         
   4   5  17         11.86          6.32         0.89 o                         
   5   5  17         25.09         19.80         1.12 o                         
   6   5  17          0.73          0.69         0.52 o                         
   7   5  17        150.97        140.12         3.13 o                         
   1   6  17         74.31         86.87         2.22 o                         
   2   6  17          3.03          2.68         0.61 o                         
   3   6  17         35.38         32.19         1.35 o                         
   4   6  17         33.94         27.66         1.50 o                         
   0   0  18         30.86         32.57         2.00 o                         
   2   0  18        302.96        329.25         4.27 o                         
   4   0  18        212.42        225.95         5.41 o                         
   6   0  18         52.32         55.05         3.15 o                         
   8   0  18        117.75        113.15         4.85 o                         
  10   0  18        578.92        592.26        12.45 o                         
   1   1  18        173.29        160.63         2.19 o                         
   2   1  18          9.17         10.93         0.77 o                         
   3   1  18        214.46        224.88         2.85 o                         
   4   1  18         40.31         42.68         1.53 o                         
   5   1  18        269.89        289.84         3.97 o                         
   6   1  18       1482.91       1526.87         8.77 o                         
   7   1  18        126.30        129.96         2.68 o                         
   8   1  18        164.15        168.21         3.26 o                         
   9   1  18          9.32          7.88         0.83 o                         
  10   1  18         66.50         71.15         4.67 o                         
   0   2  18         24.14         16.34         1.19 o                         
   1   2  18        254.76        275.49         2.90 o                         
   2   2  18         45.75         51.22         1.50 o                         
   3   2  18        193.75        210.54         2.73 o                         
   4   2  18        715.42        752.12         6.36 o                         
   5   2  18        141.36        133.71         2.73 o                         
   6   2  18        121.74        123.33         2.84 o                         
   7   2  18        172.89        170.58         3.19 o                         
   8   2  18         99.85        105.85         2.58 o                         
   9   2  18         63.04         67.88         2.77 o                         
  10   2  18          8.95          9.20         1.40 o                         
   1   3  18        147.93        139.01         2.48 o                         
   2   3  18        146.38        140.40         2.59 o                         
   3   3  18        488.88        480.14         4.68 o                         
   4   3  18        293.00        283.79         4.08 o                         
   5   3  18        107.71        103.44         2.47 o                         
   6   3  18          3.92          4.25         0.94 o                         
   7   3  18          6.58          6.43         0.85 o                         
   8   3  18          7.88          6.22         0.82 o                         
   9   3  18         26.64         27.63         1.32 o                         
   0   4  18         34.48         43.79         2.77 o                         
   1   4  18        425.61        420.97         5.18 o                         
   2   4  18         33.87         34.65         1.61 o                         
   3   4  18         20.86         18.48         1.47 o                         
   4   4  18        201.94        190.36         3.32 o                         
   5   4  18         36.54         34.31         1.47 o                         
   6   4  18          5.21          4.06         0.70 o                         
   7   4  18         38.45         33.34         1.50 o                         
   8   4  18          7.97         13.46         1.11 o                         
   1   5  18          7.54          7.87         1.05 o                         
   2   5  18        266.59        263.98         4.41 o                         
   3   5  18         19.11         20.01         1.32 o                         
   4   5  18        150.16        150.63         3.75 o                         
   5   5  18         10.89         12.06         1.13 o                         
   6   5  18          5.47          6.15         1.15 o                         
   0   6  18         73.41         76.01         3.45 o                         
   1   6  18        106.71        118.92         2.97 o                         
   2   6  18         44.20         68.01         2.59 o                         
   2   0  19         27.15         25.44         1.49 o                         
   4   0  19        164.91        161.94         4.50 o                         
   6   0  19        495.22        537.00         8.87 o                         
   8   0  19         10.80         10.73         1.44 o                         
   0   1  19        103.64         96.94         2.52 o                         
   1   1  19        125.59        116.88         1.88 o                         
   2   1  19         76.21         78.14         1.74 o                         
   3   1  19        151.08        157.41         2.68 o                         
   4   1  19          9.61         11.43         1.02 o                         
   5   1  19        537.19        559.06         5.33 o                         
   6   1  19       1287.98       1325.26         8.32 o                         
   7   1  19        133.05        138.39         3.02 o                         
   8   1  19        818.09        867.92         7.63 o                         
   9   1  19         13.05         14.43         1.40 o                         
   1   2  19        304.00        304.78         3.23 o                         
   2   2  19         84.43         77.15         1.83 o                         
   3   2  19        185.61        188.93         2.84 o                         
   4   2  19         27.52         26.90         1.34 o                         
   5   2  19        522.71        522.43         5.31 o                         
   6   2  19         10.67         10.02         0.91 o                         
   7   2  19         14.66         14.63         1.05 o                         
   8   2  19         26.59         24.13         1.38 o                         
   9   2  19         62.22         70.57         3.25 o                         
   0   3  19        205.94        218.34         4.48 o                         
   1   3  19         15.34         11.30         0.85 o                         
   2   3  19        159.98        140.65         2.52 o                         
   3   3  19        247.36        249.06         3.96 o                         
   4   3  19         43.03         55.78         1.93 o                         
   5   3  19        134.63        126.13         2.95 o                         
   6   3  19         71.21         67.70         1.95 o                         
   7   3  19         20.36         20.32         1.17 o                         
   8   3  19          8.00         11.80         1.09 o                         
   1   4  19         51.91         55.29         2.03 o                         
   2   4  19        114.51        106.61         2.78 o                         
   3   4  19         61.89         56.90         1.81 o                         
   4   4  19         30.25         31.66         1.37 o                         
   5   4  19         24.44         25.95         1.17 o                         
   6   4  19          1.21          1.47         0.50 o                         
   0   5  19        955.67       1040.28        16.99 o                         
   1   5  19         33.61         31.16         1.56 o                         
   2   5  19         31.21         38.44         1.87 o                         
   3   5  19          5.30          8.43         1.21 o                         
   4   5  19         18.83         16.50         1.48 o                         
   0   0  20          1.79          0.70         1.23 o                         
   2   0  20          5.33          3.15         1.09 o                         
   4   0  20         74.26         69.32         3.40 o                         
   6   0  20        713.47        748.36        10.15 o                         
   8   0  20         70.86         77.86         2.80 o                         
   1   1  20        122.30        117.47         2.03 o                         
   2   1  20        202.64        203.16         2.71 o                         
   3   1  20        127.44        126.31         2.67 o                         
   4   1  20          8.95          9.33         0.99 o                         
   5   1  20        167.47        177.11         3.29 o                         
   6   1  20        154.55        152.76         3.13 o                         
   7   1  20        461.88        462.05         7.55 o                         
   8   1  20         49.61         50.86         2.03 o                         
   0   2  20        760.78        724.77         6.65 o                         
   1   2  20        357.96        340.24         3.40 o                         
   2   2  20         80.82         98.23         2.04 o                         
   3   2  20        303.73        300.03         4.06 o                         
   4   2  20        146.76        161.02         2.91 o                         
   5   2  20        180.94        191.89         3.05 o                         
   6   2  20        208.21        202.64         4.37 o                         
   7   2  20         12.28         14.01         1.20 o                         
   8   2  20         55.88         54.79         3.01 o                         
   1   3  20         93.14         93.87         1.87 o                         
   2   3  20        647.96        660.49         5.32 o                         
   3   3  20        245.34        252.10         4.11 o                         
   4   3  20        673.79        671.30         9.84 o                         
   5   3  20          2.84          1.17         0.58 o                         
   6   3  20        102.70         83.66         2.09 o                         
   7   3  20        190.99        206.55         4.33 o                         
   0   4  20        690.12        727.27        21.85 o                         
   1   4  20         32.41         23.87         1.22 o                         
   2   4  20        290.31        322.65         4.87 o                         
   3   4  20        138.99        139.67         3.44 o                         
   4   4  20         46.65         44.55         1.55 o                         
   5   4  20         60.31         60.34         2.45 o                         
   1   5  20          6.12          3.92         1.18 o                         
   2   5  20         41.15         42.91         3.82 o                         
   2   0  21          7.18          7.14         1.35 o                         
   4   0  21         12.40         16.77         1.79 o                         
   6   0  21        580.76        620.97         8.27 o                         
   0   1  21         82.76         86.61         2.35 o                         
   1   1  21        159.89        146.63         2.55 o                         
   2   1  21          2.84          2.00         0.76 o                         
   3   1  21         54.54         58.26         2.10 o                         
   4   1  21        115.70        126.56         2.91 o                         
   5   1  21          0.44          0.64         0.69 o                         
   6   1  21         12.44         13.44         1.14 o                         
   7   1  21        125.05        132.28         3.13 o                         
   1   2  21        204.03        184.77         2.72 o                         
   2   2  21         42.59         36.12         1.34 o                         
   3   2  21        124.63        117.59         2.58 o                         
   4   2  21          4.16          3.96         0.74 o                         
   5   2  21        117.60        122.32         2.60 o                         
   6   2  21         16.33         22.23         2.05 o                         
   0   3  21         50.02         37.28         1.72 o                         
   1   3  21         76.01         68.85         1.91 o                         
   2   3  21         28.25         31.22         1.22 o                         
   3   3  21         90.26         87.03         2.27 o                         
   4   3  21         95.95        105.48         2.63 o                         
   5   3  21        145.41        159.51         3.37 o                         
   1   4  21        223.49        200.79         3.45 o                         
   2   4  21        226.15        229.65         4.06 o                         
   3   4  21         42.49         50.58         2.26 o                         
   0   0  22       2409.53       2318.89        20.27 o                         
   2   0  22        197.54        194.70         4.98 o                         
   4   0  22         36.79         39.43         3.01 o                         
   6   0  22         24.32         18.34         2.83 o                         
   1   1  22         57.98         46.01         1.75 o                         
   2   1  22        414.03        386.52         4.81 o                         
   3   1  22         27.55         28.25         1.42 o                         
   4   1  22        127.24        133.91         2.71 o                         
   5   1  22         41.37         44.52         1.77 o                         
   6   1  22         70.48         61.55         2.09 o                         
   0   2  22          0.66         -0.15         1.13 o                         
   1   2  22         72.63         64.95         2.77 o                         
   2   2  22         19.14         22.24         1.33 o                         
   3   2  22          4.00          3.01         0.80 o                         
   4   2  22          4.53          2.74         0.85 o                         
   5   2  22         67.27         75.23         2.69 o                         
   1   3  22         36.79         35.06         1.68 o                         
   2   3  22         30.57         35.70         2.01 o                         
   3   3  22         90.82         87.42         2.99 o                         
   2   0  23         26.90         27.15         1.82 o                         
   4   0  23         48.27         38.11         2.45 o                         
   0   1  23          2.71          1.56         1.56 o                         
   1   1  23         18.98         18.22         1.84 o                         
   2   1  23         61.70         58.67         2.16 o                         
   3   1  23         65.08         69.94         2.28 o                         
   4   1  23         17.64         17.21         1.38 o                         
   1   2  23         37.49         36.02         2.39 o                         
   2   2  23          0.63          1.06         0.90 o                         
   3   2  23         59.72         62.52         4.24 o                         
                                                                                
